# Supplementary material for: Genomic epidemiology of Salmonella Typhi in Central Division, Fiji, 2012 to 2016
Source: Lancet Reg Health West Pac. 2022 Jun 16;24:100488. doi: 10.1016/j.lanwpc.2022.100488 (PMC9234096; doi:10.1016/j.lanwpc.2022.100488)
Supplement: Supplementary file 3 [file mmc3.xlsx]

## Sheet: S1
Supplementary Table 1: Metadata of S. Typhi strains sequenced in this study
Genome id	Year	Month	Day	Gender	Age	Ethnicity	Site	genotype	GPS#	Resistance^	Public health Outbreak	Accession number
AUSMDU00008808	2014	6	21	F	12	FID	Blood	4.2.2	Y	S	WAILOKU	SRR14861087
AUSMDU00006192	2015	6	27	F	12	FID	Blood	4.2.2	N	S		SRR14861086
AUSMDU00008875	2016	5	2	F	14	FID	Blood	4.2.2	Y	S		SRR14860999
AUSMDU00008891	2016	6	31	F	14	FID	Blood	4.2.2	Y	S		SRR14860981
AUSMDU00006277	2013	1	28	F	18	FID	NR	4.2.2	N	S		SRR14860970
AUSMDU00008897	2016	7	19	M	21	FID	Blood	4.2.1	N	S		SRR14861127
AUSMDU00008823	2014	0	0	M	50	FID	Blood	4.3.1	Y	Cip/NA Resistant (gyrA_S83F)		SRR14861116
AUSMDU00006058	2015	0	0	F	33	FOD	Blood	3.5	Y	S		SRR14861105
AUSMDU00008832	2014	11	28	M	2	IT	Blood	4.2.2	Y	S		SRR14861094
AUSMDU00006149	2015	9	16	M	2	IT	Blood	4.2.1	Y	S		SRR14860963
AUSMDU00008862	2016	3	20	M	2	IT	Blood	4.2.1	N	S	QELEKURO	SRR14861085
AUSMDU00008867	2016	3	30	M	2	IT	Blood	4.2.1	Y	S	QELEKURO	SRR14861074
AUSMDU00008868	2016	3	30	M	2	IT	Blood	4.2.2	Y	S		SRR14861207
AUSMDU00008828	2014	11	11	M	3	IT	Blood	4.2.2	N	S		SRR14861196
AUSMDU00008829	2014	11	12	F	3	IT	Blood	4.2.2	Y	S		SRR14861185
AUSMDU00006083	2015	5	15	M	3	IT	Blood	4.2.1	Y	S		SRR14861030
AUSMDU00006134	2015	9	10	M	3	IT	Blood	4.2.1	Y	S		SRR14861019
AUSMDU00006293	2015	12	11	F	3	IT	Blood	4.2.1	N	S		SRR14861176
AUSMDU00008854	2016	3	7	F	3	IT	Blood	4.2.1	N	S		SRR14861165
AUSMDU00008866	2016	3	27	F	3	IT	Blood	4.2.1	Y	S	QELEKURO	SRR14861010
AUSMDU00008885	2016	6	2	M	3	IT	Blood	4.2.2	N	S		SRR14860998
AUSMDU00006028	2015	3	30	M	4	IT	Blood	4.2.2	Y	S		SRR14861059
AUSMDU00006272	2015	3	30	M	4	IT	Blood	4.2.2	N	S		SRR14861048
AUSMDU00006253	2015	11	5	F	4	IT	Blood	4.2.1	Y	S		SRR14861157
AUSMDU00008902	2016	8	1	F	4	IT	Blood	4.2.1	N	S		SRR14861146
AUSMDU00008472	2016	12	13	M	5	IT	Stool	4.2.2	N	S		SRR14860991
AUSMDU00008792	2014	4	16	M	6	IT	Blood	4.2.2	N	S		SRR14860985
AUSMDU00006146	2014	5	28	F	6	IT	Stool	4.2.1	N	S		SRR14860984
AUSMDU00008816	2014	8	7	M	7	IT	Blood	4.2.2	Y	S	WAILOKU	SRR14860983
AUSMDU00006030	2013	6	4	M	7	IT	Blood	4.2.2	N	S		SRR14860982
AUSMDU00006155	2015	12	22	F	8	IT	Blood	4.2.1	Y	S		SRR14860980
AUSMDU00008878	2016	5	2	F	8	IT	Blood	4.2.2	Y	S		SRR14860979
AUSMDU00008886	2016	6	15	M	8	IT	Blood	4.2.1	Y	S		SRR14860978
AUSMDU00008825	2014	10	28	F	9	IT	Blood	4.2.2	Y	S		SRR14860977
AUSMDU00008827	2014	10	29	F	9	IT	Blood	4.2.2	N	S		SRR14860976
AUSMDU00006044	2013	8	1	F	9	IT	Blood	4.2.2	N	S		SRR14860975
AUSMDU00006085	2013	9	14	M	9	IT	Blood	4.2.2	N	S		SRR14860974
AUSMDU00006267	2015	7	6	F	9	IT	Blood	4.2.1	Y	S		SRR14860973
AUSMDU00008783	2014	3	6	F	10	IT	Blood	4.2.2	Y	S		SRR14860972
AUSMDU00008807	2014	6	20	M	10	IT	Blood	4.2.2	Y	S		SRR14860971
AUSMDU00006098	2015	4	13	F	10	IT	Blood	4.2.1	Y	S		SRR14860969
AUSMDU00006258	2015	6	28	F	10	IT	Blood	4.2.1	Y	S		SRR14860968
AUSMDU00008876	2016	5	2	F	10	IT	Blood	4.2.2	Y	S		SRR14861135
AUSMDU00008908	2016	10	22	M	10	IT	Blood	4.2.2	Y	S		SRR14861134
AUSMDU00008820	2014	8	29	F	11	IT	Blood	4.2.2	Y	S		SRR14861133
AUSMDU00006171	2014	12	21	F	11	IT	Blood	4.2.2	Y	S		SRR14861132
AUSMDU00008870	2016	3	28	F	11	IT	Blood	4.2.1	Y	S	QELEKURO	SRR14861131
AUSMDU00008471	2016	10	12	F	11	IT	Stool	4.2.2	N	S		SRR14861130
AUSMDU00008821	2014	9	1	F	12	IT	Blood	4.2.2	Y	S	WAILOKU	SRR14861129
AUSMDU00006070	2013	7	19	M	12	IT	Blood	4.2.2	N	S		SRR14861128
AUSMDU00006200	2013	7	21	F	12	IT	Blood	4.2.2	N	S		SRR14861126
AUSMDU00006290	2015	7	31	M	12	IT	Blood	4.2.2	Y	S		SRR14861125
AUSMDU00006032	2015	9	10	M	12	IT	Blood	4.2.1	Y	S		SRR14861124
AUSMDU00006150	2015	9	17	F	12	IT	Blood	4.2.2	Y	S		SRR14861123
AUSMDU00008793	2014	4	16	F	13	IT	Blood	4.2.2	N	S		SRR14861122
AUSMDU00006059	2014	12	22	F	13	IT	Blood	4.2.2	Y	S		SRR14861121
AUSMDU00006039	2015	1	13	F	13	IT	Blood	4.2.2	Y	S		SRR14861120
AUSMDU00006057	2015	6	3	M	13	IT	Blood	4.2.2	Y	S		SRR14861119
AUSMDU00008786	2014	3	8	M	14	IT	Blood	4.2.2	Y	S		SRR14861118
AUSMDU00008795	2014	5	14	M	14	IT	Blood	4.2.2	Y	S		SRR14861117
AUSMDU00008859	2016	3	13	M	14	IT	Blood	4.2.1	Y	S	QELEKURO	SRR14861115
AUSMDU00008893	2016	6	31	M	14	IT	Blood	4.2.1	Y	S		SRR14861114
AUSMDU00008834	2014	6	2	F	15	IT	Stool	4.2.2	N	S		SRR14861113
AUSMDU00008469	2016	12	13	M	15	IT	Blood	4.2.2	N	S		SRR14861112
AUSMDU00008784	2014	3	6	F	16	IT	Blood	4.2.2	Y	S		SRR14861111
AUSMDU00008789	2014	4	6	F	16	IT	Blood	4.2.2	N	S		SRR14861110
AUSMDU00008833	2014	3	7	F	16	IT	Stool	4.2.2	N	S		SRR14861109
AUSMDU00008861	2016	3	16	M	16	IT	Blood	4.2.2	Y	S		SRR14861108
AUSMDU00008882	2016	5	21	F	16	IT	Blood	4.2.1	Y	S		SRR14861107
AUSMDU00008797	2014	5	30	F	18	IT	Blood	4.2.2	Y	S	WAILOKU	SRR14861106
AUSMDU00008803	2014	6	16	M	18	IT	Blood	4.2.1	Y	S		SRR14861104
AUSMDU00006129	2013	1	23	M	18	IT	Blood	4.2.2	N	S		SRR14861103
AUSMDU00006132	2013	11	10	M	18	IT	Blood	4.2.2	N	S		SRR14861102
AUSMDU00008884	2016	6	1	M	18	IT	Blood	4.2.2	Y	S		SRR14861101
AUSMDU00006278	2013	10	1	M	19	IT	Blood	4.2.2	N	S		SRR14861100
AUSMDU00006311	2013	10	1	M	19	IT	Blood	4.2.2	N	S		SRR14861099
AUSMDU00006235	2015	5	29	F	19	IT	Blood	4.2.1	Y	S		SRR14861098
AUSMDU00006198	2015	8	5	F	19	IT	Blood	4.2.2	N	S		SRR14861097
AUSMDU00008910	2016	11	13	F	19	IT	Blood	4.2.1	Y	S		SRR14861096
AUSMDU00006103	2013	10	6	F	20	IT	Blood	4.2.2	N	S		SRR14861095
AUSMDU00006026	2015	3	9	F	20	IT	Blood	4.2.2	N	S		SRR14861093
AUSMDU00006183	2015	5	30	M	20	IT	Blood	4.2.1	Y	S		SRR14861092
AUSMDU00006256	2015	5	30	M	20	IT	Blood	4.2.1	Y	S		SRR14861091
AUSMDU00006053	2015	8	9	M	20	IT	Blood	4.2.1	N	S		SRR14861090
AUSMDU00008798	2014	6	12	F	21	IT	Blood	4.2.2	Y	S	WAILOKU	SRR14861089
AUSMDU00006197	2014	12	17	M	21	IT	Blood	4.2.1	N	S		SRR14861088
AUSMDU00006062	2015	9	26	M	21	IT	Blood	4.2.1	Y	S		SRR14860967
AUSMDU00008848	2016	2	17	M	21	IT	Blood	4.2.1	N	S		SRR14860966
AUSMDU00008849	2016	2	22	M	21	IT	Blood	4.2.1	N	S		SRR14860965
AUSMDU00008819	2014	8	26	M	22	IT	Blood	4.2.2	N	S		SRR14860964
AUSMDU00008831	2014	11	28	M	22	IT	Blood	4.2.2	Y	S		SRR14860962
AUSMDU00006219	2012	12	29	F	22	IT	Blood	4.2.2	N	S		SRR14860961
AUSMDU00006179	2015	4	28	M	22	IT	Blood	4.2.1	Y	S		SRR14860960
AUSMDU00008794	2014	5	14	F	23	IT	Blood	4.2.2	N	S		SRR14860959
AUSMDU00008799	2014	6	12	F	23	IT	Blood	4.2.2	Y	S	WAILOKU	SRR14860958
AUSMDU00006122	2013	10	2	M	23	IT	Blood	4.2.2	N	S		SRR14860957
AUSMDU00006234	2015	1	10	M	23	IT	Blood	4.2.1	Y	S		SRR14860956
AUSMDU00006158	2015	2	10	F	23	IT	Blood	4.2.2	N	S		SRR14860955
AUSMDU00006038	2015	5	26	M	23	IT	Blood	4.2.2	N	S		SRR14860954
AUSMDU00006109	2015	8	5	F	23	IT	Blood	4.2.2	N	S		SRR14860953
AUSMDU00008787	2014	3	8	M	24	IT	Blood	4.2.2	N	S		SRR14861084
AUSMDU00006224	2013	10	21	F	24	IT	Blood	4.2.2	N	S		SRR14861083
AUSMDU00006275	2015	2	7	M	24	IT	Blood	4.2.2	N	S		SRR14861082
AUSMDU00006259	2015	3	19	F	24	IT	Blood	4.2.1	N	S		SRR14861081
AUSMDU00006199	2015	6	24	M	24	IT	Blood	4.2.2	Y	S		SRR14861080
AUSMDU00008846	2016	2	13	M	24	IT	Blood	4.2.2	Y	S		SRR14861079
AUSMDU00006216	2013	9	18	M	25	IT	Blood	4.2.2	N	S		SRR14861078
AUSMDU00006121	2015	6	26	F	25	IT	Blood	4.2.2	N	S		SRR14861077
AUSMDU00008843	2016	1	31	F	25	IT	Blood	4.2.1	N	S		SRR14861076
AUSMDU00008844	2016	1	31	F	25	IT	Blood	4.2.1	N	S		SRR14861075
AUSMDU00008903	2016	8	29	M	25	IT	Blood	4.2.2	Y	S		SRR14861073
AUSMDU00008467	2016	12	5	F	25	IT	Blood	4.2.2	Y	S		SRR14861072
AUSMDU00008468	2016	12	8	F	25	IT	Blood	4.2.2	Y	S		SRR14861071
AUSMDU00006116	2013	11	12	M	26	IT	Blood	4.2.2	N	S		SRR14861070
AUSMDU00006110	2015	8	1	F	26	IT	Blood	4.2.1	Y	S		SRR14861069
AUSMDU00006141	2015	9	16	M	26	IT	Blood	4.2.1	N	S		SRR14861068
AUSMDU00006238	2015	8	1	F	26	IT	Blood	4.2.1	Y	S		SRR14861067
AUSMDU00008869	2016	3	31	F	26	IT	Blood	4.2.1	N	S		SRR14861066
AUSMDU00008894	2016	7	18	M	26	IT	Blood	4.2.1	Y	S		SRR14861065
AUSMDU00008895	2016	7	18	M	26	IT	Blood	4.2.1	Y	S		SRR14861064
AUSMDU00008907	2016	10	19	M	26	IT	Blood	4.2.2	N	S		SRR14861206
AUSMDU00008800	2014	6	14	F	27	IT	Blood	4.2.2	Y	S		SRR14861205
AUSMDU00006068	2013	7	31	F	27	IT	Blood	4.2.2	N	S		SRR14861204
AUSMDU00006174	2013	8	4	M	27	IT	Blood	4.2.2	N	S		SRR14861203
AUSMDU00006162	2015	7	5	F	27	IT	NR	4.2.1	Y	S		SRR14861202
AUSMDU00008847	2016	2	13	M	27	IT	Blood	4.2.2	Y	S		SRR14861201
AUSMDU00008851	2016	2	24	M	27	IT	Blood	4.2.1	Y	S	QELEKURO	SRR14861200
AUSMDU00008873	2016	4	15	F	27	IT	Blood	4.2.1	Y	S		SRR14861199
AUSMDU00008818	2014	8	11	M	28	IT	Blood	4.2.2	Y	S		SRR14861198
AUSMDU00006033	2013	11	11	M	28	IT	Blood	4.2.2	N	S		SRR14861197
AUSMDU00006187	2012	12	24	M	28	IT	Blood	4.2.2	N	S		SRR14861195
AUSMDU00008899	2016	7	25	F	28	IT	Blood	4.2.2	N	S		SRR14861194
AUSMDU00006144	2014			M	29	IT	Blood	3.5	Y	S		SRR14861193
AUSMDU00006237	2015	3	10	F	29	IT	Blood	4.2.2	N	S		SRR14861192
AUSMDU00006096	2015	4	26	M	29	IT	Blood	4.2.2	N	S		SRR14861191
AUSMDU00006156	2015	9	21	M	29	IT	Blood	4.2.2	Y	S		SRR14861190
AUSMDU00008874	2016	4	26	M	29	IT	Blood	4.2.1	N	S		SRR14861189
AUSMDU00008880	2016	5	3	F	29	IT	Blood	4.2.2	Y	S		SRR14861188
AUSMDU00008804	2014	6	16	F	30	IT	Blood	4.2.2	N	S		SRR14861187
AUSMDU00006055	2013	1	28	F	30	IT	Blood	4.2.2	N	S		SRR14861186
AUSMDU00008860	2016	3	16	F	30	IT	Blood	4.2.1	Y	S	QELEKURO	SRR14861184
AUSMDU00008864	2016	3	24	F	30	IT	Blood	4.2.2	Y	S		SRR14861039
AUSMDU00008909	2016	11	6	M	30	IT	Blood	4.2.1	N	S		SRR14861038
AUSMDU00006246	2013	12	9	M	31	IT	Blood	4.2.2	N	S		SRR14861037
AUSMDU00006169	2015	1	3	M	31	IT	Blood	4.2.2	N	S		SRR14861036
AUSMDU00008892	2016	6	31	F	31	IT	Blood	4.2.2	N	S		SRR14861035
AUSMDU00008806	2014	6	18	M	32	IT	Blood	4.2.2	N	S	WAILOKU	SRR14861034
AUSMDU00006211	2013	1	18	M	32	IT	Blood	4.2.2	N	S		SRR14861033
AUSMDU00006075	2013	6	5	F	32	IT	Blood	4.2.2	N	S		SRR14861032
AUSMDU00006172	2015	7	29	F	32	IT	Blood	4.2.2	Y	S		SRR14861031
AUSMDU00008852	2016	2	25	M	32	IT	Blood	4.2.1	Y	S	QELEKURO	SRR14861029
AUSMDU00008890	2016	6	22	F	32	IT	Blood	4.2.1	Y	S		SRR14861028
AUSMDU00008814	2014	7	21	F	33	IT	Blood	4.2.2	Y	S		SRR14861027
AUSMDU00008824	2014	10	1	F	33	IT	Blood	4.2.2	Y	S	WAILOKU	SRR14861026
AUSMDU00008826	2014	10	28	F	33	IT	Blood	4.2.2	Y	S	WAILOKU	SRR14861025
AUSMDU00006093	2012	12	27	F	33	IT	Blood	4.2.2	N	S		SRR14861024
AUSMDU00006123	2013	12	18	M	33	IT	Blood	4.2.2	N	S		SRR14861023
AUSMDU00006106	2015	7	30	F	33	IT	Blood	4.2.2	Y	S		SRR14861022
AUSMDU00006153	2015	2	11	F	33	IT	Stool	4.2.2	N	S		SRR14861021
AUSMDU00008872	2016	4	12	F	33	IT	Blood	4.2.2	Y	S		SRR14861020
AUSMDU00008877	2016	5	2	F	33	IT	Blood	4.2.2	Y	S		SRR14861018
AUSMDU00008802	2014	6	16	M	34	IT	Blood	4.2.2	Y	S		SRR14861017
AUSMDU00006084	2013	6	6	F	34	IT	Blood	4.2.2	N	S		SRR14861016
AUSMDU00006304	2013	9	5	M	34	IT	Blood	4.2.2	N	S		SRR14861183
AUSMDU00008905	2016	10	16	F	34	IT	Blood	4.2.2	N	S		SRR14861182
AUSMDU00008812	2014	6	26	0	35	IT	Blood	4.2.2	Y	S	WAILOKU	SRR14861181
AUSMDU00008836	2014	6	27	F	35	IT	Stool	4.2.2	Y	S	WAILOKU	SRR14861180
AUSMDU00006269	2013	6	20	M	35	IT	Blood	4.2.2	N	S		SRR14861179
AUSMDU00006088	2015	6	26	F	35	IT	Blood	4.2.2	Y	S		SRR14861178
AUSMDU00008863	2016	3	23	M	35	IT	Blood	4.2.2	Y	S	QELEKURO	SRR14861177
AUSMDU00008822	2014	9	1	M	36	IT	Blood	4.2.2	Y	S	WAILOKU	SRR14861175
AUSMDU00008830	2014	11	19	F	36	IT	Blood	4.2.2	N	S		SRR14861174
AUSMDU00006178	2013	2	22	F	36	IT	Blood	4.2.2	N	S		SRR14861173
AUSMDU00008858	2016	3	11	F	36	IT	Blood	4.2.1	Y	S		SRR14861172
AUSMDU00008883	2016	6	1	M	36	IT	Blood	4.2.1	Y	S		SRR14861171
AUSMDU00008898	2016	7	25	F	36	IT	Blood	4.2.1	Y	S		SRR14861170
AUSMDU00008911	2016	11	22	F	36	IT	Blood	4.2.1	N	S		SRR14861169
AUSMDU00008470	2016	3	1	F	36	IT	Stool	4.2.1	N	S		SRR14861168
AUSMDU00006292	2015	7	31	F	37	IT	Blood	4.2.2	Y	S		SRR14861167
AUSMDU00008857	2016	3	10	M	37	IT	Blood	4.2.2	N	S		SRR14861166
AUSMDU00008906	2016	10	18	M	37	IT	Blood	4.2.2	Y	S		SRR14861164
AUSMDU00008811	2014	6	25	M	38	IT	Blood	4.2.2	Y	S	WAILOKU	SRR14861163
AUSMDU00008815	2014	8	5	F	38	IT	Blood	4.2.2	Y	S	WAILOKU	SRR14861162
AUSMDU00006266	2015	12	25	F	38	IT	Blood	4.2.1	Y	S		SRR14861161
AUSMDU00008853	2016	3	3	F	38	IT	Blood	4.2.2	N	S		SRR14861160
AUSMDU00006170	2013	6	5	M	39	IT	Blood	4.2.2	N	S		SRR14861015
AUSMDU00006051	2015	8	6	F	39	IT	Blood	4.2.2	Y	S		SRR14861014
AUSMDU00008901	2016	7	27	M	39	IT	Blood	4.2.1	Y	S		SRR14861013
AUSMDU00008796	2014	5	16	M	40	IT	Blood	4.2.1	Y	S		SRR14861012
AUSMDU00006245	2013	1	13	F	40	IT	Blood	4.2.2	N	S		SRR14861011
AUSMDU00008855	2016	3	7	M	40	IT	Blood	4.2.1	Y	S	QELEKURO	SRR14861009
AUSMDU00006263	2015	9	3	M	41	IT	Blood	4.2.1	Y	S		SRR14861008
AUSMDU00008791	2014	4	7	F	42	IT	Blood	4.2.1	Y	S		SRR14861007
AUSMDU00006108	2015	3	6	M	42	IT	Blood	4.2.2	N	S		SRR14861006
AUSMDU00006049	2015	9	8	M	42	IT	Blood	4.2.2	N	S		SRR14861005
AUSMDU00006250	2015	7	31	F	43	IT	Blood	4.2.2	Y	S		SRR14861004
AUSMDU00008809	2014	6	21	F	44	IT	Blood	4.2.1	Y	S		SRR14861003
AUSMDU00006101	2013	1	17	M	45	IT	Blood	4.2.2	N	S		SRR14861002
AUSMDU00006188	2015	6	5	F	45	IT	Blood	4.2.1	N	S		SRR14861001
AUSMDU00006279	2015	8	5	M	45	IT	Blood	4.2.1	Y	S		SRR14861000
AUSMDU00008865	2016	3	26	M	45	IT	Blood	4.2.2	N	S		SRR14860997
AUSMDU00008879	2016	5	3	M	45	IT	Blood	4.2.2	Y	S		SRR14860996
AUSMDU00008887	2016	6	15	M	45	IT	Blood	4.2.1	Y	S		SRR14860995
AUSMDU00006222	2012	12	29	F	46	IT	Blood	4.2.2	N	S		SRR14860994
AUSMDU00006177	2015	6	25	M	46	IT	Blood	4.2.2	N	S		SRR14860993
AUSMDU00006097	2015	12	12	F	46	IT	Blood	4.2.2	N	S		SRR14860992
AUSMDU00006161	2013	7	19	F	47	IT	Blood	4.2.2	N	S		SRR14861063
AUSMDU00006310	2014	12	22	F	47	IT	Blood	4.2.2	Y	S		SRR14861062
AUSMDU00006060	2015	9	21	F	47	IT	Blood	4.2.2	Y	S		SRR14861061
AUSMDU00006306	2015	4	7	M	48	IT	Blood	4.2.1	Y	S		SRR14861060
AUSMDU00008900	2016	7	27	F	48	IT	Blood	4.2.1	Y	S		SRR14861058
AUSMDU00008785	2014	3	7	F	49	IT	Blood	4.2.2	Y	S		SRR14861057
AUSMDU00006204	2013	6	14	M	49	IT	Blood	4.2.2	N	S		SRR14861056
AUSMDU00006064	2015	2	4	M	50	IT	Blood	4.2.2	N	S		SRR14861055
AUSMDU00008813	2014	7	2	F	51	IT	Blood	4.2.2	Y	S		SRR14861054
AUSMDU00006287	2013	2	4	M	51	IT	Blood	4.2.2	N	S		SRR14861053
AUSMDU00008817	2014	8	8	M	52	IT	Blood	4.2.2	N	S		SRR14861052
AUSMDU00006025	2015	5	2	F	52	IT	Blood	4.2.2	Y	S		SRR14861051
AUSMDU00008871	2016	4	5	F	52	IT	Blood	4.2.2	N	S		SRR14861050
AUSMDU00006120	2015	12	16	M	53	IT	Blood	4.2.1	Y	S		SRR14861049
AUSMDU00006286	2015	0	0	F	54	IT	Blood	3.5	Y	S		SRR14861047
AUSMDU00006296	2015	12	8	F	54	IT	Blood	4.2.2	N	S		SRR14861046
AUSMDU00008881	2016	5	17	M	54	IT	Blood	4.2.1	N	S		SRR14861045
AUSMDU00006217	2013	12	2	M	55	IT	Blood	4.2.2	N	S		SRR14861044
AUSMDU00008896	2016	7	18	F	55	IT	Blood	4.2.2	N	S		SRR14861043
AUSMDU00008810	2014	6	21	F	56	IT	Blood	4.2.2	Y	S	WAILOKU	SRR14861042
AUSMDU00006036	2012	12	24	M	56	IT	Blood	4.2.1	Y	S		SRR14861041
AUSMDU00008845	2016	1	31	M	56	IT	Blood	4.2.2	N	S		SRR14861040
AUSMDU00008805	2014	6	16	M	57	IT	Blood	4.2.2	Y	S	WAILOKU	SRR14861159
AUSMDU00006048	2015	11	26	F	57	IT	Blood	4.2.2	N	S		SRR14861158
AUSMDU00008801	2014	6	16	M	59	IT	Blood	4.2.2	Y	S	WAILOKU	SRR14861156
AUSMDU00006180	2013	11	19	M	59	IT	Blood	4.2.2	N	S		SRR14861155
AUSMDU00006138	2015	4	5	F	59	IT	Blood	4.2.2	Y	S		SRR14861154
AUSMDU00008856	2016	3	9	M	59	IT	Blood	4.2.2	Y	S		SRR14861153
AUSMDU00008904	2016	8	30	M	59	IT	Blood	4.2.2	N	S		SRR14861152
AUSMDU00006163	2015	10	8	F	61	IT	Blood	4.2.1	Y	S		SRR14861151
AUSMDU00006125	2015	11	16	F	61	IT	Blood	4.2.1	Y	S		SRR14861150
AUSMDU00006209	2013	6	16	M	64	IT	Stool	4.2.2	N	S		SRR14861149
AUSMDU00008835	2014	6	18	F	65	IT	Stool	4.2.2	Y	S	WAILOKU	SRR14861148
AUSMDU00008888	2016	6	21	F	65	IT	Blood	4.2.2	Y	S		SRR14861147
AUSMDU00008889	2016	6	21	F	65	IT	Blood	4.2.2	Y	S		SRR14861145
AUSMDU00008790	2014	4	7	M	66	IT	Blood	4.2.1	Y	S		SRR14861144
AUSMDU00008850	2016	2	24	M	66	IT	Blood	4.2.1	Y	S	QELEKURO	SRR14861143
AUSMDU00006194	2013	1	17	F	67	IT	Blood	4.2.2	N	S		SRR14861142
AUSMDU00006295	2015	3	15	M	67	IT	Blood	4.2.2	Y	S		SRR14861141
AUSMDU00008841	2014	0	0	NR	64	NR	Blood	4.2.2	Y	S	WAILOKU	SRR14861140
AUSMDU00008788	2014	0	0	NR	NR	NR	Blood	4.2.2	N	S		SRR14861139
AUSMDU00008837	2014	3	7	NR	NR	NR	Blood	4.2.2	N	Cip/NA Resistant (gyrA_S83F)		SRR14861138
AUSMDU00008838	2014	0	0	NR	NR	NR	Blood	4.2.2	N	S		SRR14861137
AUSMDU00008839	2014	0	0	NR	NR	NR	Blood	4.2.2	N	S		SRR14861136
AUSMDU00008840	2014	0	0	NR	NR	NR	Blood	4.2.2	N	S		SRR14860990
AUSMDU00006280	2013	0	0	NR	NR	NR	NR	4.2.2	N	S		SRR14860989
AUSMDU00006136	2012	3	21	NR	NR	NR	Blood	4.2.2	N	S		SRR14860988
AUSMDU00006240	2015	2	24	NR	NR	NR	Blood	4.2.2	N	Cip/NA Resistant (gyrA_S83F)		SRR14860987
AUSMDU00006191	2013	11	5	NR	NR	NR	NR	4.2.2	N	S		SRR14860986
Footnotes:
IT = iTaukei (indigenous Fijian)
FID = Fijian of Indian descent
FOD = Fijian of other descent
NR = Not recorded
#GPS coordinates for 129 samples are available upon request due to ethical considerations
^Resistance is defined by gene and chromosomal SNPs as defined by pathogenwatch AMR prediction pipeline v2.4.12. S = Susceptible (no resistance markers)
