# Supplementary material for: Genomic epidemiology of Salmonella Typhi in Central Division, Fiji, 2012 to 2016
Source: Lancet Reg Health West Pac. 2022 Jun 16;24:100488. doi: 10.1016/j.lanwpc.2022.100488 (PMC9234096; doi:10.1016/j.lanwpc.2022.100488)
Supplement: Supplementary file 4 [file mmc4.xlsx]

## Sheet: S2
Supplementary Table 2: Extended database of 368 Salmonella Typhi Fijian genotype 4.2 genome sequences representing 1981 - 2016
Genome id	Year	genotype	Sample	Accession number	Reference
AUSMDU00008897	2016	4.2.1	Blood	TBC	This Study
AUSMDU00006149	2015	4.2.1	Blood	TBC	This Study
AUSMDU00008862	2016	4.2.1	Blood	TBC	This Study
AUSMDU00008867	2016	4.2.1	Blood	TBC	This Study
AUSMDU00006083	2015	4.2.1	Blood	TBC	This Study
AUSMDU00006134	2015	4.2.1	Blood	TBC	This Study
AUSMDU00006293	2015	4.2.1	Blood	TBC	This Study
AUSMDU00008854	2016	4.2.1	Blood	TBC	This Study
AUSMDU00008866	2016	4.2.1	Blood	TBC	This Study
AUSMDU00006253	2015	4.2.1	Blood	TBC	This Study
AUSMDU00008902	2016	4.2.1	Blood	TBC	This Study
AUSMDU00006146	2014	4.2.1	Stool	TBC	This Study
AUSMDU00006155	2015	4.2.1	Blood	TBC	This Study
AUSMDU00008886	2016	4.2.1	Blood	TBC	This Study
AUSMDU00006267	2015	4.2.1	Blood	TBC	This Study
AUSMDU00006098	2015	4.2.1	Blood	TBC	This Study
AUSMDU00006258	2015	4.2.1	Blood	TBC	This Study
AUSMDU00008870	2016	4.2.1	Blood	TBC	This Study
AUSMDU00006032	2015	4.2.1	Blood	TBC	This Study
AUSMDU00008859	2016	4.2.1	Blood	TBC	This Study
AUSMDU00008893	2016	4.2.1	Blood	TBC	This Study
AUSMDU00008882	2016	4.2.1	Blood	TBC	This Study
AUSMDU00008803	2014	4.2.1	Blood	TBC	This Study
AUSMDU00006235	2015	4.2.1	Blood	TBC	This Study
AUSMDU00008910	2016	4.2.1	Blood	TBC	This Study
AUSMDU00006183	2015	4.2.1	Blood	TBC	This Study
AUSMDU00006256	2015	4.2.1	Blood	TBC	This Study
AUSMDU00006053	2015	4.2.1	Blood	TBC	This Study
AUSMDU00006197	2014	4.2.1	Blood	TBC	This Study
AUSMDU00006062	2015	4.2.1	Blood	TBC	This Study
AUSMDU00008848	2016	4.2.1	Blood	TBC	This Study
AUSMDU00008849	2016	4.2.1	Blood	TBC	This Study
AUSMDU00006179	2015	4.2.1	Blood	TBC	This Study
AUSMDU00006234	2015	4.2.1	Blood	TBC	This Study
AUSMDU00006259	2015	4.2.1	Blood	TBC	This Study
AUSMDU00008843	2016	4.2.1	Blood	TBC	This Study
AUSMDU00008844	2016	4.2.1	Blood	TBC	This Study
AUSMDU00006110	2015	4.2.1	Blood	TBC	This Study
AUSMDU00006141	2015	4.2.1	Blood	TBC	This Study
AUSMDU00006238	2015	4.2.1	Blood	TBC	This Study
AUSMDU00008869	2016	4.2.1	Blood	TBC	This Study
AUSMDU00008894	2016	4.2.1	Blood	TBC	This Study
AUSMDU00008895	2016	4.2.1	Blood	TBC	This Study
AUSMDU00006162	2015	4.2.1	NR	TBC	This Study
AUSMDU00008851	2016	4.2.1	Blood	TBC	This Study
AUSMDU00008873	2016	4.2.1	Blood	TBC	This Study
AUSMDU00008874	2016	4.2.1	Blood	TBC	This Study
AUSMDU00008860	2016	4.2.1	Blood	TBC	This Study
AUSMDU00008909	2016	4.2.1	Blood	TBC	This Study
AUSMDU00008852	2016	4.2.1	Blood	TBC	This Study
AUSMDU00008890	2016	4.2.1	Blood	TBC	This Study
AUSMDU00008858	2016	4.2.1	Blood	TBC	This Study
AUSMDU00008883	2016	4.2.1	Blood	TBC	This Study
AUSMDU00008898	2016	4.2.1	Blood	TBC	This Study
AUSMDU00008911	2016	4.2.1	Blood	TBC	This Study
AUSMDU00008470	2016	4.2.1	Stool	TBC	This Study
AUSMDU00006266	2015	4.2.1	Blood	TBC	This Study
AUSMDU00008901	2016	4.2.1	Blood	TBC	This Study
AUSMDU00008796	2014	4.2.1	Blood	TBC	This Study
AUSMDU00008855	2016	4.2.1	Blood	TBC	This Study
AUSMDU00006263	2015	4.2.1	Blood	TBC	This Study
AUSMDU00008791	2014	4.2.1	Blood	TBC	This Study
AUSMDU00008809	2014	4.2.1	Blood	TBC	This Study
AUSMDU00006188	2015	4.2.1	Blood	TBC	This Study
AUSMDU00006279	2015	4.2.1	Blood	TBC	This Study
AUSMDU00008887	2016	4.2.1	Blood	TBC	This Study
AUSMDU00006306	2015	4.2.1	Blood	TBC	This Study
AUSMDU00008900	2016	4.2.1	Blood	TBC	This Study
AUSMDU00006120	2015	4.2.1	Blood	TBC	This Study
AUSMDU00008881	2016	4.2.1	Blood	TBC	This Study
AUSMDU00006036	2012	4.2.1	Blood	TBC	This Study
AUSMDU00006163	2015	4.2.1	Blood	TBC	This Study
AUSMDU00006125	2015	4.2.1	Blood	TBC	This Study
AUSMDU00008790	2014	4.2.1	Blood	TBC	This Study
AUSMDU00008850	2016	4.2.1	Blood	TBC	This Study
AUSMDU00008808	2014	4.2.2	Blood	TBC	This Study
AUSMDU00006192	2015	4.2.2	Blood	TBC	This Study
AUSMDU00008875	2016	4.2.2	Blood	TBC	This Study
AUSMDU00008891	2016	4.2.2	Blood	TBC	This Study
AUSMDU00006277	2013	4.2.2	NR	TBC	This Study
AUSMDU00008832	2014	4.2.2	Blood	TBC	This Study
AUSMDU00008868	2016	4.2.2	Blood	TBC	This Study
AUSMDU00008828	2014	4.2.2	Blood	TBC	This Study
AUSMDU00008829	2014	4.2.2	Blood	TBC	This Study
AUSMDU00008885	2016	4.2.2	Blood	TBC	This Study
AUSMDU00006028	2015	4.2.2	Blood	TBC	This Study
AUSMDU00006272	2015	4.2.2	Blood	TBC	This Study
AUSMDU00008472	2016	4.2.2	Stool	TBC	This Study
AUSMDU00008792	2014	4.2.2	Blood	TBC	This Study
AUSMDU00008816	2014	4.2.2	Blood	TBC	This Study
AUSMDU00006030	2013	4.2.2	Blood	TBC	This Study
AUSMDU00008878	2016	4.2.2	Blood	TBC	This Study
AUSMDU00008825	2014	4.2.2	Blood	TBC	This Study
AUSMDU00008827	2014	4.2.2	Blood	TBC	This Study
AUSMDU00006044	2013	4.2.2	Blood	TBC	This Study
AUSMDU00006085	2013	4.2.2	Blood	TBC	This Study
AUSMDU00008783	2014	4.2.2	Blood	TBC	This Study
AUSMDU00008807	2014	4.2.2	Blood	TBC	This Study
AUSMDU00008876	2016	4.2.2	Blood	TBC	This Study
AUSMDU00008908	2016	4.2.2	Blood	TBC	This Study
AUSMDU00008820	2014	4.2.2	Blood	TBC	This Study
AUSMDU00006171	2014	4.2.2	Blood	TBC	This Study
AUSMDU00008471	2016	4.2.2	Stool	TBC	This Study
AUSMDU00008821	2014	4.2.2	Blood	TBC	This Study
AUSMDU00006070	2013	4.2.2	Blood	TBC	This Study
AUSMDU00006200	2013	4.2.2	Blood	TBC	This Study
AUSMDU00006290	2015	4.2.2	Blood	TBC	This Study
AUSMDU00006150	2015	4.2.2	Blood	TBC	This Study
AUSMDU00008793	2014	4.2.2	Blood	TBC	This Study
AUSMDU00006059	2014	4.2.2	Blood	TBC	This Study
AUSMDU00006039	2015	4.2.2	Blood	TBC	This Study
AUSMDU00006057	2015	4.2.2	Blood	TBC	This Study
AUSMDU00008786	2014	4.2.2	Blood	TBC	This Study
AUSMDU00008795	2014	4.2.2	Blood	TBC	This Study
AUSMDU00008834	2014	4.2.2	Stool	TBC	This Study
AUSMDU00008469	2016	4.2.2	Blood	TBC	This Study
AUSMDU00008784	2014	4.2.2	Blood	TBC	This Study
AUSMDU00008789	2014	4.2.2	Blood	TBC	This Study
AUSMDU00008833	2014	4.2.2	Stool	TBC	This Study
AUSMDU00008861	2016	4.2.2	Blood	TBC	This Study
AUSMDU00008797	2014	4.2.2	Blood	TBC	This Study
AUSMDU00006129	2013	4.2.2	Blood	TBC	This Study
AUSMDU00006132	2013	4.2.2	Blood	TBC	This Study
AUSMDU00008884	2016	4.2.2	Blood	TBC	This Study
AUSMDU00006278	2013	4.2.2	Blood	TBC	This Study
AUSMDU00006311	2013	4.2.2	Blood	TBC	This Study
AUSMDU00006198	2015	4.2.2	Blood	TBC	This Study
AUSMDU00006103	2013	4.2.2	Blood	TBC	This Study
AUSMDU00006026	2015	4.2.2	Blood	TBC	This Study
AUSMDU00008798	2014	4.2.2	Blood	TBC	This Study
AUSMDU00008819	2014	4.2.2	Blood	TBC	This Study
AUSMDU00008831	2014	4.2.2	Blood	TBC	This Study
AUSMDU00006219	2012	4.2.2	Blood	TBC	This Study
AUSMDU00008794	2014	4.2.2	Blood	TBC	This Study
AUSMDU00008799	2014	4.2.2	Blood	TBC	This Study
AUSMDU00006122	2013	4.2.2	Blood	TBC	This Study
AUSMDU00006158	2015	4.2.2	Blood	TBC	This Study
AUSMDU00006038	2015	4.2.2	Blood	TBC	This Study
AUSMDU00006109	2015	4.2.2	Blood	TBC	This Study
AUSMDU00008787	2014	4.2.2	Blood	TBC	This Study
AUSMDU00006224	2013	4.2.2	Blood	TBC	This Study
AUSMDU00006275	2015	4.2.2	Blood	TBC	This Study
AUSMDU00006199	2015	4.2.2	Blood	TBC	This Study
AUSMDU00008846	2016	4.2.2	Blood	TBC	This Study
AUSMDU00006216	2013	4.2.2	Blood	TBC	This Study
AUSMDU00006121	2015	4.2.2	Blood	TBC	This Study
AUSMDU00008903	2016	4.2.2	Blood	TBC	This Study
AUSMDU00008467	2016	4.2.2	Blood	TBC	This Study
AUSMDU00008468	2016	4.2.2	Blood	TBC	This Study
AUSMDU00006116	2013	4.2.2	Blood	TBC	This Study
AUSMDU00008907	2016	4.2.2	Blood	TBC	This Study
AUSMDU00008800	2014	4.2.2	Blood	TBC	This Study
AUSMDU00006068	2013	4.2.2	Blood	TBC	This Study
AUSMDU00006174	2013	4.2.2	Blood	TBC	This Study
AUSMDU00008847	2016	4.2.2	Blood	TBC	This Study
AUSMDU00008818	2014	4.2.2	Blood	TBC	This Study
AUSMDU00006033	2013	4.2.2	Blood	TBC	This Study
AUSMDU00006187	2012	4.2.2	Blood	TBC	This Study
AUSMDU00008899	2016	4.2.2	Blood	TBC	This Study
AUSMDU00006237	2015	4.2.2	Blood	TBC	This Study
AUSMDU00006096	2015	4.2.2	Blood	TBC	This Study
AUSMDU00006156	2015	4.2.2	Blood	TBC	This Study
AUSMDU00008880	2016	4.2.2	Blood	TBC	This Study
AUSMDU00008804	2014	4.2.2	Blood	TBC	This Study
AUSMDU00006055	2013	4.2.2	Blood	TBC	This Study
AUSMDU00008864	2016	4.2.2	Blood	TBC	This Study
AUSMDU00006246	2013	4.2.2	Blood	TBC	This Study
AUSMDU00006169	2015	4.2.2	Blood	TBC	This Study
AUSMDU00008892	2016	4.2.2	Blood	TBC	This Study
AUSMDU00008806	2014	4.2.2	Blood	TBC	This Study
AUSMDU00006211	2013	4.2.2	Blood	TBC	This Study
AUSMDU00006075	2013	4.2.2	Blood	TBC	This Study
AUSMDU00006172	2015	4.2.2	Blood	TBC	This Study
AUSMDU00008814	2014	4.2.2	Blood	TBC	This Study
AUSMDU00008824	2014	4.2.2	Blood	TBC	This Study
AUSMDU00008826	2014	4.2.2	Blood	TBC	This Study
AUSMDU00006093	2012	4.2.2	Blood	TBC	This Study
AUSMDU00006123	2013	4.2.2	Blood	TBC	This Study
AUSMDU00006106	2015	4.2.2	Blood	TBC	This Study
AUSMDU00006153	2015	4.2.2	Stool	TBC	This Study
AUSMDU00008872	2016	4.2.2	Blood	TBC	This Study
AUSMDU00008877	2016	4.2.2	Blood	TBC	This Study
AUSMDU00008802	2014	4.2.2	Blood	TBC	This Study
AUSMDU00006084	2013	4.2.2	Blood	TBC	This Study
AUSMDU00006304	2013	4.2.2	Blood	TBC	This Study
AUSMDU00008905	2016	4.2.2	Blood	TBC	This Study
AUSMDU00008812	2014	4.2.2	Blood	TBC	This Study
AUSMDU00008836	2014	4.2.2	Stool	TBC	This Study
AUSMDU00006269	2013	4.2.2	Blood	TBC	This Study
AUSMDU00006088	2015	4.2.2	Blood	TBC	This Study
AUSMDU00008863	2016	4.2.2	Blood	TBC	This Study
AUSMDU00008822	2014	4.2.2	Blood	TBC	This Study
AUSMDU00008830	2014	4.2.2	Blood	TBC	This Study
AUSMDU00006178	2013	4.2.2	Blood	TBC	This Study
AUSMDU00006292	2015	4.2.2	Blood	TBC	This Study
AUSMDU00008857	2016	4.2.2	Blood	TBC	This Study
AUSMDU00008906	2016	4.2.2	Blood	TBC	This Study
AUSMDU00008811	2014	4.2.2	Blood	TBC	This Study
AUSMDU00008815	2014	4.2.2	Blood	TBC	This Study
AUSMDU00008853	2016	4.2.2	Blood	TBC	This Study
AUSMDU00006170	2013	4.2.2	Blood	TBC	This Study
AUSMDU00006051	2015	4.2.2	Blood	TBC	This Study
AUSMDU00006245	2013	4.2.2	Blood	TBC	This Study
AUSMDU00006108	2015	4.2.2	Blood	TBC	This Study
AUSMDU00006049	2015	4.2.2	Blood	TBC	This Study
AUSMDU00006250	2015	4.2.2	Blood	TBC	This Study
AUSMDU00006101	2013	4.2.2	Blood	TBC	This Study
AUSMDU00008865	2016	4.2.2	Blood	TBC	This Study
AUSMDU00008879	2016	4.2.2	Blood	TBC	This Study
AUSMDU00006222	2012	4.2.2	Blood	TBC	This Study
AUSMDU00006177	2015	4.2.2	Blood	TBC	This Study
AUSMDU00006097	2015	4.2.2	Blood	TBC	This Study
AUSMDU00006161	2013	4.2.2	Blood	TBC	This Study
AUSMDU00006310	2014	4.2.2	Blood	TBC	This Study
AUSMDU00006060	2015	4.2.2	Blood	TBC	This Study
AUSMDU00008785	2014	4.2.2	Blood	TBC	This Study
AUSMDU00006204	2013	4.2.2	Blood	TBC	This Study
AUSMDU00006064	2015	4.2.2	Blood	TBC	This Study
AUSMDU00008813	2014	4.2.2	Blood	TBC	This Study
AUSMDU00006287	2013	4.2.2	Blood	TBC	This Study
AUSMDU00008817	2014	4.2.2	Blood	TBC	This Study
AUSMDU00006025	2015	4.2.2	Blood	TBC	This Study
AUSMDU00008871	2016	4.2.2	Blood	TBC	This Study
AUSMDU00006296	2015	4.2.2	Blood	TBC	This Study
AUSMDU00006217	2013	4.2.2	Blood	TBC	This Study
AUSMDU00008896	2016	4.2.2	Blood	TBC	This Study
AUSMDU00008810	2014	4.2.2	Blood	TBC	This Study
AUSMDU00008845	2016	4.2.2	Blood	TBC	This Study
AUSMDU00008805	2014	4.2.2	Blood	TBC	This Study
AUSMDU00006048	2015	4.2.2	Blood	TBC	This Study
AUSMDU00008801	2014	4.2.2	Blood	TBC	This Study
AUSMDU00006180	2013	4.2.2	Blood	TBC	This Study
AUSMDU00006138	2015	4.2.2	Blood	TBC	This Study
AUSMDU00008856	2016	4.2.2	Blood	TBC	This Study
AUSMDU00008904	2016	4.2.2	Blood	TBC	This Study
AUSMDU00006209	2013	4.2.2	Stool	TBC	This Study
AUSMDU00008835	2014	4.2.2	Stool	TBC	This Study
AUSMDU00008888	2016	4.2.2	Blood	TBC	This Study
AUSMDU00008889	2016	4.2.2	Blood	TBC	This Study
AUSMDU00006194	2013	4.2.2	Blood	TBC	This Study
AUSMDU00006295	2015	4.2.2	Blood	TBC	This Study
AUSMDU00008841	2014	4.2.2	Blood	TBC	This Study
AUSMDU00008788	2014	4.2.2	Blood	TBC	This Study
AUSMDU00008837	2014	4.2.2	Blood	TBC	This Study
AUSMDU00008838	2014	4.2.2	Blood	TBC	This Study
AUSMDU00008839	2014	4.2.2	Blood	TBC	This Study
AUSMDU00008840	2014	4.2.2	Blood	TBC	This Study
AUSMDU00006280	2013	4.2.2	NR	TBC	This Study
AUSMDU00006136	2012	4.2.2	Blood	TBC	This Study
AUSMDU00006240	2015	4.2.2	Blood	TBC	This Study
AUSMDU00006191	2013	4.2.2	NR	TBC	This Study
103643	2011	4.2.1	NR	ERR331262	Wong, V.K. et al. An extended genotyping framework for Salmonella enterica serovar Typhi, the cause of human typhoid. Nat Commun 7, 12827 (2016)
107123	2012	4.2.1	NR	ERR331264	Wong, V.K. et al. An extended genotyping framework for Salmonella enterica serovar Typhi, the cause of human typhoid. Nat Commun 7, 12827 (2016)
B1271	2012	4.2.1	Blood	ERR331270	Wong, V.K. et al. An extended genotyping framework for Salmonella enterica serovar Typhi, the cause of human typhoid. Nat Commun 7, 12827 (2016)
ERL082325	2008	4.2.1	Blood	ERR343281	Wong, V.K. et al. An extended genotyping framework for Salmonella enterica serovar Typhi, the cause of human typhoid. Nat Commun 7, 12827 (2016)
MDUST319	1983	4.2.1	Blood	ERR352312	Wong, V.K. et al. An extended genotyping framework for Salmonella enterica serovar Typhi, the cause of human typhoid. Nat Commun 7, 12827 (2016)
MDUST337	1984	4.2.1	Blood	ERR352316	Wong, V.K. et al. An extended genotyping framework for Salmonella enterica serovar Typhi, the cause of human typhoid. Nat Commun 7, 12827 (2016)
MDUST321	1983	4.2.1	Blood	ERR352494	Wong, V.K. et al. An extended genotyping framework for Salmonella enterica serovar Typhi, the cause of human typhoid. Nat Commun 7, 12827 (2016)
MDUST306	1981	4.2.1	NR	ERR357457	Wong, V.K. et al. An extended genotyping framework for Salmonella enterica serovar Typhi, the cause of human typhoid. Nat Commun 7, 12827 (2016)
MDUST317	1982	4.2.1	Knee aspirate	ERR357464	Wong, V.K. et al. An extended genotyping framework for Salmonella enterica serovar Typhi, the cause of human typhoid. Nat Commun 7, 12827 (2016)
MDUST320	1983	4.2.1	Stool	ERR357466	Wong, V.K. et al. An extended genotyping framework for Salmonella enterica serovar Typhi, the cause of human typhoid. Nat Commun 7, 12827 (2016)
MDUST323	1983	4.2.1	Blood	ERR357467	Wong, V.K. et al. An extended genotyping framework for Salmonella enterica serovar Typhi, the cause of human typhoid. Nat Commun 7, 12827 (2016)
MDUST344	1985	4.2.1	Stool	ERR357477	Wong, V.K. et al. An extended genotyping framework for Salmonella enterica serovar Typhi, the cause of human typhoid. Nat Commun 7, 12827 (2016)
MDUST307	1981	4.2.1	NR	ERR357801	Wong, V.K. et al. An extended genotyping framework for Salmonella enterica serovar Typhi, the cause of human typhoid. Nat Commun 7, 12827 (2016)
MDUST346	1984	4.2.1	Blood	ERR357806	Wong, V.K. et al. An extended genotyping framework for Salmonella enterica serovar Typhi, the cause of human typhoid. Nat Commun 7, 12827 (2016)
MDUST73	2008	4.2.1	NR	ERR204244	Wong, V.K. et al. An extended genotyping framework for Salmonella enterica serovar Typhi, the cause of human typhoid. Nat Commun 7, 12827 (2016)
MDUST82	2008	4.2.1	NR	ERR204253	Wong, V.K. et al. An extended genotyping framework for Salmonella enterica serovar Typhi, the cause of human typhoid. Nat Commun 7, 12827 (2016)
MDUST84	2008	4.2.1	NR	ERR204255	Wong, V.K. et al. An extended genotyping framework for Salmonella enterica serovar Typhi, the cause of human typhoid. Nat Commun 7, 12827 (2016)
MDUST85	2008	4.2.1	NR	ERR204256	Wong, V.K. et al. An extended genotyping framework for Salmonella enterica serovar Typhi, the cause of human typhoid. Nat Commun 7, 12827 (2016)
MDUST86	2008	4.2.1	NR	ERR204257	Wong, V.K. et al. An extended genotyping framework for Salmonella enterica serovar Typhi, the cause of human typhoid. Nat Commun 7, 12827 (2016)
MDUST87	2008	4.2.1	NR	ERR204258	Wong, V.K. et al. An extended genotyping framework for Salmonella enterica serovar Typhi, the cause of human typhoid. Nat Commun 7, 12827 (2016)
MDUST88	2008	4.2.1	NR	ERR204259	Wong, V.K. et al. An extended genotyping framework for Salmonella enterica serovar Typhi, the cause of human typhoid. Nat Commun 7, 12827 (2016)
MDUST74	2008	4.2.1	NR	ERR204245	Wong, V.K. et al. An extended genotyping framework for Salmonella enterica serovar Typhi, the cause of human typhoid. Nat Commun 7, 12827 (2016)
MDUST99	2008	4.2.1	NR	ERR204270	Wong, V.K. et al. An extended genotyping framework for Salmonella enterica serovar Typhi, the cause of human typhoid. Nat Commun 7, 12827 (2016)
MDUST100	2008	4.2.1	NR	ERR204271	Wong, V.K. et al. An extended genotyping framework for Salmonella enterica serovar Typhi, the cause of human typhoid. Nat Commun 7, 12827 (2016)
MDUST77	2008	4.2.1	NR	ERR204248	Wong, V.K. et al. An extended genotyping framework for Salmonella enterica serovar Typhi, the cause of human typhoid. Nat Commun 7, 12827 (2016)
MDUST78	2008	4.2.1	NR	ERR204249	Wong, V.K. et al. An extended genotyping framework for Salmonella enterica serovar Typhi, the cause of human typhoid. Nat Commun 7, 12827 (2016)
MDUST79	2008	4.2.1	NR	ERR204250	Wong, V.K. et al. An extended genotyping framework for Salmonella enterica serovar Typhi, the cause of human typhoid. Nat Commun 7, 12827 (2016)
MDUST81	2008	4.2.1	NR	ERR204252	Wong, V.K. et al. An extended genotyping framework for Salmonella enterica serovar Typhi, the cause of human typhoid. Nat Commun 7, 12827 (2016)
MDUST15	2011	4.2.1	NR	ERR213233	Wong, V.K. et al. An extended genotyping framework for Salmonella enterica serovar Typhi, the cause of human typhoid. Nat Commun 7, 12827 (2016)
MDUST31	2000	4.2.1	Blood	ERR213249	Wong, V.K. et al. An extended genotyping framework for Salmonella enterica serovar Typhi, the cause of human typhoid. Nat Commun 7, 12827 (2016)
MDUST32	2000	4.2.1	Blood	ERR213250	Wong, V.K. et al. An extended genotyping framework for Salmonella enterica serovar Typhi, the cause of human typhoid. Nat Commun 7, 12827 (2016)
MDUST33	1997	4.2.1	Stool	ERR213251	Wong, V.K. et al. An extended genotyping framework for Salmonella enterica serovar Typhi, the cause of human typhoid. Nat Commun 7, 12827 (2016)
MDUST34	1997	4.2.1	Pus	ERR213252	Wong, V.K. et al. An extended genotyping framework for Salmonella enterica serovar Typhi, the cause of human typhoid. Nat Commun 7, 12827 (2016)
MDUST36	1996	4.2.1	Stool	ERR213254	Wong, V.K. et al. An extended genotyping framework for Salmonella enterica serovar Typhi, the cause of human typhoid. Nat Commun 7, 12827 (2016)
MDUST37	1996	4.2.1	Stool	ERR213255	Wong, V.K. et al. An extended genotyping framework for Salmonella enterica serovar Typhi, the cause of human typhoid. Nat Commun 7, 12827 (2016)
MDUST38	1996	4.2.1	Stool	ERR213256	Wong, V.K. et al. An extended genotyping framework for Salmonella enterica serovar Typhi, the cause of human typhoid. Nat Commun 7, 12827 (2016)
MDUST39	1996	4.2.1	Stool	ERR213257	Wong, V.K. et al. An extended genotyping framework for Salmonella enterica serovar Typhi, the cause of human typhoid. Nat Commun 7, 12827 (2016)
MDUST40	1996	4.2.1	Stool	ERR213258	Wong, V.K. et al. An extended genotyping framework for Salmonella enterica serovar Typhi, the cause of human typhoid. Nat Commun 7, 12827 (2016)
MDUST41	1996	4.2.1	Blood	ERR213259	Wong, V.K. et al. An extended genotyping framework for Salmonella enterica serovar Typhi, the cause of human typhoid. Nat Commun 7, 12827 (2016)
MDUST62	1994	4.2.1	Blood	ERR213280	Wong, V.K. et al. An extended genotyping framework for Salmonella enterica serovar Typhi, the cause of human typhoid. Nat Commun 7, 12827 (2016)
100949	2011	4.2.2	NR	ERR331260	Wong, V.K. et al. An extended genotyping framework for Salmonella enterica serovar Typhi, the cause of human typhoid. Nat Commun 7, 12827 (2016)
102196	2011	4.2.2	NR	ERR331261	Wong, V.K. et al. An extended genotyping framework for Salmonella enterica serovar Typhi, the cause of human typhoid. Nat Commun 7, 12827 (2016)
106774	2012	4.2.2	NR	ERR331263	Wong, V.K. et al. An extended genotyping framework for Salmonella enterica serovar Typhi, the cause of human typhoid. Nat Commun 7, 12827 (2016)
107364	2012	4.2.2	NR	ERR331265	Wong, V.K. et al. An extended genotyping framework for Salmonella enterica serovar Typhi, the cause of human typhoid. Nat Commun 7, 12827 (2016)
108891	2012	4.2.2	NR	ERR331266	Wong, V.K. et al. An extended genotyping framework for Salmonella enterica serovar Typhi, the cause of human typhoid. Nat Commun 7, 12827 (2016)
108910	2012	4.2.2	NR	ERR331267	Wong, V.K. et al. An extended genotyping framework for Salmonella enterica serovar Typhi, the cause of human typhoid. Nat Commun 7, 12827 (2016)
109520	2012	4.2.2	NR	ERR331268	Wong, V.K. et al. An extended genotyping framework for Salmonella enterica serovar Typhi, the cause of human typhoid. Nat Commun 7, 12827 (2016)
110829	2012	4.2.2	NR	ERR331269	Wong, V.K. et al. An extended genotyping framework for Salmonella enterica serovar Typhi, the cause of human typhoid. Nat Commun 7, 12827 (2016)
B1305	2012	4.2.2	Blood	ERR331271	Wong, V.K. et al. An extended genotyping framework for Salmonella enterica serovar Typhi, the cause of human typhoid. Nat Commun 7, 12827 (2016)
B1357	2012	4.2.2	Blood	ERR331273	Wong, V.K. et al. An extended genotyping framework for Salmonella enterica serovar Typhi, the cause of human typhoid. Nat Commun 7, 12827 (2016)
B1472	2012	4.2.2	Blood	ERR331274	Wong, V.K. et al. An extended genotyping framework for Salmonella enterica serovar Typhi, the cause of human typhoid. Nat Commun 7, 12827 (2016)
B1501	2012	4.2.2	Blood	ERR331275	Wong, V.K. et al. An extended genotyping framework for Salmonella enterica serovar Typhi, the cause of human typhoid. Nat Commun 7, 12827 (2016)
B1502	2012	4.2.2	Blood	ERR331276	Wong, V.K. et al. An extended genotyping framework for Salmonella enterica serovar Typhi, the cause of human typhoid. Nat Commun 7, 12827 (2016)
B1542	2012	4.2.2	Blood	ERR331278	Wong, V.K. et al. An extended genotyping framework for Salmonella enterica serovar Typhi, the cause of human typhoid. Nat Commun 7, 12827 (2016)
B1563	2012	4.2.2	Blood	ERR331279	Wong, V.K. et al. An extended genotyping framework for Salmonella enterica serovar Typhi, the cause of human typhoid. Nat Commun 7, 12827 (2016)
B1596	2012	4.2.2	Blood	ERR331280	Wong, V.K. et al. An extended genotyping framework for Salmonella enterica serovar Typhi, the cause of human typhoid. Nat Commun 7, 12827 (2016)
B1616	2012	4.2.2	Blood	ERR331281	Wong, V.K. et al. An extended genotyping framework for Salmonella enterica serovar Typhi, the cause of human typhoid. Nat Commun 7, 12827 (2016)
B1628	2012	4.2.2	Blood	ERR331282	Wong, V.K. et al. An extended genotyping framework for Salmonella enterica serovar Typhi, the cause of human typhoid. Nat Commun 7, 12827 (2016)
B2667	2008	4.2.2	NR	ERR331283	Wong, V.K. et al. An extended genotyping framework for Salmonella enterica serovar Typhi, the cause of human typhoid. Nat Commun 7, 12827 (2016)
B4381	2008	4.2.2	NR	ERR331284	Wong, V.K. et al. An extended genotyping framework for Salmonella enterica serovar Typhi, the cause of human typhoid. Nat Commun 7, 12827 (2016)
B4387	2008	4.2.2	NR	ERR331285	Wong, V.K. et al. An extended genotyping framework for Salmonella enterica serovar Typhi, the cause of human typhoid. Nat Commun 7, 12827 (2016)
P749	2008	4.2.2	NR	ERR331287	Wong, V.K. et al. An extended genotyping framework for Salmonella enterica serovar Typhi, the cause of human typhoid. Nat Commun 7, 12827 (2016)
W478	2012	4.2.2	Rectal swab	ERR331288	Wong, V.K. et al. An extended genotyping framework for Salmonella enterica serovar Typhi, the cause of human typhoid. Nat Commun 7, 12827 (2016)
W478	2012	4.2.2	Rectal swab	ERR331288	Wong, V.K. et al. An extended genotyping framework for Salmonella enterica serovar Typhi, the cause of human typhoid. Nat Commun 7, 12827 (2016)
ERL072973	2007	4.2.2	Blood	ERR343279	Wong, V.K. et al. An extended genotyping framework for Salmonella enterica serovar Typhi, the cause of human typhoid. Nat Commun 7, 12827 (2016)
ERL082759	2008	4.2.2	Blood	ERR343285	Wong, V.K. et al. An extended genotyping framework for Salmonella enterica serovar Typhi, the cause of human typhoid. Nat Commun 7, 12827 (2016)
MDUST404	2012	4.2.2	Blood	ERR352333	Wong, V.K. et al. An extended genotyping framework for Salmonella enterica serovar Typhi, the cause of human typhoid. Nat Commun 7, 12827 (2016)
MDUST83	2008	4.2.2	NR	ERR204254	Wong, V.K. et al. An extended genotyping framework for Salmonella enterica serovar Typhi, the cause of human typhoid. Nat Commun 7, 12827 (2016)
MDUST89	2008	4.2.2	NR	ERR204260	Wong, V.K. et al. An extended genotyping framework for Salmonella enterica serovar Typhi, the cause of human typhoid. Nat Commun 7, 12827 (2016)
MDUST90	2008	4.2.2	NR	ERR204261	Wong, V.K. et al. An extended genotyping framework for Salmonella enterica serovar Typhi, the cause of human typhoid. Nat Commun 7, 12827 (2016)
MDUST91	2008	4.2.2	NR	ERR204262	Wong, V.K. et al. An extended genotyping framework for Salmonella enterica serovar Typhi, the cause of human typhoid. Nat Commun 7, 12827 (2016)
MDUST92	2008	4.2.2	NR	ERR204263	Wong, V.K. et al. An extended genotyping framework for Salmonella enterica serovar Typhi, the cause of human typhoid. Nat Commun 7, 12827 (2016)
MDUST93	2008	4.2.2	NR	ERR204264	Wong, V.K. et al. An extended genotyping framework for Salmonella enterica serovar Typhi, the cause of human typhoid. Nat Commun 7, 12827 (2016)
MDUST94	2008	4.2.2	NR	ERR204265	Wong, V.K. et al. An extended genotyping framework for Salmonella enterica serovar Typhi, the cause of human typhoid. Nat Commun 7, 12827 (2016)
MDUST95	2008	4.2.2	NR	ERR204266	Wong, V.K. et al. An extended genotyping framework for Salmonella enterica serovar Typhi, the cause of human typhoid. Nat Commun 7, 12827 (2016)
MDUST96	2008	4.2.2	NR	ERR204267	Wong, V.K. et al. An extended genotyping framework for Salmonella enterica serovar Typhi, the cause of human typhoid. Nat Commun 7, 12827 (2016)
MDUST98	2008	4.2.2	NR	ERR204269	Wong, V.K. et al. An extended genotyping framework for Salmonella enterica serovar Typhi, the cause of human typhoid. Nat Commun 7, 12827 (2016)
MDUST101	2008	4.2.2	NR	ERR204272	Wong, V.K. et al. An extended genotyping framework for Salmonella enterica serovar Typhi, the cause of human typhoid. Nat Commun 7, 12827 (2016)
MDUST75	2008	4.2.2	NR	ERR204246	Wong, V.K. et al. An extended genotyping framework for Salmonella enterica serovar Typhi, the cause of human typhoid. Nat Commun 7, 12827 (2016)
MDUST102	2008	4.2.2	NR	ERR204273	Wong, V.K. et al. An extended genotyping framework for Salmonella enterica serovar Typhi, the cause of human typhoid. Nat Commun 7, 12827 (2016)
MDUST103	2008	4.2.2	NR	ERR204274	Wong, V.K. et al. An extended genotyping framework for Salmonella enterica serovar Typhi, the cause of human typhoid. Nat Commun 7, 12827 (2016)
MDUST104	2008	4.2.2	NR	ERR204275	Wong, V.K. et al. An extended genotyping framework for Salmonella enterica serovar Typhi, the cause of human typhoid. Nat Commun 7, 12827 (2016)
MDUST105	2008	4.2.2	NR	ERR204276	Wong, V.K. et al. An extended genotyping framework for Salmonella enterica serovar Typhi, the cause of human typhoid. Nat Commun 7, 12827 (2016)
MDUST76	2008	4.2.2	NR	ERR204247	Wong, V.K. et al. An extended genotyping framework for Salmonella enterica serovar Typhi, the cause of human typhoid. Nat Commun 7, 12827 (2016)
MDUST80	2008	4.2.2	NR	ERR204251	Wong, V.K. et al. An extended genotyping framework for Salmonella enterica serovar Typhi, the cause of human typhoid. Nat Commun 7, 12827 (2016)
MDUST1	2011	4.2.2	NR	ERR213219	Wong, V.K. et al. An extended genotyping framework for Salmonella enterica serovar Typhi, the cause of human typhoid. Nat Commun 7, 12827 (2016)
MDUST10	2011	4.2.2	NR	ERR213228	Wong, V.K. et al. An extended genotyping framework for Salmonella enterica serovar Typhi, the cause of human typhoid. Nat Commun 7, 12827 (2016)
MDUST11	2011	4.2.2	NR	ERR213229	Wong, V.K. et al. An extended genotyping framework for Salmonella enterica serovar Typhi, the cause of human typhoid. Nat Commun 7, 12827 (2016)
MDUST12	2011	4.2.2	NR	ERR213230	Wong, V.K. et al. An extended genotyping framework for Salmonella enterica serovar Typhi, the cause of human typhoid. Nat Commun 7, 12827 (2016)
MDUST13	2011	4.2.2	NR	ERR213231	Wong, V.K. et al. An extended genotyping framework for Salmonella enterica serovar Typhi, the cause of human typhoid. Nat Commun 7, 12827 (2016)
MDUST14	2011	4.2.2	NR	ERR213232	Wong, V.K. et al. An extended genotyping framework for Salmonella enterica serovar Typhi, the cause of human typhoid. Nat Commun 7, 12827 (2016)
MDUST16	2011	4.2.2	NR	ERR213234	Wong, V.K. et al. An extended genotyping framework for Salmonella enterica serovar Typhi, the cause of human typhoid. Nat Commun 7, 12827 (2016)
MDUST17	2011	4.2.2	NR	ERR213235	Wong, V.K. et al. An extended genotyping framework for Salmonella enterica serovar Typhi, the cause of human typhoid. Nat Commun 7, 12827 (2016)
MDUST18	2011	4.2.2	NR	ERR213236	Wong, V.K. et al. An extended genotyping framework for Salmonella enterica serovar Typhi, the cause of human typhoid. Nat Commun 7, 12827 (2016)
MDUST19	2011	4.2.2	NR	ERR213237	Wong, V.K. et al. An extended genotyping framework for Salmonella enterica serovar Typhi, the cause of human typhoid. Nat Commun 7, 12827 (2016)
MDUST2	2011	4.2.2	NR	ERR213220	Wong, V.K. et al. An extended genotyping framework for Salmonella enterica serovar Typhi, the cause of human typhoid. Nat Commun 7, 12827 (2016)
MDUST20	2011	4.2.2	NR	ERR213238	Wong, V.K. et al. An extended genotyping framework for Salmonella enterica serovar Typhi, the cause of human typhoid. Nat Commun 7, 12827 (2016)
MDUST21	2011	4.2.2	NR	ERR213239	Wong, V.K. et al. An extended genotyping framework for Salmonella enterica serovar Typhi, the cause of human typhoid. Nat Commun 7, 12827 (2016)
MDUST22	2011	4.2.2	NR	ERR213240	Wong, V.K. et al. An extended genotyping framework for Salmonella enterica serovar Typhi, the cause of human typhoid. Nat Commun 7, 12827 (2016)
MDUST23	2011	4.2.2	NR	ERR213241	Wong, V.K. et al. An extended genotyping framework for Salmonella enterica serovar Typhi, the cause of human typhoid. Nat Commun 7, 12827 (2016)
MDUST24	2011	4.2.2	NR	ERR213242	Wong, V.K. et al. An extended genotyping framework for Salmonella enterica serovar Typhi, the cause of human typhoid. Nat Commun 7, 12827 (2016)
MDUST25	2011	4.2.2	NR	ERR213243	Wong, V.K. et al. An extended genotyping framework for Salmonella enterica serovar Typhi, the cause of human typhoid. Nat Commun 7, 12827 (2016)
MDUST26	2011	4.2.2	NR	ERR213244	Wong, V.K. et al. An extended genotyping framework for Salmonella enterica serovar Typhi, the cause of human typhoid. Nat Commun 7, 12827 (2016)
MDUST27	2011	4.2.2	NR	ERR213245	Wong, V.K. et al. An extended genotyping framework for Salmonella enterica serovar Typhi, the cause of human typhoid. Nat Commun 7, 12827 (2016)
MDUST28	2011	4.2.2	NR	ERR213246	Wong, V.K. et al. An extended genotyping framework for Salmonella enterica serovar Typhi, the cause of human typhoid. Nat Commun 7, 12827 (2016)
MDUST29	2011	4.2.2	NR	ERR213247	Wong, V.K. et al. An extended genotyping framework for Salmonella enterica serovar Typhi, the cause of human typhoid. Nat Commun 7, 12827 (2016)
MDUST3	2011	4.2.2	NR	ERR213221	Wong, V.K. et al. An extended genotyping framework for Salmonella enterica serovar Typhi, the cause of human typhoid. Nat Commun 7, 12827 (2016)
MDUST30	2009	4.2.2	Stool	ERR213248	Wong, V.K. et al. An extended genotyping framework for Salmonella enterica serovar Typhi, the cause of human typhoid. Nat Commun 7, 12827 (2016)
MDUST4	2011	4.2.2	NR	ERR213222	Wong, V.K. et al. An extended genotyping framework for Salmonella enterica serovar Typhi, the cause of human typhoid. Nat Commun 7, 12827 (2016)
MDUST5	2011	4.2.2	NR	ERR213223	Wong, V.K. et al. An extended genotyping framework for Salmonella enterica serovar Typhi, the cause of human typhoid. Nat Commun 7, 12827 (2016)
MDUST6	2011	4.2.2	NR	ERR213224	Wong, V.K. et al. An extended genotyping framework for Salmonella enterica serovar Typhi, the cause of human typhoid. Nat Commun 7, 12827 (2016)
MDUST7	2011	4.2.2	NR	ERR213225	Wong, V.K. et al. An extended genotyping framework for Salmonella enterica serovar Typhi, the cause of human typhoid. Nat Commun 7, 12827 (2016)
MDUST8	2011	4.2.2	NR	ERR213226	Wong, V.K. et al. An extended genotyping framework for Salmonella enterica serovar Typhi, the cause of human typhoid. Nat Commun 7, 12827 (2016)
MDUST9	2011	4.2.2	NR	ERR213227	Wong, V.K. et al. An extended genotyping framework for Salmonella enterica serovar Typhi, the cause of human typhoid. Nat Commun 7, 12827 (2016)
MDUST70	2008	4.2.2	NR	ERR213288	Wong, V.K. et al. An extended genotyping framework for Salmonella enterica serovar Typhi, the cause of human typhoid. Nat Commun 7, 12827 (2016)
MDUST71	2008	4.2.2	NR	ERR213289	Wong, V.K. et al. An extended genotyping framework for Salmonella enterica serovar Typhi, the cause of human typhoid. Nat Commun 7, 12827 (2016)
MDUST72	2008	4.2.2	NR	ERR213290	Wong, V.K. et al. An extended genotyping framework for Salmonella enterica serovar Typhi, the cause of human typhoid. Nat Commun 7, 12827 (2016)
Footnotes:
NR = Not recorded
