# Supplementary material for: Genomic epidemiology of Salmonella Typhi in Central Division, Fiji, 2012 to 2016
Source: Lancet Reg Health West Pac. 2022 Jun 16;24:100488. doi: 10.1016/j.lanwpc.2022.100488 (PMC9234096; doi:10.1016/j.lanwpc.2022.100488)
Supplement: Supplementary file 5 [file mmc5.xlsx]

## Sheet: S3
Supplementary Table 3. Characteristics of SNPs and small indels within 367 Fiji genotype 4.2 genomes
							Genome id (0 = Reference, 1 = Alternate)
Nucleotide position*	Reference	Alternate	Nucleotide	Protein	Mutation Type	Gene id*	AUSMDU00008783	AUSMDU00008784	AUSMDU00008785	AUSMDU00008786	AUSMDU00008787	AUSMDU00008788	AUSMDU00008789	AUSMDU00008790	AUSMDU00008791	AUSMDU00008792	AUSMDU00008793	AUSMDU00008794	AUSMDU00008795	AUSMDU00008796	AUSMDU00008797	AUSMDU00008798	AUSMDU00008799	AUSMDU00008800	AUSMDU00008801	AUSMDU00008802	AUSMDU00008803	AUSMDU00008804	AUSMDU00008805	AUSMDU00008806	AUSMDU00008807	AUSMDU00008808	AUSMDU00008809	AUSMDU00008810	AUSMDU00008811	AUSMDU00008812	AUSMDU00008813	AUSMDU00008814	AUSMDU00008815	AUSMDU00008816	AUSMDU00008817	AUSMDU00008818	AUSMDU00008819	AUSMDU00008820	AUSMDU00008821	AUSMDU00008822	AUSMDU00008824	AUSMDU00008825	AUSMDU00008826
361	G	A	c.361G>A	p.Ala121Thr	missense_variant	AEG73_RS00005	0	0	0	0	0	0	0	0	0	0	0	0	0	0	0	0	0	0	0	0	0	0	0	0	0	0	0	0	0	0	0	0	0	0	0	0	0	0	0	0	0	0	0
1152	A	G	c.1152A>G	p.Glu384Glu	synonymous_variant	AEG73_RS00005	0	0	0	0	0	0	0	1	1	0	0	0	0	1	0	0	0	0	0	0	1	0	0	0	0	0	1	0	0	0	0	0	0	0	0	0	0	0	0	0	0	0	0
5200	G	A	c.1395G>A	p.Gln465Gln	synonymous_variant	AEG73_RS00020	0	0	0	0	0	0	0	0	0	0	0	0	0	0	0	0	0	0	0	0	0	0	0	0	0	0	0	0	0	0	0	0	0	0	0	0	0	0	0	0	0	0	0
8529	G	A	c.1191C>T	p.Gly397Gly	synonymous_variant	AEG73_RS00035	0	0	0	0	0	0	0	1	1	0	0	0	0	1	0	0	0	0	0	0	1	0	0	0	0	0	1	0	0	0	0	0	0	0	0	0	0	0	0	0	0	0	0
37441	G	A	c.228G>A	p.Trp76*	stop_gained	AEG73_RS00170	0	0	0	0	0	0	0	0	0	0	0	0	0	0	0	0	0	0	0	0	0	0	0	0	0	0	0	0	0	0	0	0	0	0	0	0	0	0	0	0	0	0	0
48955	G	T	n.48955G>T		intergenic_region	AEG73_RS00230-AEG73_RS00235	0	0	0	0	0	0	0	1	1	0	0	0	0	1	0	0	0	0	0	0	1	0	0	0	0	0	1	0	0	0	0	0	0	0	0	0	0	0	0	0	0	0	0
56667	C	T	c.570C>T	p.His190His	synonymous_variant	AEG73_RS00265	0	0	0	0	0	0	0	0	0	0	0	0	0	0	0	0	0	0	0	0	0	0	0	0	0	0	0	0	0	0	0	0	0	0	0	0	0	0	0	0	0	0	0
80627	C	T	c.1227C>T	p.Ala409Ala	synonymous_variant	AEG73_RS00395	0	0	0	0	0	0	0	0	0	0	0	0	0	0	0	0	0	0	0	0	0	0	0	0	0	0	0	0	0	0	0	1	0	0	0	0	0	1	0	0	0	0	0
86573	T	C	c.2431A>G	p.Thr811Ala	missense_variant	AEG73_RS00430	0	0	0	0	0	0	1	0	0	0	0	0	0	0	0	0	0	0	0	0	0	0	0	0	0	0	0	0	0	0	0	0	0	0	0	0	0	0	0	0	0	0	0
87187	TACTGGATCAGGGTCC	T	c.1802_1816delGGACCCTGATCCAGT	p.Trp601_Gln605del	disruptive_inframe_deletion	AEG73_RS00430	0	0	0	0	0	0	0	0	0	0	0	0	0	0	0	0	0	0	0	0	0	0	0	0	0	0	0	0	0	0	0	0	0	0	1	0	0	0	0	0	0	0	0
87217	A	G	c.1787T>C	p.Leu596Ser	missense_variant	AEG73_RS00430	0	0	0	0	0	0	0	0	0	0	0	0	0	0	0	0	0	0	0	0	0	0	0	0	0	0	0	0	0	0	0	0	0	0	1	0	0	0	0	0	0	0	0
87826	C	T	c.1178G>A	p.Arg393Gln	missense_variant	AEG73_RS00430	0	0	0	0	0	0	0	0	0	0	0	0	0	0	0	0	0	0	0	0	0	0	0	0	0	0	0	0	0	0	0	0	0	0	0	0	0	0	0	0	0	0	0
92174	A	G	c.223T>C	p.Phe75Leu	missense_variant	AEG73_RS00445	0	0	0	0	0	0	0	0	0	0	0	0	0	0	0	0	0	0	0	0	0	0	0	0	0	0	0	0	0	0	0	0	0	0	0	0	1	0	0	0	0	0	0
101332	G	A	n.101332G>A		intragenic_variant	AEG73_RS00465	0	0	0	0	0	0	0	0	0	0	0	0	0	0	0	0	0	0	0	0	0	0	0	0	0	0	0	0	0	0	0	0	0	0	0	0	0	0	0	0	0	0	0
122081	T	C	c.475A>G	p.Lys159Glu	missense_variant	AEG73_RS00595	0	0	0	0	0	0	0	0	0	0	0	0	0	0	0	0	0	0	0	0	0	0	0	0	0	0	0	0	0	0	0	0	0	0	0	0	0	0	0	0	0	0	0
156813	G	GC	c.1294dupG	p.Ala432fs	frameshift_variant	AEG73_RS00775	0	0	0	0	0	0	0	0	0	0	0	0	0	0	0	0	0	0	0	0	0	0	0	0	0	0	0	0	0	0	0	0	0	0	0	0	0	0	0	0	0	0	0
167912	C	T	n.167912C>T		intragenic_variant	AEG73_RS00465	0	0	0	0	0	0	0	0	0	0	0	0	0	0	0	0	0	0	0	0	0	0	0	0	0	0	0	0	0	0	0	0	0	0	0	0	0	0	0	0	0	0	0
186468	G	A	c.869C>T	p.Thr290Ile	missense_variant	AEG73_RS00905	0	0	0	0	0	0	0	0	0	0	0	0	0	0	0	0	0	0	0	0	0	0	0	0	0	0	0	0	0	0	0	0	0	0	0	0	0	0	0	0	0	0	0
190615	A	G	c.1830T>C	p.Arg610Arg	synonymous_variant	AEG73_RS00925	0	0	0	0	0	0	0	0	0	0	0	0	0	0	0	0	0	0	0	0	0	0	0	0	0	0	0	0	0	0	0	0	0	0	0	0	0	0	0	0	0	0	0
205197	G	A	c.114G>A	p.Gln38Gln	synonymous_variant	AEG73_RS01000	0	0	0	0	0	0	0	0	0	0	0	0	0	0	0	0	0	0	0	0	0	0	0	0	0	0	0	0	0	0	0	0	0	0	0	0	1	0	0	0	0	0	0
219152	C	T	c.1008C>T	p.Ile336Ile	synonymous_variant	AEG73_RS01075	0	0	0	0	0	0	0	0	0	0	0	0	0	0	0	0	0	0	0	0	0	0	0	0	0	0	0	0	0	0	0	0	0	0	0	0	0	0	0	0	0	0	0
221031	C	T	n.221031C>T		intragenic_variant	AEG73_RS00465	0	0	0	0	0	0	0	0	0	0	0	0	0	0	0	0	0	0	0	0	0	0	0	0	0	0	0	0	0	0	0	0	0	0	0	0	0	0	0	0	0	0	0
222004	G	A	c.798G>A	p.Pro266Pro	synonymous_variant	AEG73_RS01085	0	0	0	0	0	0	0	0	0	0	1	0	0	0	0	0	0	0	0	0	0	0	0	0	0	0	0	0	0	0	0	0	0	0	1	0	0	0	0	0	0	0	0
224955	G	A	c.43G>A	p.Asp15Asn	missense_variant	AEG73_RS01100	0	0	0	0	0	0	0	0	0	0	0	0	0	0	0	0	0	0	0	0	0	0	0	0	0	0	0	0	0	0	0	0	0	0	0	0	0	0	0	0	0	0	0
227140	T	A	n.227140T>A		intragenic_variant	AEG73_RS00465	0	0	0	0	0	0	0	0	0	0	0	0	0	0	0	0	0	0	0	0	0	0	0	0	0	0	0	0	0	0	0	0	0	0	0	0	0	0	0	0	0	0	0
227182	T	A	n.227182T>A		intragenic_variant	AEG73_RS00465	0	0	0	0	0	0	0	0	0	0	0	0	0	0	0	0	0	0	0	0	0	0	0	0	0	0	0	0	0	0	0	0	0	0	0	0	0	0	0	0	0	0	0
227188	T	C	n.227188T>C		intragenic_variant	AEG73_RS00465	0	0	0	0	0	0	0	0	0	0	0	0	0	0	0	0	0	0	0	0	0	0	0	0	0	0	0	0	0	0	0	0	0	0	0	0	0	0	0	0	0	0	0
253238	G	GA	c.1156dupT	p.Ser386fs	frameshift_variant	AEG73_RS01205	0	0	0	0	0	0	0	0	0	0	0	0	0	0	0	0	0	0	0	0	0	0	0	0	0	0	0	0	0	0	0	0	0	0	0	0	0	0	0	0	0	0	0
253693	C	A	c.702G>T	p.Gln234His	missense_variant	AEG73_RS01205	0	0	0	0	0	0	0	0	0	0	0	0	0	0	0	0	0	0	0	0	0	0	0	0	0	0	0	0	0	0	0	0	0	0	0	0	0	0	0	0	0	0	0
258164	G	A	c.177C>T	p.Phe59Phe	synonymous_variant	AEG73_RS01225	0	0	0	0	0	0	0	0	0	0	0	0	0	0	0	0	0	0	0	0	0	0	0	0	0	0	0	0	0	0	0	0	0	0	0	0	0	0	0	0	0	0	0
272766	A	G	n.272766A>G		intragenic_variant	AEG73_RS00465	0	0	0	0	0	0	0	0	0	0	0	0	0	0	0	0	0	0	0	0	0	0	0	0	0	0	0	0	0	0	0	0	0	0	0	0	0	0	0	0	0	0	0
274430	A	G	c.1270T>C	p.Ser424Pro	missense_variant	AEG73_RS01300	0	0	0	0	0	0	0	0	0	0	0	0	0	0	0	0	0	0	0	0	0	0	0	0	0	0	0	0	0	0	0	0	0	0	0	0	0	0	0	0	0	0	0
275422	C	T	c.278G>A	p.Gly93Asp	missense_variant	AEG73_RS01300	0	0	0	0	0	0	0	0	0	0	0	0	0	0	0	0	0	0	0	0	0	0	0	0	0	0	0	0	0	0	0	0	0	0	0	0	0	0	0	0	0	0	0
279903	T	C	c.93A>G	p.Gly31Gly	synonymous_variant	AEG73_RS01320	0	0	0	0	0	0	0	0	0	0	0	0	0	0	0	0	0	0	0	0	0	0	0	0	0	0	0	0	0	0	0	0	0	0	0	0	0	0	0	0	0	0	0
286389	G	A	c.2069G>A	p.Arg690His	missense_variant	AEG73_RS01340	0	0	0	0	0	0	0	0	0	0	0	0	0	0	0	0	0	0	0	0	0	0	0	0	0	0	0	0	0	0	0	0	0	0	0	0	0	0	0	0	0	0	0
299838	T	A	c.34T>A	p.Trp12Arg	missense_variant	AEG73_RS01415	0	0	0	0	0	0	0	0	0	0	0	0	0	0	0	0	0	0	0	0	0	0	0	0	0	0	0	0	0	0	0	0	0	0	0	0	0	0	0	0	0	0	0
307966	C	T	c.273C>T	p.Ile91Ile	synonymous_variant	AEG73_RS01460	0	0	0	0	0	0	0	0	0	0	0	0	0	0	0	0	0	0	0	0	0	0	0	0	0	0	0	0	0	0	0	0	0	0	0	0	0	0	0	0	0	0	0
312211	C	T	c.165C>T	p.Tyr55Tyr	synonymous_variant	AEG73_RS01485	0	0	0	0	0	0	0	0	0	0	0	0	0	0	0	0	0	0	0	0	0	0	0	0	0	0	0	0	0	0	0	0	0	0	0	0	0	0	0	0	0	0	0
325388	A	G	c.834A>G	p.Glu278Glu	synonymous_variant	AEG73_RS01545	0	0	0	0	0	0	0	0	0	0	0	0	0	0	0	0	0	0	0	0	0	0	0	0	0	0	0	0	0	0	0	0	0	0	0	0	0	0	0	0	0	0	0
336720	C	T	c.872C>T	p.Ala291Val	missense_variant	AEG73_RS01595	0	0	0	0	0	0	0	0	0	0	0	0	0	0	0	0	0	0	0	0	0	0	0	0	0	0	0	0	0	0	0	0	0	0	0	0	0	0	0	0	0	0	0
343058	A	G	c.216A>G	p.Lys72Lys	synonymous_variant	AEG73_RS01615	0	0	0	0	0	0	0	0	0	0	0	0	0	0	0	0	0	0	0	0	0	0	0	0	0	0	0	0	0	0	0	0	0	0	0	0	0	0	0	0	0	0	0
347519	A	C	c.187T>G	p.Ser63Ala	missense_variant	AEG73_RS01630	0	0	0	0	0	0	0	0	0	0	0	0	0	0	0	0	0	0	0	0	0	0	0	0	0	0	0	0	0	0	0	0	0	0	0	0	0	0	0	0	0	0	0
355860	C	T	c.53G>A	p.Ser18Asn	missense_variant	AEG73_RS01655	0	0	0	0	0	0	0	0	0	0	0	0	0	0	0	0	0	0	0	0	0	0	0	0	0	0	0	0	0	0	0	0	0	0	0	0	0	0	0	0	0	0	0
360344	T	G	c.141A>C	p.Thr47Thr	synonymous_variant	AEG73_RS01675	0	0	0	0	0	0	0	0	0	0	0	0	0	0	0	0	0	0	0	0	0	0	0	0	0	0	0	0	0	0	0	0	0	0	0	0	1	0	0	0	0	0	0
365735	G	A	c.725G>A	p.Ser242Asn	missense_variant	AEG73_RS01705	0	0	0	0	0	0	0	0	0	0	0	0	0	0	0	0	0	1	0	0	0	0	0	0	0	0	0	0	0	0	0	0	0	0	0	0	0	0	0	0	0	0	0
368440	G	A	c.4G>A	p.Glu2Lys	missense_variant	AEG73_RS01715	0	0	0	0	0	0	0	0	0	0	0	0	0	0	0	0	0	0	0	0	0	0	0	0	0	0	0	0	0	0	0	0	0	0	0	0	0	0	0	0	0	0	0
377257	G	A	c.739C>T	p.Gln247*	stop_gained	AEG73_RS01745	0	0	0	0	0	0	0	0	0	0	0	0	0	0	0	0	0	0	0	0	0	0	0	0	0	0	0	0	0	0	0	0	0	0	0	0	0	0	0	0	0	0	0
402380	G	A	c.544G>A	p.Val182Ile	missense_variant	AEG73_RS01855	0	0	0	0	0	0	0	0	0	0	0	0	0	0	0	0	0	0	0	0	0	0	0	0	0	0	0	0	0	0	0	0	0	0	0	0	0	0	0	0	0	0	0
412322	GTGGT	G	c.1376_1379delACCA	p.Asn459fs	frameshift_variant	AEG73_RS01920	0	0	0	0	0	0	0	0	0	0	0	0	0	0	0	0	0	0	0	0	0	0	0	0	0	0	0	1	0	0	0	0	0	0	0	0	0	0	0	0	0	0	0
427310	T	C	c.309T>C	p.Gly103Gly	synonymous_variant	AEG73_RS02025	0	0	0	0	0	0	0	0	0	0	0	0	0	0	0	0	0	0	0	0	0	0	0	0	0	0	0	0	0	0	0	0	0	0	0	0	0	0	0	0	0	0	0
432194	C	T	c.73C>T	p.Leu25Leu	synonymous_variant	AEG73_RS02080	0	0	0	0	0	0	0	0	0	0	0	0	0	0	0	0	0	0	0	0	0	0	0	0	0	0	0	0	0	0	0	0	0	0	0	0	0	0	0	0	0	0	0
432689	A	G	c.186A>G	p.Glu62Glu	synonymous_variant	AEG73_RS02085	0	0	0	0	0	0	0	0	0	0	0	0	0	0	0	0	0	0	0	0	0	0	0	0	0	0	0	0	0	0	0	0	0	0	0	0	0	0	0	0	0	0	0
442883	C	T	c.879G>A	p.Glu293Glu	synonymous_variant	AEG73_RS02185	0	0	0	0	0	0	0	0	0	0	0	0	0	0	0	0	0	0	0	0	0	0	0	0	0	0	0	0	0	0	0	0	0	0	0	0	0	0	0	0	0	0	0
446098	C	T	c.499G>A	p.Ala167Thr	missense_variant	AEG73_RS02200	0	0	0	0	0	0	0	0	0	0	0	0	0	0	0	0	0	0	0	0	0	0	0	0	0	0	0	0	0	0	0	0	0	0	0	0	0	0	0	0	0	0	0
446151	G	A	c.446C>T	p.Pro149Leu	missense_variant	AEG73_RS02200	0	0	0	0	0	0	0	0	0	0	0	0	0	0	0	0	0	0	0	0	0	0	0	0	0	0	0	0	0	0	0	0	0	0	0	0	0	0	0	0	0	0	0
447982	T	G	c.159T>G	p.Tyr53*	stop_gained	AEG73_RS02210	0	0	0	0	0	0	0	0	0	0	0	0	0	0	0	0	0	0	0	0	0	0	0	0	0	0	0	0	0	0	0	0	0	0	0	0	0	0	0	0	0	0	0
449609	G	A	c.162G>A	p.Gly54Gly	synonymous_variant	AEG73_RS02225	0	0	0	0	0	0	0	0	0	0	0	0	0	0	0	0	0	0	0	0	0	0	0	0	0	0	0	0	0	0	0	0	0	0	0	0	0	0	0	0	0	0	0
460351	C	T	n.460351C>T		intragenic_variant	AEG73_RS00465	0	0	0	0	0	0	0	0	0	0	0	0	0	0	0	0	0	0	0	0	0	0	0	0	0	0	0	0	0	0	0	0	0	0	0	0	0	0	0	0	0	0	0
475836	TA	T	c.205delA	p.Met69fs	frameshift_variant	AEG73_RS02365	0	0	0	0	0	0	0	0	0	0	0	0	0	0	0	0	0	0	0	0	0	0	0	0	0	0	0	0	0	0	0	0	0	0	0	0	0	0	0	0	0	0	0
483920	T	G	c.879T>G	p.Asp293Glu	missense_variant	AEG73_RS02410	0	0	0	0	0	0	0	0	0	0	0	0	0	0	0	0	0	0	0	0	0	0	0	0	0	0	0	0	0	0	0	0	0	0	0	0	0	0	0	0	0	0	0
513570	T	C	c.107T>C	p.Val36Ala	missense_variant	AEG73_RS02560	0	0	0	0	0	0	0	0	0	0	0	0	0	0	0	0	0	0	0	0	0	0	0	0	0	0	0	0	0	0	0	0	0	0	0	0	0	0	0	0	0	0	0
524094	T	C	c.414T>C	p.Phe138Phe	synonymous_variant	AEG73_RS02620	0	0	0	0	0	0	0	1	1	0	0	0	0	1	0	0	0	0	0	0	1	0	0	0	0	0	1	0	0	0	0	0	0	0	0	0	0	0	0	0	0	0	0
545582	C	T	c.952G>A	p.Glu318Lys	missense_variant	AEG73_RS02720	0	0	0	0	0	0	0	0	0	0	0	0	0	0	0	0	0	1	0	0	0	0	0	0	0	0	0	0	0	0	0	0	0	0	0	0	0	0	0	0	0	0	0
546214	G	A	c.320C>T	p.Ala107Val	missense_variant	AEG73_RS02720	0	0	0	0	0	0	0	0	0	0	0	0	0	0	0	0	0	0	0	0	0	0	0	0	0	0	0	0	0	0	0	0	0	0	0	0	0	0	0	0	0	0	0
547225	GCTGCGCCAGCGT	G	c.757_768delACGCTGGCGCAG	p.Thr253_Gln256del	conservative_inframe_deletion	AEG73_RS02725	0	0	0	0	0	0	0	0	0	0	0	0	0	0	0	0	0	0	0	0	0	0	0	0	0	0	0	0	0	0	0	1	0	0	0	0	0	0	0	0	0	0	0
565131	C	T	c.2845G>A	p.Val949Ile	missense_variant	AEG73_RS02810	0	0	0	0	0	0	0	0	0	0	0	0	0	0	0	0	0	0	0	0	0	0	0	0	0	0	0	0	0	0	0	0	0	0	0	0	0	0	0	0	0	0	0
573778	T	C	c.539A>G	p.Gln180Arg	missense_variant	AEG73_RS02840	0	0	0	0	0	0	0	1	1	0	0	0	0	1	0	0	0	0	0	0	1	0	0	0	0	0	1	0	0	0	0	0	0	0	0	0	0	0	0	0	0	0	0
582101	A	G	c.421T>C	p.Leu141Leu	synonymous_variant	AEG73_RS02900	0	0	0	0	0	0	0	0	0	0	0	0	0	0	0	0	0	0	0	0	0	0	0	0	0	0	0	0	0	0	0	0	0	0	0	0	0	0	0	0	0	0	0
594006	C	T	n.594006C>T		intragenic_variant	AEG73_RS00465	0	0	0	0	0	0	0	0	0	0	0	0	0	0	0	0	0	0	0	0	0	0	0	0	0	0	0	0	0	0	0	0	0	0	0	0	0	0	0	0	0	0	0
596668	T	C	c.798T>C	p.Gly266Gly	synonymous_variant	AEG73_RS02995	0	0	0	0	0	0	0	0	0	0	0	0	0	0	0	0	0	0	0	0	0	0	0	0	0	0	0	0	0	0	0	0	0	0	0	0	0	0	0	0	0	0	0
611282	T	G	c.1458T>G	p.Asp486Glu	missense_variant	AEG73_RS03060	0	0	0	0	0	0	0	0	0	0	0	0	0	0	0	0	0	0	0	0	0	0	0	0	0	0	0	0	0	0	0	0	0	0	0	0	0	0	0	0	0	0	0
614218	C	T	c.1137C>T	p.Arg379Arg	synonymous_variant	AEG73_RS03070	0	0	0	0	0	0	0	0	0	0	0	0	0	0	0	0	0	0	0	0	0	0	0	0	0	0	0	0	0	0	0	0	0	0	0	0	0	0	0	0	0	0	0
614896	TTTCAGCGGCGAACGTCGTGAAGGTGGTCGTGGTGATGGTCGTCGC	T	c.1837_1881delGGTGGTCGTGGTGATGGTCGTCGCTTCAGCGGCGAACGTCGTGAA	p.Gly613_Glu627del	conservative_inframe_deletion	AEG73_RS03070	0	0	0	0	0	0	0	0	0	0	0	0	0	0	0	0	0	0	0	0	0	0	0	0	0	0	0	0	0	0	0	0	0	0	0	0	0	0	0	0	0	0	0
621983	C	T	c.117G>A	p.Ala39Ala	synonymous_variant	AEG73_RS03115	0	0	0	0	0	0	0	0	0	0	0	0	0	0	0	0	0	0	0	0	0	0	0	0	0	0	0	0	0	0	0	0	0	0	0	0	0	0	0	0	0	0	0
624664	G	A	c.1870C>T	p.Arg624Trp	missense_variant	AEG73_RS03140	0	0	0	0	0	0	0	0	0	0	0	0	0	0	0	0	0	0	0	0	0	0	0	0	0	0	0	0	0	0	0	0	0	0	0	0	0	0	0	0	0	0	0
640613	G	A	c.579C>T	p.Arg193Arg	synonymous_variant	AEG73_RS03210	0	0	0	0	0	0	0	0	0	0	0	0	0	0	0	0	0	0	0	0	0	0	0	0	0	0	0	0	0	0	0	0	0	0	0	0	0	0	0	0	0	0	0
647124	G	A	n.647124G>A		intragenic_variant	AEG73_RS00465	0	0	0	0	0	0	0	0	0	0	0	0	0	0	0	0	0	0	0	0	0	0	0	0	0	0	0	0	0	0	0	0	0	0	0	0	0	0	0	0	0	0	0
650033	AT	A	c.493delT	p.Ser165fs	frameshift_variant	AEG73_RS03265	1	1	1	1	0	0	0	0	0	0	0	0	0	0	0	0	0	0	0	0	0	1	0	0	0	0	0	0	0	0	0	0	0	0	0	0	0	0	0	0	0	0	0
662029	C	T	c.388G>A	p.Asp130Asn	missense_variant	AEG73_RS03330	0	0	0	0	0	0	0	0	0	0	0	0	0	0	0	0	0	0	0	0	0	0	0	0	0	0	0	0	0	0	0	0	0	0	0	0	0	0	0	0	0	0	0
665119	C	T	c.904G>A	p.Gly302Ser	missense_variant	AEG73_RS03355	0	0	0	0	0	0	0	0	0	0	0	0	0	0	0	0	0	0	0	0	0	0	0	0	0	0	0	0	0	0	0	0	0	0	0	0	0	0	0	0	0	0	0
665736	G	A	c.287C>T	p.Ala96Val	missense_variant	AEG73_RS03355	0	0	0	0	0	0	0	0	0	0	0	0	0	0	0	0	0	0	0	0	0	0	0	0	0	0	0	0	0	0	0	0	0	0	0	0	0	0	0	0	0	0	0
688211	C	T	c.83C>T	p.Thr28Met	missense_variant	AEG73_RS03470	0	0	0	0	0	0	0	0	0	0	0	0	0	0	0	0	0	0	0	0	0	0	0	0	0	0	0	0	0	0	0	0	0	0	0	0	0	0	0	0	0	0	0
692916	C	T	c.283C>T	p.Arg95Cys	missense_variant	AEG73_RS03490	0	0	0	0	0	0	0	0	0	0	0	0	0	0	0	0	0	0	0	0	0	0	0	0	0	0	0	0	0	0	0	0	0	0	0	0	0	0	0	0	0	0	0
746722	C	T	c.1563C>T	p.Arg521Arg	synonymous_variant	AEG73_RS03760	0	0	0	0	0	0	0	0	0	0	0	0	0	0	0	0	0	0	0	0	0	0	0	0	0	0	0	0	0	0	0	0	0	0	0	0	0	0	0	0	0	0	0
756068	C	T	c.630G>A	p.Met210Ile	missense_variant	AEG73_RS03825	0	0	0	0	0	0	0	0	0	0	0	0	0	0	0	0	0	0	0	0	0	0	0	0	0	0	0	0	0	0	0	0	0	0	0	0	0	0	0	0	0	0	0
769365	G	GT	c.38dupA	p.Asn13fs	frameshift_variant	AEG73_RS03870	0	0	0	0	0	0	0	0	0	0	0	0	0	0	0	0	0	0	0	0	0	0	0	0	0	0	0	0	0	0	0	0	0	0	0	0	0	0	0	0	0	0	0
786435	C	T	c.710C>T	p.Ala237Val	missense_variant	AEG73_RS04005	0	0	0	0	0	0	0	1	1	0	0	0	0	1	0	0	0	0	0	0	1	0	0	0	0	0	1	0	0	0	0	0	0	0	0	0	0	0	0	0	0	0	0
788229	G	A	c.940C>T	p.Pro314Ser	missense_variant	AEG73_RS04010	0	0	0	0	0	0	0	0	0	0	0	0	0	0	0	0	0	0	0	0	0	0	0	0	0	0	0	0	0	0	0	0	0	0	0	0	0	0	0	0	0	0	0
801816	T	C	c.299T>C	p.Val100Ala	missense_variant	AEG73_RS04100	1	1	1	1	1	0	0	0	0	1	0	1	1	0	1	1	1	1	1	0	0	1	1	1	1	1	0	1	1	1	1	0	1	1	0	1	0	0	1	1	1	1	1
835722	G	A	c.873G>A	p.Leu291Leu	synonymous_variant	AEG73_RS04315	0	0	0	0	0	0	0	0	0	0	0	0	0	0	0	0	0	0	0	0	0	0	0	0	0	0	0	0	0	0	0	0	0	0	0	0	0	0	0	0	0	0	0
837748	C	T	n.837748C>T		intragenic_variant	AEG73_RS00465	0	0	0	0	0	0	0	0	0	0	0	0	0	0	0	0	0	0	0	0	0	0	0	0	0	0	0	0	0	0	0	0	0	0	0	0	0	0	0	0	0	0	0
853742	G	A	c.1091G>A	p.Arg364Lys	missense_variant	AEG73_RS04410	0	0	0	0	0	0	0	0	0	0	0	0	0	0	0	0	0	0	0	0	0	0	0	0	0	0	0	0	0	0	0	0	0	0	0	0	0	0	0	0	0	0	0
855591	C	T	c.308G>A	p.Ser103Asn	missense_variant	AEG73_RS04420	0	0	0	0	0	0	0	0	0	0	0	0	0	0	0	0	0	0	0	0	0	0	0	0	0	0	0	0	0	0	0	0	0	0	0	0	0	0	0	0	0	0	0
862792	TCCAGAGTCACGAGAGGACTTGA	T	n.862793_862814delCCAGAGTCACGAGAGGACTTGA		intragenic_variant	AEG73_RS00465	0	0	0	0	0	0	0	0	0	0	0	0	0	0	0	0	0	0	0	0	0	0	0	0	0	0	0	0	0	0	0	0	0	0	0	0	0	0	0	0	0	0	0
869992	A	G	c.1333A>G	p.Thr445Ala	missense_variant	AEG73_RS04515	0	0	0	0	0	0	0	0	0	0	0	0	0	0	0	0	0	0	0	0	0	0	0	0	0	0	0	0	0	0	0	0	0	0	0	0	0	0	0	0	0	0	0
871441	A	G	c.252A>G	p.Gly84Gly	synonymous_variant	AEG73_RS04520	0	0	0	0	0	0	0	0	0	0	0	0	0	0	0	0	0	0	0	0	0	0	0	0	0	0	0	0	0	0	0	0	0	0	0	0	0	0	0	0	0	0	0
873627	C	A	c.477C>A	p.Ile159Ile	synonymous_variant	AEG73_RS04530	0	0	0	0	0	0	0	1	1	0	0	0	0	1	0	0	0	0	0	0	1	0	0	0	0	0	1	0	0	0	0	0	0	0	0	0	0	0	0	0	0	0	0
875037	GATGGTC	G	c.430_435delGACCAT	p.Asp144_His145del	conservative_inframe_deletion	AEG73_RS04540	0	0	0	0	0	0	0	0	0	0	0	0	0	0	0	0	0	0	0	0	0	0	0	0	0	0	0	0	0	0	0	0	0	0	0	0	0	0	0	0	0	0	0
875037	G	GATGGTC	c.430_435dupGACCAT	p.His145_His146insAspHis	conservative_inframe_insertion	AEG73_RS04540	0	0	0	0	0	0	0	0	0	0	0	0	0	0	0	0	0	0	0	0	0	0	0	0	0	0	0	0	0	0	0	0	0	0	0	0	0	0	0	0	0	0	0
883974	T	TG	c.27dupG	p.Met10fs	frameshift_variant	AEG73_RS04595	0	0	0	0	0	0	0	0	0	0	0	0	0	0	0	0	0	0	0	0	0	0	0	0	0	0	0	0	0	0	0	0	0	0	0	0	0	0	0	0	0	0	0
889513	GT	G	c.17delT	p.Leu6fs	frameshift_variant	AEG73_RS04625	0	0	0	0	0	0	0	0	0	0	0	0	0	0	0	0	0	0	0	0	0	0	0	0	0	0	0	0	0	0	0	0	0	0	0	0	0	0	0	0	0	0	0
892167	C	T	c.1845C>T	p.Arg615Arg	synonymous_variant	AEG73_RS04635	0	0	0	0	0	0	0	0	0	0	0	1	0	0	0	0	0	0	0	0	0	0	0	0	0	0	0	0	0	0	0	0	0	0	0	0	0	0	0	0	0	0	0
894504	G	A	c.301C>T	p.Pro101Ser	missense_variant	AEG73_RS04645	0	0	0	0	0	0	0	0	0	0	0	0	0	0	0	0	0	0	0	0	0	0	0	0	0	0	0	0	0	0	0	0	0	0	0	0	0	0	0	0	0	0	0
895915	C	T	c.183G>A	p.Leu61Leu	synonymous_variant	AEG73_RS04655	0	0	0	0	0	0	0	0	0	0	0	0	0	0	0	0	0	0	0	0	0	0	0	0	0	0	0	0	0	0	0	0	0	0	0	0	0	0	0	0	0	0	0
897238	A	G	n.897238A>G		intragenic_variant	AEG73_RS00465	0	0	0	0	0	0	0	0	0	0	0	0	0	0	0	0	0	0	0	0	0	0	0	0	0	0	0	0	0	0	0	0	0	0	0	0	0	0	0	0	0	0	0
905508	G	T	c.529G>T	p.Ala177Ser	missense_variant	AEG73_RS04720	0	0	0	0	0	0	0	0	0	0	0	0	0	0	0	0	0	0	0	0	0	0	0	0	0	0	0	0	0	0	0	0	0	0	0	0	0	0	0	0	0	0	0
918227	GC	G	n.918228delC		intragenic_variant	AEG73_RS00465	0	0	0	0	0	0	0	0	0	0	0	0	0	0	0	0	0	0	0	0	0	0	0	0	0	0	0	0	0	0	0	0	0	0	0	0	0	0	0	0	0	0	0
928308	CCGTCATCCGGCG	C	n.928309_928320delCGTCATCCGGCG		intragenic_variant	AEG73_RS00465	0	0	0	0	0	0	0	0	0	0	0	0	0	0	0	0	0	0	0	0	0	0	0	0	0	0	0	0	0	0	0	0	0	0	0	0	0	0	0	0	0	0	0
931280	C	T	c.1563G>A	p.Met521Ile	missense_variant	AEG73_RS04820	0	0	0	0	0	0	0	1	1	0	0	0	0	1	0	0	0	0	0	0	1	0	0	0	0	0	1	0	0	0	0	0	0	0	0	0	0	0	0	0	0	0	0
933905	T	G	c.286A>C	p.Thr96Pro	missense_variant	AEG73_RS04825	0	0	0	0	0	0	0	0	0	0	0	0	0	0	0	0	0	0	0	0	0	0	0	0	0	0	0	0	0	0	0	0	0	0	0	0	0	0	0	0	0	0	0
935687	C	T	c.278C>T	p.Ala93Val	missense_variant	AEG73_RS04835	0	0	0	0	0	0	0	0	0	0	0	0	0	0	0	0	0	0	0	0	0	0	0	0	0	0	0	0	0	0	0	0	0	0	0	0	0	0	0	0	0	0	0
939326	C	CA	c.965dupT	p.Ala324fs	frameshift_variant	AEG73_RS04855	0	0	0	0	0	0	0	0	0	0	0	0	0	0	0	0	0	0	0	0	0	0	0	0	0	0	0	0	0	0	0	0	0	0	0	0	0	0	0	0	0	0	0
953371	G	C	c.1172C>G	p.Thr391Arg	missense_variant	AEG73_RS04920	0	0	0	0	0	0	0	0	0	0	0	0	0	0	0	0	0	0	0	0	0	0	0	0	0	0	0	0	0	0	0	0	0	0	0	0	0	0	0	0	0	0	0
953684	G	A	c.859C>T	p.Gln287*	stop_gained	AEG73_RS04920	0	0	0	0	0	0	0	0	0	0	0	0	0	0	0	0	0	0	0	0	0	0	0	0	0	0	0	0	0	0	0	0	0	0	0	0	0	0	0	0	0	0	0
968037	GT	G	n.968038delT		intragenic_variant	AEG73_RS00465	0	0	0	0	0	0	0	0	0	0	0	0	0	0	0	0	0	0	0	0	0	0	0	0	0	0	0	0	0	0	0	0	0	0	0	0	0	0	0	0	0	0	0
980243	G	A	c.382C>T	p.Leu128Phe	missense_variant	AEG73_RS05045	0	0	0	0	0	0	0	0	0	0	0	0	0	0	0	0	0	1	0	0	0	0	0	0	0	0	0	0	0	0	0	0	0	0	0	0	0	0	0	0	0	0	0
982374	C	T	c.1332G>A	p.Leu444Leu	synonymous_variant	AEG73_RS05050	0	0	0	0	0	0	0	1	1	0	0	0	0	1	0	0	0	0	0	0	1	0	0	0	0	0	1	0	0	0	0	0	0	0	0	0	0	0	0	0	0	0	0
985016	G	A	c.954G>A	p.Leu318Leu	synonymous_variant	AEG73_RS05055	0	0	0	0	0	0	0	0	0	0	0	0	0	0	0	0	0	0	0	0	0	0	0	0	0	0	0	0	0	0	0	0	0	0	0	0	0	0	0	0	0	0	0
986257	A	G	c.24A>G	p.Gln8Gln	synonymous_variant	AEG73_RS05065	0	0	0	0	0	0	0	0	0	0	0	0	0	0	0	0	0	0	0	0	0	0	0	0	0	0	0	0	0	0	0	0	0	0	0	0	0	0	0	0	0	0	0
988965	TG	T	c.239delG	p.Gly80fs	frameshift_variant	AEG73_RS05080	0	0	0	0	0	0	0	1	1	0	0	0	0	1	0	0	0	0	0	0	1	0	0	0	0	0	1	0	0	0	0	0	0	0	0	0	0	0	0	0	0	0	0
990846	C	T	c.672G>A	p.Val224Val	synonymous_variant	AEG73_RS05090	0	0	0	0	0	0	0	0	0	0	0	0	0	0	0	0	0	0	0	0	0	1	0	0	0	0	0	0	0	0	0	0	0	0	0	0	0	0	0	0	0	0	0
993171	C	T	c.486C>T	p.His162His	synonymous_variant	AEG73_RS05100	0	0	0	0	0	0	0	0	0	0	0	0	0	0	0	0	0	0	0	0	0	0	0	0	0	0	0	0	0	0	0	0	0	0	0	0	0	0	0	0	0	0	0
994555	TA	T	c.450delA	p.Ala151fs	frameshift_variant	AEG73_RS05105	0	0	0	0	0	0	0	1	1	0	0	0	0	1	0	0	0	0	0	0	1	0	0	0	0	0	1	0	0	0	0	0	0	0	0	0	0	0	0	0	0	0	0
999991	T	A	c.607T>A	p.Tyr203Asn	missense_variant	AEG73_RS05145	0	0	0	0	0	0	0	0	0	0	0	0	0	0	0	0	0	0	0	0	0	0	0	0	0	0	0	0	0	0	0	0	0	0	0	0	0	0	0	0	0	0	0
999992	A	G	c.608A>G	p.Tyr203Cys	missense_variant	AEG73_RS05145	0	0	0	0	0	0	0	0	0	0	0	0	0	0	0	0	0	0	0	0	0	0	0	0	0	0	0	0	0	0	0	0	0	0	0	0	0	0	0	0	0	0	0
1000002	C	A	c.618C>A	p.Gly206Gly	synonymous_variant	AEG73_RS05145	0	0	0	0	0	0	0	0	0	0	0	0	0	0	0	0	0	0	0	0	0	0	0	0	0	0	0	0	0	0	0	0	0	0	0	0	0	0	0	0	0	0	0
1000575	C	CAGAATACGCTGAAAGTTCA	c.8_26dupAGAATACGCTGAAAGTTCA	p.His9fs	frameshift_variant	AEG73_RS05150	0	0	0	0	0	0	0	0	0	0	0	0	0	0	0	0	0	0	0	0	0	0	0	0	0	0	0	0	0	0	0	0	0	0	0	0	0	0	0	0	0	0	0
1000600	T	A	c.32T>A	p.Leu11*	stop_gained	AEG73_RS05150	0	0	0	0	0	0	0	0	0	0	0	0	0	0	0	0	0	0	0	0	0	0	0	0	0	0	0	0	0	0	0	0	0	0	0	0	0	0	0	0	0	0	0
1000677	GATAACGACCT	G	c.110_119delATAACGACCT	p.Asp37fs	frameshift_variant	AEG73_RS05150	0	0	0	0	0	0	0	0	0	0	0	0	0	0	0	0	0	0	0	0	0	0	0	0	0	0	0	0	0	0	0	0	0	0	0	0	1	0	0	0	0	0	0
1000677	GATAACGAC	G	c.110_117delATAACGAC	p.Asp37fs	frameshift_variant	AEG73_RS05150	0	0	0	0	0	0	0	0	0	0	0	0	0	0	0	0	0	0	0	0	0	0	0	0	0	0	0	0	0	0	0	0	0	0	0	0	0	0	0	0	0	0	0
1000679	TAACGACC	T	c.112_118delAACGACC	p.Asn38fs	frameshift_variant	AEG73_RS05150	0	0	0	0	0	0	0	0	0	0	0	0	0	0	0	0	0	0	0	0	0	0	0	0	0	0	0	0	0	0	0	0	0	0	0	0	0	0	0	0	0	0	0
1000695	G	T	c.127G>T	p.Glu43*	stop_gained	AEG73_RS05150	0	0	0	0	0	0	0	0	0	0	0	0	0	0	0	0	0	0	0	0	0	0	0	0	0	0	0	0	0	0	0	0	0	0	0	0	0	0	0	0	0	0	0
1000722	C	T	c.154C>T	p.Gln52*	stop_gained	AEG73_RS05150	0	0	0	0	0	0	0	0	0	0	0	0	0	0	0	0	0	0	0	0	0	0	0	0	0	0	0	0	0	0	0	0	0	0	0	0	0	0	0	0	0	0	0
1000743	C	T	c.175C>T	p.Gln59*	stop_gained	AEG73_RS05150	0	0	0	0	0	0	0	0	0	0	0	0	0	0	0	0	0	0	0	0	0	0	0	0	0	0	0	0	0	0	0	0	0	0	0	0	0	0	0	0	0	0	0
1000750	A	G	c.182A>G	p.Tyr61Cys	missense_variant	AEG73_RS05150	0	0	0	0	0	0	0	0	0	0	0	0	0	0	0	0	0	0	0	0	0	0	0	0	0	0	0	0	0	0	0	0	0	0	0	0	0	0	0	0	0	0	0
1000752	CTTG	C	c.185_187delTTG	p.Leu62_Gly63delinsArg	disruptive_inframe_deletion	AEG73_RS05150	0	0	0	0	0	0	0	0	0	0	0	0	0	0	0	0	0	0	0	0	0	0	0	0	0	0	0	0	0	0	0	0	0	0	0	0	0	0	0	0	0	0	0
1000787	CGAA	C	c.227_229delAAG	p.Glu76del	disruptive_inframe_deletion	AEG73_RS05150	0	0	0	0	0	0	0	0	0	0	0	0	0	0	0	0	0	0	0	0	0	0	0	0	0	0	0	0	0	0	0	0	0	0	0	0	0	0	0	0	0	0	0
1000801	A	ATTT	c.235_237dupTTT	p.Phe79dup	conservative_inframe_insertion	AEG73_RS05150	0	0	0	0	0	0	0	0	0	0	0	0	0	0	0	0	0	0	0	0	0	0	0	0	0	0	0	0	0	0	0	0	0	0	0	0	0	0	0	0	0	0	0
1000809	C	A	c.241C>A	p.Arg81Ser	missense_variant	AEG73_RS05150	0	0	0	0	0	0	0	0	0	0	0	0	0	0	0	0	0	0	0	0	0	1	0	0	0	0	0	0	0	0	0	0	0	0	0	0	0	0	0	0	0	0	0
1000870	TG	T	c.304delG	p.Val102fs	frameshift_variant	AEG73_RS05150	0	0	0	0	0	0	0	0	0	0	0	0	0	0	0	0	0	0	0	0	0	0	0	0	0	0	0	0	0	0	0	0	0	0	0	0	0	0	0	0	0	0	0
1000873	T	A	c.305T>A	p.Val102Glu	missense_variant	AEG73_RS05150	0	0	0	0	0	0	0	0	0	0	0	0	0	0	0	0	0	0	0	0	0	0	0	0	0	0	0	0	0	0	0	0	0	0	0	0	0	0	0	0	0	0	0
1000876	TA	T	c.313delA	p.Ile105fs	frameshift_variant	AEG73_RS05150	0	0	0	0	0	0	0	0	0	0	0	0	0	0	0	0	0	0	0	0	0	0	0	0	0	0	0	0	0	0	0	0	0	0	0	0	0	0	0	0	0	0	0
1000935	G	T	c.367G>T	p.Gly123Cys	missense_variant	AEG73_RS05150	0	0	0	0	0	0	0	0	0	0	0	0	0	0	0	0	0	0	0	0	0	0	0	0	0	0	0	0	0	0	0	0	0	0	0	0	0	0	0	0	0	0	0
1000944	G	T	c.376G>T	p.Gly126Trp	missense_variant	AEG73_RS05150	0	0	0	0	0	0	0	0	0	0	0	0	0	0	0	0	0	0	0	0	0	0	0	0	0	0	0	0	0	0	0	0	0	0	0	0	0	0	0	0	0	0	0
1000944	G	A	c.376G>A	p.Gly126Arg	missense_variant	AEG73_RS05150	0	0	0	0	0	0	0	0	0	0	0	0	0	0	0	0	0	0	0	0	0	0	0	0	0	0	0	0	0	0	0	0	0	0	0	0	0	0	0	0	0	0	0
1000945	G	T	c.377G>T	p.Gly126Val	missense_variant	AEG73_RS05150	0	0	0	0	0	0	0	0	0	0	0	0	0	0	0	0	0	0	0	0	0	0	0	0	0	0	0	0	0	0	0	0	0	0	0	0	0	0	0	0	0	0	0
1000947	C	T	c.379C>T	p.Leu127Phe	missense_variant	AEG73_RS05150	0	0	0	0	0	0	0	0	0	0	0	0	0	0	0	0	0	0	0	0	0	0	0	0	0	0	0	0	0	0	0	0	0	0	0	0	0	0	0	0	0	0	0
1000972	A	C	c.404A>C	p.Asp135Ala	missense_variant	AEG73_RS05150	0	0	0	0	0	0	0	0	0	0	0	0	0	0	0	0	0	0	0	0	0	0	0	0	0	0	0	0	0	0	0	0	0	0	0	0	0	0	0	0	0	0	0
1000975	C	T	c.407C>T	p.Pro136Leu	missense_variant	AEG73_RS05150	0	0	0	0	0	0	0	0	0	0	0	0	1	1	0	0	0	0	0	0	0	0	0	0	0	0	0	0	0	0	0	0	0	0	0	0	0	0	0	0	0	0	0
1000989	C	A	c.421C>A	p.Arg141Ser	missense_variant	AEG73_RS05150	0	0	0	0	0	0	0	0	0	0	0	0	0	0	0	0	0	0	0	0	0	0	0	0	0	0	0	0	0	0	0	0	0	0	0	0	0	0	0	0	0	0	0
1001009	CTGGTGGATT	C	c.442_450delTGGTGGATT	p.Trp148_Ile150del	conservative_inframe_deletion	AEG73_RS05150	0	0	0	0	0	0	0	0	0	0	0	0	0	0	0	0	0	0	0	0	0	0	0	0	0	0	0	0	0	0	0	0	0	0	0	0	0	0	0	0	0	0	0
1001011	G	A	c.443G>A	p.Trp148*	stop_gained	AEG73_RS05150	0	0	0	0	0	0	0	0	0	0	0	0	0	0	0	0	0	0	0	0	0	0	0	0	0	0	0	0	0	0	0	0	0	0	0	0	0	0	0	0	0	0	0
1001012	G	GT	c.445dupT	p.Trp149fs	frameshift_variant	AEG73_RS05150	0	0	0	0	0	0	0	0	0	0	0	0	0	0	0	0	0	0	0	0	0	0	0	0	0	0	0	0	0	0	0	0	0	0	0	0	0	0	0	0	0	0	0
1001104	T	C	c.536T>C	p.Leu179Pro	missense_variant	AEG73_RS05150	0	0	0	0	0	0	0	0	0	0	0	0	0	0	0	0	0	0	0	0	0	0	0	0	0	0	0	0	0	0	0	0	0	0	0	0	0	0	0	0	0	0	0
1001145	C	T	c.577C>T	p.Pro193Ser	missense_variant	AEG73_RS05150	0	0	0	0	0	0	0	0	0	0	0	0	0	0	0	0	0	0	0	0	0	0	0	0	0	0	0	0	0	0	0	0	0	0	0	0	0	0	0	0	0	0	0
1001164	C	T	c.596C>T	p.Ala199Val	missense_variant	AEG73_RS05150	0	0	0	0	0	0	0	0	0	0	0	0	0	0	0	0	0	0	0	0	0	0	0	0	0	0	0	0	0	0	0	0	0	0	0	0	0	0	0	0	0	0	0
1001212	T	C	c.644T>C	p.Leu215Pro	missense_variant	AEG73_RS05150	0	0	0	0	0	0	0	0	0	0	0	0	0	0	0	0	0	0	0	0	0	0	0	0	0	0	0	0	0	0	0	0	0	0	0	0	0	0	0	0	0	0	0
1001233	T	A	c.665T>A	p.Val222Glu	missense_variant	AEG73_RS05150	0	0	0	0	0	0	0	0	0	0	0	0	0	0	0	0	0	0	0	0	0	0	0	0	0	0	0	0	0	0	0	0	0	0	0	0	0	0	0	0	0	0	0
1001261	A	AG	c.693_694insG	p.Lys232fs	frameshift_variant	AEG73_RS05150	0	0	0	0	0	0	0	0	0	0	0	0	0	0	0	0	0	0	0	0	0	0	0	0	0	0	0	0	0	0	0	0	0	0	0	0	0	0	0	0	0	0	0
1001264	AGCGTTGCTGGACATCC	A	c.697_712delGCGTTGCTGGACATCC	p.Ala233fs	frameshift_variant	AEG73_RS05150	0	0	0	0	0	0	0	0	0	0	0	0	0	0	0	0	0	0	0	0	0	0	0	0	0	0	0	0	0	0	0	0	0	0	0	0	0	0	0	0	0	0	0
1001319	C	T	c.751C>T	p.Gln251*	stop_gained	AEG73_RS05150	0	0	0	0	0	0	0	0	0	0	0	0	0	0	0	0	0	0	0	0	0	0	0	0	0	0	0	0	0	0	0	0	0	0	0	0	0	0	0	0	0	0	0
1001337	C	A	c.769C>A	p.Gln257Lys	missense_variant	AEG73_RS05150	0	0	0	0	0	0	0	0	0	0	0	0	0	0	0	0	0	0	0	0	0	0	0	0	0	0	0	0	0	0	0	0	0	0	0	0	0	0	0	0	0	0	0
1001391	G	C	c.823G>C	p.Ala275Pro	missense_variant	AEG73_RS05150	0	0	0	0	0	0	0	0	0	0	0	0	0	0	0	0	0	0	0	0	0	0	0	0	0	0	0	0	0	0	0	0	0	0	1	0	0	0	0	0	0	0	0
1001400	TTCGGTCTGCTGGGATATGAAGCTGCGACACTGGAAGATGTAGGCCGTGAAA	T	c.840_890delGCTGGGATATGAAGCTGCGACACTGGAAGATGTAGGCCGTGAAATCGGTCT	p.Leu281_Leu297del	disruptive_inframe_deletion	AEG73_RS05150	0	0	0	0	0	0	0	0	0	0	0	0	0	0	0	0	0	0	0	0	0	0	0	0	0	0	0	0	0	0	0	0	0	0	0	0	0	0	0	0	0	0	0
1001410	T	C	c.842T>C	p.Leu281Pro	missense_variant	AEG73_RS05150	0	0	0	0	0	0	0	0	0	0	0	0	0	0	0	0	0	0	0	0	0	0	0	0	0	0	0	0	0	0	0	0	0	0	0	0	0	0	0	0	0	0	0
1001475	C	CGTCAGA	c.908_913dupGTCAGA	p.Gln304_Ile305insSerGln	disruptive_inframe_insertion	AEG73_RS05150	0	0	0	0	0	0	0	0	0	0	0	0	0	0	0	0	0	0	0	0	0	0	0	0	0	0	0	0	0	0	0	0	0	0	0	0	0	0	0	0	0	0	0
1001478	C	T	c.910C>T	p.Gln304*	stop_gained	AEG73_RS05150	0	0	0	0	0	0	0	0	0	0	0	0	0	0	0	0	0	0	0	0	0	0	0	0	0	0	0	0	0	0	0	0	0	0	0	0	0	0	0	0	0	0	0
1001497	T	TG	c.930dupG	p.Arg311fs	frameshift_variant	AEG73_RS05150	0	0	0	0	0	0	0	0	0	0	0	0	0	0	0	0	0	0	0	0	0	0	0	0	0	0	0	0	0	0	0	0	0	0	0	0	0	0	0	0	0	0	0
1001497	T	TGC	c.932_933dupGC	p.Arg312fs	frameshift_variant	AEG73_RS05150	0	0	0	0	0	0	0	0	0	0	0	0	0	0	0	0	0	0	0	0	0	0	0	0	1	0	0	0	0	0	0	0	0	0	0	0	0	0	0	0	0	0	0
1001499	CG	C	c.932delG	p.Arg311fs	frameshift_variant	AEG73_RS05150	0	0	0	0	0	0	0	0	0	0	0	0	0	0	0	0	0	0	0	0	0	0	0	0	0	0	0	0	0	0	0	0	0	0	0	0	0	0	0	0	0	0	0
1001503	G	GTC	c.937_938dupCT	p.Arg314fs	frameshift_variant	AEG73_RS05150	0	0	0	0	0	0	0	0	0	0	0	0	0	0	0	0	0	0	0	0	0	0	0	0	0	0	0	0	0	0	0	0	0	0	0	0	0	0	0	0	0	0	0
1001533	T	TGA	c.966_967dupGA	p.Asn323fs	frameshift_variant	AEG73_RS05150	0	0	0	0	0	0	0	0	0	0	0	0	0	0	0	0	0	0	0	0	0	0	0	0	0	0	0	0	0	0	0	0	0	0	0	0	0	0	0	0	0	0	0
1001551	T	TC	c.985dupC	p.Arg329fs	frameshift_variant	AEG73_RS05150	0	0	0	0	0	0	0	0	0	0	0	0	0	0	0	0	0	0	0	0	0	0	0	0	0	0	0	0	0	0	0	0	0	0	0	0	0	0	0	0	0	0	0
1001557	A	AG	c.990dupG	p.Ter331fs	frameshift_variant&stop_lost&splice_region_variant	AEG73_RS05150	0	0	0	0	0	0	0	0	0	0	0	0	0	0	0	0	0	0	0	0	0	0	0	0	0	0	0	0	0	0	0	0	0	0	0	0	0	0	0	0	0	0	0
1001607	T	G	c.236A>C	p.Ter79Serext*?	stop_lost&splice_region_variant	AEG73_RS05155	0	0	0	0	0	0	0	0	0	0	0	0	0	0	0	0	0	0	0	0	0	0	0	0	0	0	0	0	0	0	0	0	0	0	0	0	0	0	0	0	0	0	0
1057729	TA	AT	c.171_172delTAinsAT	p.CysLys57*	stop_gained	AEG73_RS05470	0	0	0	0	0	0	0	0	0	0	0	0	0	0	0	0	0	1	0	0	0	0	0	0	0	0	0	0	0	0	0	0	0	0	0	0	0	0	0	0	0	0	0
1060112	A	G	n.1060112A>G		intragenic_variant	AEG73_RS00465	0	0	0	0	0	0	0	0	0	0	0	0	0	0	0	0	0	0	0	0	0	0	0	0	0	0	0	0	0	0	0	0	0	0	0	0	0	0	0	0	0	0	0
1062401	C	T	c.262G>A	p.Glu88Lys	missense_variant	AEG73_RS05490	0	0	0	0	0	0	0	0	0	0	0	0	0	0	0	0	0	0	0	0	0	0	0	0	0	0	0	0	0	0	0	0	0	0	0	0	0	0	0	0	0	0	0
1067102	T	C	c.1727T>C	p.Val576Ala	missense_variant	AEG73_RS05520	0	0	0	0	0	0	0	0	0	1	0	0	1	0	0	0	0	0	0	0	0	0	0	0	0	0	0	0	0	0	0	0	0	0	0	0	0	0	0	0	0	0	0
1068694	G	A	c.549G>A	p.Pro183Pro	synonymous_variant	AEG73_RS05530	0	0	0	0	0	0	0	0	0	0	0	0	0	0	0	0	0	1	0	0	0	0	0	0	0	0	0	0	0	0	0	0	0	0	0	0	0	0	0	0	0	0	0
1070041	C	T	c.177C>T	p.Thr59Thr	synonymous_variant	AEG73_RS05535	0	0	0	0	0	0	0	0	0	0	0	0	0	0	0	0	0	0	0	0	0	0	0	0	0	0	0	0	0	0	0	0	0	0	0	0	0	0	0	0	0	0	0
1075505	G	A	c.1734G>A	p.Leu578Leu	synonymous_variant	AEG73_RS05565	0	0	0	0	0	0	1	0	0	0	0	0	0	0	0	0	0	0	0	0	0	0	0	0	0	0	0	0	0	0	0	0	0	0	0	0	0	0	0	0	0	0	0
1093199	CT	C	n.1093200delT		intragenic_variant	rrf	0	0	0	0	0	0	0	1	1	0	0	0	0	1	0	0	0	0	0	0	1	0	0	0	0	0	1	0	0	0	0	0	0	0	0	0	0	0	0	0	0	0	0
1106632	A	G	c.1161T>C	p.Cys387Cys	synonymous_variant	AEG73_RS05745	0	0	0	0	0	0	0	0	0	0	0	0	0	0	0	0	0	0	0	0	0	0	0	0	0	0	0	0	0	0	0	0	0	0	0	0	0	0	0	0	0	0	0
1109905	T	C	c.1357A>G	p.Ser453Gly	missense_variant	AEG73_RS05755	0	0	0	0	0	0	0	0	0	0	0	0	0	0	0	0	0	0	0	0	0	0	0	0	0	0	0	0	0	0	0	0	0	0	0	0	0	0	0	0	0	0	0
1113015	G	A	c.338G>A	p.Arg113His	missense_variant	AEG73_RS05780	0	0	0	0	0	0	0	0	0	0	0	0	0	0	0	0	0	0	0	0	0	0	0	0	0	0	0	0	0	0	0	0	0	0	0	0	0	0	0	0	0	0	0
1115740	C	T	n.1115740C>T		intragenic_variant	AEG73_RS00465	0	0	0	0	0	0	0	0	0	0	0	0	0	0	0	0	0	0	0	0	0	0	0	0	0	0	0	0	0	0	0	0	0	0	0	0	0	0	0	0	0	0	0
1116112	T	C	n.1116112T>C		intragenic_variant	AEG73_RS00465	0	0	0	0	0	0	0	0	0	0	0	0	0	0	0	0	0	0	0	0	0	0	0	0	0	0	0	0	0	0	0	0	0	0	0	0	0	0	0	0	0	0	0
1120435	A	C	c.300T>G	p.Cys100Trp	missense_variant	AEG73_RS05840	0	0	0	0	0	0	0	1	1	0	0	0	0	1	0	0	0	0	0	0	1	0	0	0	0	0	1	0	0	0	0	0	0	0	0	0	0	0	0	0	0	0	0
1130673	C	T	c.872C>T	p.Thr291Met	missense_variant	AEG73_RS05885	0	0	0	0	0	0	0	0	0	0	0	0	0	0	0	0	0	1	0	0	0	0	0	0	0	0	0	0	0	0	0	0	0	0	0	0	0	0	0	0	0	0	0
1134465	GT	G	c.739delA	p.Thr247fs	frameshift_variant	AEG73_RS05905	0	0	0	0	0	0	0	0	0	0	1	0	0	0	0	0	0	0	0	0	0	0	0	0	0	0	0	0	0	0	0	0	0	0	1	0	0	0	0	0	0	0	0
1138600	G	A	c.806G>A	p.Gly269Glu	missense_variant	AEG73_RS05925	0	0	0	0	0	0	0	0	0	0	0	0	0	0	0	0	0	0	0	0	0	0	0	0	0	0	0	0	0	0	0	0	0	0	0	0	0	0	0	0	0	0	0
1148461	T	C	n.1148461T>C		intragenic_variant	AEG73_RS00465	0	0	0	0	0	0	0	0	0	0	0	0	0	0	0	0	0	0	0	0	0	0	0	0	0	0	0	0	0	0	0	0	0	0	0	0	0	0	0	0	0	0	0
1148527	A	G	n.1148527A>G		intragenic_variant	AEG73_RS00465	0	0	0	0	0	0	0	0	0	0	0	0	0	0	0	0	0	0	0	0	0	0	0	0	0	0	0	0	0	0	0	0	0	0	0	0	0	0	0	0	0	0	0
1148527	AGG	GGA	n.1148527_1148529delAGGinsGGA		intragenic_variant	AEG73_RS00465	1	1	1	1	1	1	1	1	1	1	1	1	1	1	1	1	1	1	1	1	1	1	1	1	1	1	1	1	1	1	1	1	1	1	1	1	1	1	1	1	1	1	1
1162543	C	T	c.10602G>A	p.Ala3534Ala	synonymous_variant	AEG73_RS06030	0	0	0	0	0	0	0	0	0	0	0	0	0	0	0	0	0	0	0	0	0	0	0	0	0	0	0	0	0	0	0	0	0	0	0	0	0	0	0	0	0	0	0
1169225	C	T	c.3920G>A	p.Trp1307*	stop_gained	AEG73_RS06030	0	0	0	0	0	0	0	0	0	0	0	0	0	0	0	0	0	0	0	0	0	0	0	0	0	0	0	0	0	0	0	0	0	0	0	0	0	0	0	0	0	0	0
1174534	T	G	c.139T>G	p.Cys47Gly	missense_variant	AEG73_RS06040	0	0	0	0	0	0	0	0	0	0	0	0	0	0	0	0	0	0	0	0	0	0	0	0	0	0	0	0	0	0	0	0	0	0	0	0	0	0	0	0	0	0	0
1178988	C	T	c.435C>T	p.Thr145Thr	synonymous_variant	AEG73_RS06070	0	0	0	0	0	0	0	0	0	0	0	0	0	0	0	0	0	0	0	0	0	0	0	0	0	0	0	0	0	0	0	0	0	0	0	0	1	0	0	0	0	0	0
1198180	G	A	c.2110G>A	p.Gly704Arg	missense_variant	AEG73_RS06170	0	0	0	0	0	0	0	0	0	0	0	0	0	0	0	0	0	0	0	0	0	0	0	0	0	0	0	0	0	0	0	0	0	0	0	0	0	0	0	0	0	0	0
1198664	C	T	n.1198664C>T		intragenic_variant	AEG73_RS00465	0	0	0	0	0	0	0	0	0	0	0	0	0	0	0	0	0	0	0	0	0	0	0	0	0	0	0	0	0	0	0	0	0	0	0	0	0	0	0	0	0	0	0
1213922	T	G	n.1213922T>G		intragenic_variant	rrf	0	0	0	0	0	0	0	0	0	0	0	0	0	0	0	0	0	0	0	0	0	0	0	0	0	0	0	0	0	0	0	0	0	0	0	0	0	0	0	0	0	0	0
1213936	C	A	n.1213936C>A		intragenic_variant	rrf	1	1	1	1	0	0	0	0	0	0	0	0	0	0	0	0	0	0	0	0	0	0	0	0	0	0	0	0	0	0	0	0	0	0	0	0	0	0	0	0	0	0	0
1214004	C	T	n.1214004C>T		intragenic_variant	AEG73_RS00465	0	0	0	0	0	0	0	0	0	0	0	0	0	0	0	0	0	0	0	0	0	0	0	0	0	0	0	0	0	0	0	0	0	0	0	0	0	0	0	0	0	0	0
1214330	A	G	c.996T>C	p.Ser332Ser	synonymous_variant	AEG73_RS06265	0	0	0	0	0	0	0	0	0	0	0	0	0	0	0	0	0	0	0	0	0	0	0	0	0	0	0	0	0	0	0	0	0	0	0	0	0	0	0	0	0	0	0
1214476	T	C	c.850A>G	p.Thr284Ala	missense_variant	AEG73_RS06265	0	0	0	0	0	0	0	0	0	0	0	0	0	0	0	0	0	0	0	0	0	0	0	0	0	0	0	0	0	0	0	0	0	0	0	0	0	0	0	0	0	0	0
1215254	TTCCGGATCGTAC	T	c.60_71delGTACGATCCGGA	p.Tyr21_Glu24del	disruptive_inframe_deletion	AEG73_RS06265	0	0	0	0	0	0	0	0	0	0	0	0	0	0	0	0	0	0	0	0	0	0	0	0	0	0	0	0	0	0	0	0	0	0	0	0	0	0	0	0	0	0	0
1222768	C	T	c.1970C>T	p.Ser657Phe	missense_variant	AEG73_RS06295	0	0	0	0	0	0	0	0	0	0	1	0	0	0	0	0	0	0	0	0	0	0	0	0	0	0	0	0	0	0	0	0	0	0	0	0	0	0	0	0	0	0	0
1228679	A	C	c.524A>C	p.Asn175Thr	missense_variant	AEG73_RS06335	0	0	0	0	0	0	0	0	0	0	0	0	0	0	0	0	0	0	0	0	0	0	0	0	0	0	0	0	0	0	0	0	0	0	0	0	0	0	0	0	0	0	0
1236809	C	T	c.635C>T	p.Pro212Leu	missense_variant	AEG73_RS06360	0	0	0	0	0	0	0	0	0	0	0	0	0	0	0	0	0	0	0	0	0	0	0	0	0	0	0	0	0	0	0	0	0	0	0	0	0	0	0	0	0	0	0
1238321	G	A	c.305G>A	p.Gly102Asp	missense_variant	AEG73_RS06375	0	0	0	0	0	0	0	1	1	0	0	0	0	1	0	0	0	0	0	0	1	0	0	0	0	0	1	0	0	0	0	0	0	0	0	0	0	0	0	0	0	0	0
1238533	C	T	c.62C>T	p.Ala21Val	missense_variant	AEG73_RS06380	0	0	0	0	0	0	0	0	0	0	0	0	0	0	0	0	0	0	0	0	0	0	0	0	0	0	0	0	0	0	0	0	0	0	0	0	0	0	0	0	0	0	0
1239572	C	T	c.69C>T	p.Thr23Thr	synonymous_variant	AEG73_RS06390	0	0	0	0	0	0	0	0	0	0	0	0	0	0	0	0	0	0	0	0	0	0	0	0	0	0	0	0	0	0	0	0	0	0	0	0	0	0	0	0	0	0	0
1248552	G	A	c.304G>A	p.Gly102Ser	missense_variant	AEG73_RS06425	0	0	0	0	0	0	0	0	0	0	0	0	0	0	0	0	0	0	0	0	0	0	0	0	0	0	0	0	0	0	0	0	0	0	0	0	0	0	0	0	0	0	0
1257454	T	C	c.2039T>C	p.Val680Ala	missense_variant	AEG73_RS06465	0	0	0	0	0	0	0	0	0	0	0	0	0	0	0	0	0	0	0	0	0	0	0	0	0	0	0	0	0	0	0	0	0	0	0	0	0	0	0	0	0	0	0
1262860	A	G	n.1262860A>G		intragenic_variant	AEG73_RS00465	0	0	0	0	0	0	0	0	0	0	0	0	0	0	0	0	0	0	0	0	0	0	0	0	0	0	0	0	0	0	0	0	0	0	0	0	0	0	0	0	0	0	0
1279863	C	T	c.984C>T	p.Gly328Gly	synonymous_variant	AEG73_RS06585	0	0	0	0	0	0	0	1	1	0	0	0	0	1	0	0	0	0	0	0	1	0	0	0	0	0	1	0	0	0	0	0	0	0	0	0	0	0	0	0	0	0	0
1284320	G	A	c.9G>A	p.Gln3Gln	synonymous_variant	AEG73_RS06610	0	0	0	0	0	0	0	0	0	0	0	0	0	0	0	0	0	0	0	0	0	0	0	0	0	0	0	0	0	0	0	0	0	0	0	0	0	0	0	0	0	0	0
1285708	GT	G	c.104delT	p.Phe35fs	frameshift_variant	AEG73_RS06615	0	0	0	0	0	0	0	0	0	0	0	0	0	0	0	0	0	0	0	0	0	0	0	0	0	0	0	0	0	0	0	0	0	0	0	0	0	0	0	0	0	0	0
1288623	A	G	c.108A>G	p.Glu36Glu	synonymous_variant	AEG73_RS06630	0	0	0	0	0	0	0	0	0	0	0	0	0	0	0	0	0	0	0	0	0	0	0	0	0	0	0	0	0	0	0	0	0	0	0	0	0	0	0	0	0	0	0
1292639	C	T	c.38G>A	p.Ser13Asn	missense_variant	AEG73_RS06650	0	0	0	0	0	0	0	0	0	0	0	0	0	0	0	0	0	0	0	0	0	0	0	0	0	0	0	0	0	0	0	0	0	0	0	0	0	0	0	0	0	0	0
1305327	G	A	c.76G>A	p.Ala26Thr	missense_variant	AEG73_RS06730	0	0	0	0	0	0	0	0	0	0	0	0	0	0	0	0	0	0	0	0	0	0	0	0	0	0	0	0	0	0	0	0	0	0	0	0	0	0	0	0	0	0	0
1312704	A	T	c.580A>T	p.Ser194Cys	missense_variant	AEG73_RS06755	0	0	0	0	0	0	0	0	0	0	0	0	0	0	0	0	0	0	0	0	0	0	0	0	0	0	0	0	0	0	0	0	0	0	0	0	0	0	0	0	0	0	0
1316039	C	T	n.1316039C>T		intragenic_variant	AEG73_RS00465	0	0	0	0	0	0	0	0	0	0	0	0	0	0	0	0	0	0	0	0	0	0	0	0	0	0	0	0	0	0	0	0	0	0	0	0	0	0	0	0	0	0	0
1316498	A	T	c.459A>T	p.Pro153Pro	synonymous_variant	AEG73_RS06775	0	0	0	0	0	0	0	0	0	0	0	0	0	0	0	0	0	0	0	0	0	0	0	0	0	0	0	0	0	0	0	0	0	0	0	0	0	0	0	0	0	0	0
1316839	GA	G	c.805delA	p.Ile269fs	frameshift_variant	AEG73_RS06775	0	0	0	0	0	0	0	0	0	0	0	0	0	0	0	0	0	0	0	0	0	0	0	0	0	0	0	0	0	0	0	0	0	0	0	0	0	0	0	0	0	0	0
1317855	A	G	c.1816A>G	p.Ser606Gly	missense_variant	AEG73_RS06775	0	0	0	0	0	0	0	0	0	0	0	0	0	0	0	0	0	0	0	0	0	0	0	0	0	0	0	0	0	0	0	0	0	0	0	0	0	0	0	0	0	0	0
1348025	G	A	c.769G>A	p.Val257Ile	missense_variant	AEG73_RS06925	0	0	0	0	0	0	0	1	1	0	0	0	0	1	0	0	0	0	0	0	1	0	0	0	0	0	1	0	0	0	0	0	0	0	0	0	0	0	0	0	0	0	0
1359599	G	A	c.947G>A	p.Gly316Glu	missense_variant	AEG73_RS06970	0	0	0	0	0	0	0	0	0	0	0	0	0	0	0	0	0	0	0	0	0	0	0	0	0	0	0	0	0	0	0	0	0	0	0	0	0	0	0	0	0	0	0
1370831	G	T	c.271G>T	p.Asp91Tyr	missense_variant	AEG73_RS07030	0	0	0	0	0	0	0	0	0	0	0	0	0	0	0	0	0	0	0	0	0	0	0	0	0	0	0	0	0	0	0	0	0	0	0	0	0	0	0	0	0	0	0
1373230	T	C	c.14A>G	p.Tyr5Cys	missense_variant	AEG73_RS07050	0	0	0	0	0	0	0	0	0	0	0	0	0	0	0	0	0	0	0	0	0	0	0	0	0	0	0	0	0	0	0	0	0	0	0	0	0	0	0	0	0	0	0
1375369	A	G	c.330A>G	p.Val110Val	synonymous_variant	AEG73_RS07065	0	0	0	0	0	0	0	1	1	0	0	0	0	1	0	0	0	0	0	0	1	0	0	0	0	0	1	0	0	0	0	0	0	0	0	0	0	0	0	0	0	0	0
1382405	A	G	c.534A>G	p.Glu178Glu	synonymous_variant	AEG73_RS07105	0	0	0	0	0	0	0	0	0	0	0	0	0	0	0	0	0	0	0	0	0	0	0	0	0	0	0	0	0	0	0	0	0	0	0	0	0	0	0	0	0	0	0
1384830	G	A	c.195C>T	p.Val65Val	synonymous_variant	AEG73_RS07115	0	0	0	0	0	0	0	0	0	0	0	0	0	0	0	0	0	0	0	0	0	0	0	0	0	0	0	0	0	0	0	0	0	0	0	0	0	0	0	0	0	0	0
1387900	T	C	c.173A>G	p.Glu58Gly	missense_variant	AEG73_RS07130	0	0	0	0	0	0	0	0	0	0	0	0	0	0	0	0	0	0	0	0	0	0	0	0	0	0	0	0	0	0	0	0	0	0	0	0	0	0	0	0	0	0	0
1410918	G	A	c.1434G>A	p.Pro478Pro	synonymous_variant	AEG73_RS07250	0	0	0	0	0	0	0	0	0	0	0	0	0	0	0	0	0	0	0	0	0	0	0	0	0	0	0	0	0	0	0	0	0	0	0	0	0	0	0	0	0	0	0
1411901	CT	C	n.1411902delT		intragenic_variant	AEG73_RS00465	0	0	0	0	0	0	0	0	0	0	0	0	0	0	0	0	0	0	0	0	0	0	0	0	0	0	0	0	0	0	0	0	0	0	0	0	0	0	0	0	0	0	0
1412219	C	T	c.172C>T	p.Arg58Cys	missense_variant	AEG73_RS07255	0	0	0	0	0	0	0	0	0	0	0	0	0	0	0	0	0	0	0	0	0	0	0	0	0	0	0	0	0	0	0	0	0	0	0	0	0	0	0	0	0	0	0
1427274	C	T	c.523G>A	p.Ala175Thr	missense_variant	AEG73_RS07330	0	0	0	0	0	0	0	0	0	0	0	0	0	0	0	0	0	0	0	0	0	0	0	0	0	0	0	0	0	0	0	0	0	0	0	0	0	0	0	0	0	0	0
1428786	T	C	c.217A>G	p.Lys73Glu	missense_variant	AEG73_RS07340	0	0	0	0	0	0	0	0	0	0	0	0	0	0	0	0	0	0	0	0	0	0	0	0	0	0	0	0	0	0	0	0	0	0	0	0	0	0	0	0	0	0	0
1430707	A	G	c.77T>C	p.Leu26Pro	missense_variant	AEG73_RS07350	0	0	0	0	0	0	0	0	0	0	0	0	0	0	0	0	0	0	0	0	0	0	0	0	0	0	0	0	0	0	0	0	0	0	0	0	0	0	0	0	0	0	0
1435348	T	A	c.1706A>T	p.Gln569Leu	missense_variant	AEG73_RS07385	0	0	0	0	0	0	0	0	0	0	0	0	0	0	0	0	0	0	0	0	0	0	0	0	0	0	0	0	0	0	0	0	0	0	0	0	0	0	0	0	0	0	0
1436185	C	T	c.869G>A	p.Gly290Asp	missense_variant	AEG73_RS07385	0	0	0	0	0	0	0	0	0	0	0	0	0	0	0	0	0	0	0	0	0	0	0	0	0	0	0	0	0	0	0	0	0	0	0	0	0	0	0	0	0	0	0
1436935	G	A	c.119C>T	p.Pro40Leu	missense_variant	AEG73_RS07385	0	0	0	0	0	0	0	0	0	0	0	0	0	0	0	0	0	0	0	0	0	0	0	0	0	0	0	0	0	0	0	0	0	0	0	0	0	0	0	0	0	0	0
1438060	C	T	c.210G>A	p.Pro70Pro	synonymous_variant	AEG73_RS07390	0	0	0	0	0	0	0	0	0	0	0	0	0	0	0	0	0	0	0	0	0	0	0	0	0	0	0	0	0	0	0	0	0	0	0	0	0	0	0	0	0	0	0
1441044	A	AG	c.1863dupG	p.Leu622fs	frameshift_variant	AEG73_RS07400	0	0	0	0	0	0	0	0	0	1	0	0	1	0	0	0	0	0	0	0	0	0	0	0	1	0	0	0	0	0	0	0	0	0	0	1	0	0	0	0	0	0	0
1461665	G	T	c.33C>A	p.Cys11*	stop_gained	AEG73_RS07505	0	0	0	0	0	0	0	0	0	0	0	0	0	0	0	0	0	0	0	0	0	0	0	0	0	0	0	0	0	0	0	0	0	0	0	0	0	0	0	0	0	0	0
1468938	A	G	c.770A>G	p.Lys257Arg	missense_variant	AEG73_RS07545	0	0	0	0	0	0	0	0	0	0	0	0	0	0	0	0	0	0	0	0	0	0	0	0	0	0	0	0	0	0	0	0	0	0	0	0	0	0	0	0	0	0	0
1469171	A	G	c.718T>C	p.Phe240Leu	missense_variant	AEG73_RS07550	0	0	0	0	0	0	0	0	0	0	0	0	0	0	0	0	0	0	0	0	0	0	0	0	0	0	0	0	0	0	0	0	0	0	0	0	0	0	0	0	0	0	0
1470740	C	T	n.1470740C>T		intragenic_variant	AEG73_RS00465	0	0	0	0	0	0	0	0	0	0	0	0	0	0	0	0	0	0	0	0	0	0	0	0	0	0	0	0	0	0	0	0	0	0	0	0	0	0	0	0	0	0	0
1473713	G	A	c.1573G>A	p.Ala525Thr	missense_variant	AEG73_RS07570	0	0	0	0	0	0	0	0	0	0	0	0	0	0	0	0	0	0	0	0	0	0	0	0	0	0	0	0	0	0	0	0	0	0	0	0	0	0	0	0	0	0	0
1479394	T	C	c.406A>G	p.Thr136Ala	missense_variant	AEG73_RS07595	0	0	0	0	0	0	0	0	0	0	0	0	0	0	0	0	0	0	0	0	0	0	0	0	0	0	0	0	0	0	0	0	0	0	0	0	0	0	0	0	0	0	0
1486764	G	A	c.665G>A	p.Gly222Asp	missense_variant	AEG73_RS07630	0	0	0	0	0	0	0	0	0	0	0	0	0	0	0	0	0	0	0	0	0	1	0	0	0	0	0	0	0	0	0	0	0	0	0	0	0	0	0	0	0	0	0
1490625	G	A	c.230G>A	p.Trp77*	stop_gained	AEG73_RS07645	0	0	0	0	0	0	0	0	0	0	0	0	0	0	0	0	0	0	0	0	0	0	0	0	0	0	0	0	0	0	0	0	0	0	0	0	0	0	0	0	0	0	0
1499781	C	T	c.475C>T	p.Leu159Leu	synonymous_variant	AEG73_RS07680	0	0	0	0	0	0	0	0	0	0	0	0	0	0	0	0	0	0	0	0	0	0	0	0	0	0	0	0	0	0	0	0	0	0	0	0	0	0	0	0	0	0	0
1516589	G	A	c.467C>T	p.Ala156Val	missense_variant	AEG73_RS07785	0	0	0	0	0	0	0	0	0	0	0	0	0	0	0	0	0	0	0	0	0	0	0	0	0	0	0	0	0	0	0	0	0	0	0	0	0	0	0	0	0	0	0
1519297	A	G	c.911T>C	p.Met304Thr	missense_variant	AEG73_RS07810	0	0	0	0	0	0	0	0	0	0	0	0	0	0	0	0	0	0	0	0	0	0	0	0	0	0	0	0	0	0	0	0	0	0	0	0	0	0	0	0	0	0	0
1521571	C	A	n.1521571C>A		intragenic_variant	AEG73_RS00465	0	0	0	0	0	1	0	0	0	0	1	0	0	0	0	0	0	0	0	0	0	0	0	0	0	0	0	0	0	0	0	1	0	0	1	0	1	1	0	0	0	0	0
1522481	G	A	c.34C>T	p.Arg12Cys	missense_variant	AEG73_RS07830	0	0	0	0	0	0	0	0	0	0	0	0	0	0	0	0	0	0	0	0	0	0	0	0	0	0	0	0	0	0	0	0	0	0	0	0	0	0	0	0	0	0	0
1523118	C	T	c.418G>A	p.Gly140Ser	missense_variant	AEG73_RS07840	0	0	0	0	0	0	0	0	0	0	0	0	0	0	0	0	0	0	0	0	0	0	0	0	0	0	0	0	0	0	0	0	0	0	0	0	0	0	0	0	0	0	0
1528099	C	T	c.478C>T	p.Leu160Leu	synonymous_variant	AEG73_RS07870	0	0	0	0	0	0	0	0	0	0	0	0	0	0	0	0	0	0	0	0	0	0	0	0	0	0	0	0	0	0	0	0	0	0	0	0	0	0	0	0	0	0	0
1530371	C	T	c.37C>T	p.Leu13Leu	synonymous_variant	AEG73_RS07880	0	0	0	0	0	0	0	0	0	0	0	0	0	0	0	0	0	1	0	0	0	0	0	0	0	0	0	0	0	0	0	0	0	0	0	0	0	0	0	0	0	0	0
1534754	A	T	n.1534754A>T		intragenic_variant	AEG73_RS00465	0	0	0	0	0	0	0	0	0	0	0	0	0	0	0	0	0	0	0	0	0	0	0	0	0	0	0	0	0	0	0	0	0	0	1	0	0	0	0	0	0	0	0
1535711	C	A	c.999G>T	p.Ala333Ala	synonymous_variant	AEG73_RS07920	0	0	0	0	0	0	0	0	0	0	0	0	0	0	0	0	0	0	0	0	0	0	0	0	0	0	0	0	0	0	0	0	0	0	0	0	0	0	0	0	0	0	0
1537550	A	G	c.2178T>C	p.Ala726Ala	synonymous_variant	AEG73_RS07930	0	0	0	0	0	0	0	0	0	0	0	0	0	0	0	0	0	0	0	0	0	0	0	0	0	0	0	0	0	0	0	0	0	0	0	0	0	0	0	0	0	0	0
1539355	G	A	c.373C>T	p.Leu125Leu	synonymous_variant	AEG73_RS07930	0	0	0	0	0	0	0	0	0	0	0	0	0	0	0	0	0	0	0	0	0	0	0	0	0	0	0	0	0	0	0	0	0	0	0	0	0	0	0	1	0	0	0
1541867	C	T	c.492C>T	p.Ala164Ala	synonymous_variant	AEG73_RS07945	0	0	0	0	0	0	0	0	0	0	0	0	0	0	0	0	0	0	0	0	0	0	0	0	0	0	0	0	0	0	0	0	0	0	0	0	0	0	0	0	0	0	0
1554423	A	C	c.1071A>C	p.Arg357Ser	missense_variant	AEG73_RS07985	0	0	0	0	0	0	0	0	0	0	0	0	0	0	0	0	0	0	0	0	0	0	0	0	0	0	0	0	0	0	0	0	0	0	0	0	0	0	0	0	0	0	0
1570168	C	A	c.394C>A	p.Gln132Lys	missense_variant	AEG73_RS08070	0	0	0	0	0	0	0	0	0	0	0	0	0	0	0	0	0	0	0	0	0	0	0	0	0	0	0	0	0	0	0	0	0	0	0	0	0	0	0	0	0	0	0
1577831	ATACCAGTACCAGTACCAG	A	c.1186_1203delCTGGTACTGGTACTGGTA	p.Leu396_Val401del	conservative_inframe_deletion	AEG73_RS08115	0	0	0	0	0	0	0	0	0	0	0	0	0	0	0	0	0	0	0	0	0	0	0	0	0	0	0	0	0	0	0	0	0	0	0	0	0	0	0	0	0	0	0
1577831	A	ATACCAG	c.1198_1203dupCTGGTA	p.Val401_Phe402insLeuVal	conservative_inframe_insertion	AEG73_RS08115	0	0	0	0	0	0	0	0	0	0	0	0	0	0	0	0	0	0	0	0	0	0	0	0	0	0	0	0	0	0	0	0	0	0	0	0	0	0	0	0	0	0	0
1577831	A	ATACCAGTACCAG	c.1192_1203dupCTGGTACTGGTA	p.Val401_Phe402insLeuValLeuVal	conservative_inframe_insertion	AEG73_RS08115	0	0	0	0	0	0	0	0	0	0	0	0	0	0	0	0	0	0	0	0	0	0	0	0	0	0	0	0	0	0	0	0	0	0	0	0	0	0	0	0	0	0	0
1577831	ATACCAG	A	c.1198_1203delCTGGTA	p.Leu400_Val401del	conservative_inframe_deletion	AEG73_RS08115	0	0	0	0	0	0	0	0	0	0	0	0	0	0	0	0	0	0	0	0	0	0	0	0	0	0	0	0	0	0	0	0	0	0	0	0	0	0	0	0	0	0	0
1577831	ATACCAGTACCAG	A	c.1192_1203delCTGGTACTGGTA	p.Leu398_Val401del	conservative_inframe_deletion	AEG73_RS08115	0	0	0	0	0	0	0	1	1	0	0	0	0	1	0	0	0	0	0	0	1	0	0	0	0	0	1	0	0	0	0	0	0	0	0	0	0	0	0	0	0	0	0
1579205	C	T	c.764G>A	p.Arg255Gln	missense_variant	AEG73_RS08120	0	0	0	0	0	0	0	0	0	0	0	0	0	0	0	0	0	0	0	0	0	0	0	0	0	0	0	0	0	0	0	0	0	0	0	0	0	0	0	0	0	0	0
1581491	T	C	c.428A>G	p.His143Arg	missense_variant	AEG73_RS08130	0	0	0	0	0	0	0	0	0	0	0	0	0	0	0	0	0	0	0	0	0	0	0	0	0	0	0	0	0	0	0	0	0	0	0	0	0	0	0	0	0	0	0
1599863	G	A	c.606C>T	p.Thr202Thr	synonymous_variant	AEG73_RS08235	0	0	0	0	0	0	0	0	0	0	0	0	0	0	0	0	0	0	0	0	0	0	0	0	0	0	0	0	0	0	0	0	0	0	0	0	0	0	0	0	0	0	0
1613445	CAGTGGCGA	C	c.342_349delCGAAGTGG	p.Glu115fs	frameshift_variant	AEG73_RS08300	0	0	0	0	0	0	0	0	0	0	0	0	0	0	0	0	0	0	0	0	0	0	0	0	0	0	0	0	0	0	0	0	0	0	0	0	0	0	0	0	0	0	0
1618569	G	C	n.1618569G>C		intragenic_variant	AEG73_RS00465	0	0	0	0	0	0	0	0	0	0	0	0	0	1	0	0	0	0	0	0	0	0	0	0	0	0	0	0	0	0	0	0	0	0	0	0	0	0	0	0	0	0	0
1639443	C	T	c.1014G>A	p.Leu338Leu	synonymous_variant	AEG73_RS08445	0	0	0	0	0	0	0	0	0	0	0	0	0	0	0	0	0	0	0	0	0	0	0	0	0	0	0	0	0	0	0	0	0	0	0	0	0	0	0	0	0	0	0
1643528	T	C	c.533A>G	p.Asn178Ser	missense_variant	AEG73_RS08460	0	0	0	0	0	0	0	0	0	0	0	0	0	0	0	0	0	0	0	0	0	0	0	0	0	0	0	0	0	0	0	0	0	0	0	0	0	0	0	0	0	0	0
1648636	G	A	c.1098G>A	p.Leu366Leu	synonymous_variant	AEG73_RS08490	0	0	0	0	0	0	0	0	0	0	0	0	0	0	0	0	0	0	0	0	0	0	0	0	0	0	0	0	0	0	0	0	0	0	0	0	0	0	0	0	0	0	0
1659945	C	T	c.1403G>A	p.Gly468Asp	missense_variant	AEG73_RS08530	0	0	0	0	0	0	0	0	0	0	0	0	0	0	0	0	0	0	0	0	0	0	0	0	0	0	0	0	0	0	0	0	0	0	0	0	0	0	0	0	0	0	0
1679333	G	T	c.534G>T	p.Trp178Cys	missense_variant	AEG73_RS08635	0	0	0	0	0	0	0	0	0	0	0	0	0	0	0	0	0	0	0	0	0	0	0	0	0	0	0	0	0	0	0	0	0	0	0	0	0	0	0	0	0	0	0
1689986	C	T	c.1689C>T	p.Thr563Thr	synonymous_variant	AEG73_RS08690	0	0	0	0	0	0	0	0	0	0	0	0	0	0	0	0	0	0	0	0	0	0	0	0	0	0	0	0	0	0	0	0	0	0	0	0	0	0	0	0	0	0	0
1697019	G	A	c.933G>A	p.Met311Ile	missense_variant	AEG73_RS08710	0	0	0	0	0	0	0	0	0	0	0	0	0	0	0	0	0	0	0	0	0	0	0	0	0	0	0	0	0	0	0	0	0	0	0	0	0	0	0	0	0	0	0
1709439	C	T	n.1709439C>T		intragenic_variant	AEG73_RS00465	0	0	0	0	0	0	0	0	0	0	0	0	0	0	0	0	0	0	0	0	0	0	0	0	0	0	0	0	0	0	0	0	0	0	0	0	0	0	0	0	0	0	0
1709571	G	T	n.1709571G>T		intragenic_variant	AEG73_RS00465	0	0	0	0	0	0	0	0	0	0	0	0	0	0	0	0	0	0	0	0	0	0	0	0	0	0	0	0	0	0	0	0	0	0	0	0	0	0	0	0	0	0	0
1717345	A	G	c.620T>C	p.Val207Ala	missense_variant	AEG73_RS08845	0	0	0	0	0	0	0	0	0	0	0	0	0	0	0	0	0	0	0	0	0	0	0	0	0	0	0	0	0	0	0	0	0	0	0	0	0	0	0	0	0	0	0
1719629	C	T	c.1113G>A	p.Gln371Gln	synonymous_variant	AEG73_RS08855	0	0	0	0	0	0	0	0	0	0	0	0	0	0	0	0	0	0	0	0	0	0	0	0	0	0	0	0	0	0	0	0	0	0	0	0	0	0	0	0	0	0	0
1726201	G	A	c.654G>A	p.Leu218Leu	synonymous_variant	AEG73_RS08895	0	0	0	0	0	0	0	0	0	0	0	0	0	0	0	0	0	0	0	0	0	0	0	0	0	0	0	0	0	0	0	0	0	0	0	0	0	0	0	0	0	0	0
1732030	GA	G	c.699delA	p.Ala234fs	frameshift_variant	AEG73_RS08920	0	0	0	0	0	0	0	0	0	0	0	0	0	0	0	0	0	0	0	0	0	0	0	0	0	0	0	0	0	0	0	0	0	0	0	0	0	0	0	0	0	0	0
1739336	C	T	c.622C>T	p.His208Tyr	missense_variant	AEG73_RS08950	0	0	0	0	0	0	0	0	0	0	0	0	0	0	0	0	0	0	0	0	0	0	0	0	0	0	0	0	0	0	0	0	0	0	0	0	0	0	0	0	0	0	0
1758263	T	C	c.1002A>G	p.Glu334Glu	synonymous_variant	AEG73_RS09070	0	0	0	0	0	0	0	0	0	0	0	0	0	0	0	0	0	0	0	0	0	0	0	0	0	0	0	0	0	0	0	0	0	0	0	0	0	0	0	0	0	0	0
1771246	A	G	c.443T>C	p.Leu148Pro	missense_variant	AEG73_RS09125	0	0	0	0	0	0	0	0	0	0	0	0	0	0	0	0	0	0	0	0	0	0	0	0	0	0	0	0	0	0	0	0	0	0	0	0	0	0	0	0	0	0	0
1773678	A	G	n.1773678A>G		intragenic_variant	AEG73_RS00465	0	0	0	0	0	0	0	0	0	0	0	0	0	0	0	0	0	0	0	0	0	0	0	0	0	0	0	0	0	0	0	0	0	0	0	0	0	0	0	0	0	0	0
1776416	C	T	c.1559G>A	p.Ser520Asn	missense_variant	AEG73_RS09160	0	0	0	0	0	0	0	0	0	0	0	0	0	0	0	0	0	0	0	0	0	0	0	0	0	0	0	0	0	0	0	0	0	0	0	0	0	0	0	0	0	0	0
1778168	CA	C	n.1778169delA		intragenic_variant	AEG73_RS00465	0	0	0	0	0	0	0	0	0	0	0	0	0	0	0	0	0	0	0	0	0	0	0	0	0	0	0	0	0	0	0	0	0	0	0	0	0	0	0	0	0	0	0
1778870	G	A	c.317G>A	p.Arg106His	missense_variant	AEG73_RS09170	0	0	0	0	0	0	0	0	0	0	0	0	0	0	0	0	0	0	0	0	0	0	0	0	0	0	0	0	0	0	0	0	0	0	0	0	0	0	0	0	0	0	0
1784559	T	G	n.1784559T>G		intragenic_variant	AEG73_RS00465	0	0	0	0	0	0	0	0	0	0	0	0	0	0	0	0	0	0	0	0	0	0	0	0	0	0	0	0	0	0	0	0	0	0	0	0	0	0	0	0	0	0	0
1787643	C	A	c.241G>T	p.Val81Phe	missense_variant	AEG73_RS09200	0	0	0	0	0	0	0	0	0	0	0	0	0	0	0	0	0	0	0	0	0	0	0	0	0	0	0	0	0	0	0	0	0	0	0	0	0	0	0	0	0	0	0
1790987	G	T	c.64C>A	p.Pro22Thr	missense_variant	AEG73_RS09215	1	1	1	1	1	1	1	1	1	1	1	1	1	1	1	1	1	1	1	1	1	1	1	1	1	1	1	1	1	1	1	1	1	1	1	1	1	1	1	1	1	1	1
1805051	G	A	c.373G>A	p.Val125Ile	missense_variant	AEG73_RS09280	0	0	0	0	0	0	0	1	1	0	0	0	0	1	0	0	0	0	0	0	1	0	0	0	0	0	1	0	0	0	0	0	0	0	0	0	0	0	0	0	0	0	0
1807603	G	A	c.386C>T	p.Ala129Val	missense_variant	AEG73_RS09290	0	0	0	0	0	0	0	0	0	0	0	0	0	0	1	1	1	1	1	0	0	0	1	1	0	1	0	1	1	1	1	0	1	1	0	0	0	0	1	1	1	1	0
1823595	A	G	c.1172A>G	p.Asp391Gly	missense_variant	AEG73_RS09385	0	0	0	0	0	0	0	0	0	0	0	0	0	0	0	0	0	0	0	0	0	0	0	0	0	0	0	0	0	0	0	0	0	0	0	0	0	0	0	0	0	0	0
1827071	C	T	c.150G>A	p.Leu50Leu	synonymous_variant	AEG73_RS09410	0	0	0	0	0	0	0	0	0	0	0	0	0	0	0	0	0	0	0	0	0	0	0	0	0	0	0	0	0	0	0	0	0	0	0	0	0	0	0	0	0	0	0
1828946	G	A	c.109G>A	p.Ala37Thr	missense_variant	AEG73_RS09425	0	0	0	0	0	0	0	0	0	0	0	0	0	0	0	0	0	0	0	0	0	0	0	0	0	0	0	0	0	0	0	0	0	0	0	0	0	0	0	0	0	0	0
1838235	C	T	c.895G>A	p.Ala299Thr	missense_variant	AEG73_RS09465	0	0	0	0	0	1	0	0	0	0	1	0	0	0	0	0	0	0	0	0	0	0	0	0	0	0	0	0	0	0	0	1	0	0	1	0	1	1	0	0	0	0	0
1841707	G	A	c.247C>T	p.Arg83Cys	missense_variant	AEG73_RS09480	0	0	0	0	0	0	0	0	0	0	0	0	0	0	0	0	0	0	0	0	0	0	0	0	0	0	0	0	0	0	0	0	0	0	0	0	0	0	0	0	0	0	0
1848222	A	G	c.2055A>G	p.Glu685Glu	synonymous_variant	AEG73_RS09510	0	0	0	0	0	0	0	0	0	0	0	0	0	0	0	0	0	0	0	0	0	0	0	0	0	0	0	0	0	0	0	0	0	0	0	0	0	0	0	0	0	0	0
1848483	CG	C	n.1848484delG		intragenic_variant	AEG73_RS00465	0	0	0	0	0	0	0	0	0	0	0	0	0	0	0	0	0	0	0	0	0	0	0	0	0	0	0	0	0	0	0	0	0	0	0	0	0	0	0	0	0	0	0
1848815	G	A	c.39C>T	p.Thr13Thr	synonymous_variant	AEG73_RS09515	0	0	0	0	0	0	0	1	1	0	0	0	0	1	0	0	0	0	0	0	1	0	0	0	0	0	1	0	0	0	0	0	0	0	0	0	0	0	0	0	0	0	0
1863957	G	T	c.102G>T	p.Val34Val	synonymous_variant	AEG73_RS09595	0	0	0	0	0	0	0	0	0	0	0	0	0	0	0	0	0	0	0	0	0	0	0	0	0	0	0	0	0	0	0	1	0	0	0	0	0	1	0	0	0	0	0
1876318	C	T	n.1876318C>T		intragenic_variant	AEG73_RS00465	0	0	0	0	0	0	0	0	0	0	0	0	0	0	0	0	0	0	0	0	0	0	0	0	0	0	0	0	0	0	0	0	0	0	0	0	0	0	0	0	0	0	0
1882514	A	G	c.229T>C	p.Phe77Leu	missense_variant	AEG73_RS09665	0	0	0	0	0	0	0	0	0	0	0	0	0	0	0	0	0	0	0	0	0	0	0	0	0	0	0	0	0	0	0	0	0	0	0	0	0	0	0	0	0	0	0
1897908	A	G	c.6A>G	p.Glu2Glu	synonymous_variant	AEG73_RS09735	0	0	0	0	0	0	0	0	0	0	0	0	0	0	0	0	0	0	0	0	0	0	0	0	0	0	0	0	0	0	0	0	0	0	0	0	0	0	0	0	0	0	0
1900795	C	T	c.312C>T	p.Thr104Thr	synonymous_variant	AEG73_RS09750	0	0	0	0	0	0	0	1	1	0	0	0	0	1	0	0	0	0	0	0	1	0	0	0	0	0	1	0	0	0	0	0	0	0	0	0	0	0	0	0	0	0	0
1913179	GT	G	n.1913180delT		intragenic_variant	AEG73_RS00465	0	0	0	0	0	0	0	0	0	0	0	0	0	0	0	0	0	0	0	1	0	0	0	0	0	0	0	0	0	0	0	0	0	0	0	0	0	0	0	0	0	0	0
1914711	G	A	c.456C>T	p.Phe152Phe	synonymous_variant	AEG73_RS09795	0	0	0	0	0	0	0	0	0	0	0	0	0	0	0	0	0	0	0	0	0	0	0	0	0	0	0	0	0	0	0	0	0	0	0	0	0	0	0	0	0	0	0
1963528	G	A	c.672C>T	p.Asp224Asp	synonymous_variant	AEG73_RS10175	0	0	0	0	0	0	0	0	0	0	0	0	0	0	0	0	0	0	0	0	0	0	0	0	0	0	0	0	0	0	0	0	0	0	0	0	0	0	0	0	0	0	0
1967648	G	A	c.2433G>A	p.Met811Ile	missense_variant	AEG73_RS10185	0	0	0	0	0	0	0	0	0	0	0	0	0	0	0	0	0	0	0	0	0	0	0	0	0	0	0	0	0	0	0	0	0	0	0	0	0	0	0	0	0	0	0
1971600	C	T	c.642C>T	p.Arg214Arg	synonymous_variant	AEG73_RS10205	0	0	0	0	0	0	0	0	0	1	0	0	1	0	0	0	0	0	0	0	0	0	0	0	0	0	0	0	0	0	0	0	0	0	0	0	0	0	0	0	0	0	0
1972014	G	A	c.1056G>A	p.Leu352Leu	synonymous_variant	AEG73_RS10205	0	0	0	0	0	0	0	0	0	0	0	0	0	0	0	0	0	0	0	0	0	0	0	0	0	0	0	0	0	0	0	0	0	0	0	0	0	0	0	0	0	0	0
1972106	T	C	c.1148T>C	p.Met383Thr	missense_variant	AEG73_RS10205	0	0	0	0	0	0	0	1	1	0	0	0	0	1	0	0	0	0	0	0	1	0	0	0	0	0	1	0	0	0	0	0	0	0	0	0	0	0	0	0	0	0	0
1996898	G	A	n.1996898G>A		intragenic_variant	AEG73_RS00465	0	0	0	0	0	0	0	1	1	0	0	0	0	1	0	0	0	0	0	0	1	0	0	0	0	0	1	0	0	0	0	0	0	0	0	0	0	0	0	0	0	0	0
2002491	C	T	n.2002491C>T		intragenic_variant	AEG73_RS00465	0	0	0	0	0	0	0	0	0	0	0	0	0	0	0	0	0	0	0	0	0	0	0	0	0	0	0	0	0	0	0	0	0	0	0	0	0	0	0	0	0	0	0
2027025	C	T	c.1201C>T	p.Leu401Leu	synonymous_variant	AEG73_RS10525	0	0	0	0	0	0	0	0	0	0	0	0	0	0	0	0	0	0	0	0	0	0	0	0	0	0	0	0	0	0	0	0	0	0	0	0	0	0	0	0	0	0	0
2028128	A	G	n.2028128A>G		intragenic_variant	AEG73_RS00465	0	0	0	0	0	0	0	0	0	0	0	0	0	0	0	0	0	0	0	0	0	0	0	0	0	0	0	0	0	0	0	0	0	0	0	0	1	0	0	0	0	0	0
2031062	C	T	c.2623G>A	p.Gly875Arg	missense_variant	AEG73_RS10555	0	0	0	0	0	0	0	0	0	0	0	0	0	0	0	0	0	0	0	0	0	0	0	0	0	0	0	0	0	0	0	0	0	0	0	0	0	0	0	0	0	0	0
2032731	G	A	c.954C>T	p.Arg318Arg	synonymous_variant	AEG73_RS10555	0	0	0	0	0	0	0	0	0	0	0	0	0	0	0	0	0	0	0	0	0	0	0	0	0	0	0	0	0	0	0	0	0	0	0	0	0	0	0	0	0	0	0
2033129	G	T	c.556C>A	p.Arg186Ser	missense_variant	AEG73_RS10555	0	0	0	0	0	0	0	0	0	0	0	0	0	0	0	0	0	0	0	0	0	0	0	0	0	0	0	0	0	0	0	0	0	0	0	0	0	0	0	0	0	0	0
2033396	C	T	c.289G>A	p.Ala97Thr	missense_variant	AEG73_RS10555	0	0	0	0	0	0	0	0	0	0	0	0	0	0	0	0	0	0	0	0	0	0	0	0	0	0	0	0	0	0	0	0	0	0	0	0	0	0	0	0	0	0	0
2033396	CGG	TGA	c.287_289delCCGinsTCA	p.ThrAla96IleThr	missense_variant	AEG73_RS10555	0	0	0	0	0	0	0	0	0	0	0	0	0	0	0	0	0	0	0	0	0	0	0	0	0	0	0	0	0	0	0	0	0	0	0	0	0	0	0	0	0	0	0
2033408	C	G	c.277G>C	p.Ala93Pro	missense_variant	AEG73_RS10555	0	0	0	0	0	0	0	0	0	0	0	0	0	0	0	0	0	0	0	0	0	0	0	0	0	0	0	0	0	0	0	0	0	0	0	0	0	0	0	0	0	0	0
2033592	C	A	c.93G>T	p.Trp31Cys	missense_variant	AEG73_RS10555	0	0	0	0	0	0	0	0	0	0	0	0	0	0	0	0	0	0	0	0	0	0	0	0	0	0	0	0	0	0	0	0	0	0	0	0	0	0	0	0	0	0	0
2033611	A	G	c.74T>C	p.Ile25Thr	missense_variant	AEG73_RS10555	0	0	0	0	0	0	0	0	0	0	0	0	0	0	0	0	0	0	0	0	0	0	0	0	0	0	0	0	0	0	0	0	0	0	0	0	0	0	0	0	0	0	0
2033967	T	C	c.93A>G	p.Thr31Thr	synonymous_variant	AEG73_RS10560	0	0	0	0	0	0	0	0	0	0	0	0	0	0	0	0	0	0	0	0	0	0	0	0	0	0	0	0	0	0	0	0	0	0	0	0	0	0	0	0	0	0	0
2037003	C	T	c.563C>T	p.Pro188Leu	missense_variant	AEG73_RS10575	0	0	0	0	0	0	0	0	0	0	0	0	0	0	0	0	0	0	0	0	0	0	0	0	0	0	0	0	0	0	0	0	0	0	0	0	0	0	0	0	0	0	0
2042398	G	A	c.810G>A	p.Ser270Ser	synonymous_variant	AEG73_RS10600	0	0	0	0	0	0	0	0	0	0	0	0	0	0	0	0	0	0	0	0	0	0	0	0	0	0	0	0	0	0	0	0	0	0	0	0	0	0	0	0	0	0	0
2043687	CT	C	n.2043688delT		intragenic_variant	AEG73_RS00465	1	1	1	1	1	1	0	0	0	1	1	1	1	0	1	1	1	1	1	0	0	1	1	1	1	1	0	1	1	1	1	1	1	1	1	1	1	1	1	1	1	1	1
2051560	T	C	c.104A>G	p.Asp35Gly	missense_variant	AEG73_RS10670	0	0	0	0	0	0	0	0	0	0	0	0	0	0	0	0	0	0	0	0	0	0	0	0	0	0	0	0	0	0	0	0	0	0	0	0	0	0	0	0	0	0	0
2052183	A	G	c.136T>C	p.Ser46Pro	missense_variant	AEG73_RS10675	0	0	0	0	0	0	0	0	0	0	0	0	0	0	0	0	0	0	0	0	0	0	0	0	0	0	0	0	0	0	0	0	0	0	0	0	0	0	0	0	0	0	0
2054943	A	AG	n.2054943_2054944insG		intragenic_variant	AEG73_RS00465	0	0	0	0	0	0	0	0	0	0	0	0	0	0	0	0	0	0	0	0	0	0	0	0	0	0	0	0	0	0	0	0	0	0	0	0	0	0	0	0	0	0	0
2075032	G	T	n.2075032G>T		intragenic_variant	AEG73_RS00465	0	0	0	0	0	0	0	0	0	0	0	0	0	0	0	0	0	0	0	0	0	0	0	0	0	0	0	0	0	0	0	0	0	0	1	0	0	0	0	0	0	0	0
2075701	C	T	c.637C>T	p.Leu213Leu	synonymous_variant	AEG73_RS10820	0	0	0	0	0	0	0	0	0	0	0	0	0	0	0	0	0	0	0	0	0	0	0	0	0	0	0	0	0	0	0	0	0	0	0	0	0	0	0	0	0	0	0
2077672	G	T	c.732G>T	p.Gln244His	missense_variant	AEG73_RS10830	0	0	0	0	0	0	0	0	0	0	0	0	0	0	0	0	0	0	0	0	0	0	0	0	0	0	0	0	0	0	0	0	0	0	0	0	0	0	0	0	0	0	0
2079747	C	T	c.283G>A	p.Gly95Ser	missense_variant	AEG73_RS10845	0	0	0	0	0	0	0	0	0	0	0	0	0	0	0	0	0	0	0	0	0	0	0	0	0	0	0	0	0	0	0	0	0	0	0	0	0	0	0	0	0	0	0
2084320	C	T	c.573C>T	p.Leu191Leu	synonymous_variant	AEG73_RS10880	0	0	0	0	0	0	0	0	0	0	0	0	0	0	0	0	0	0	0	0	0	0	0	0	0	0	0	0	0	0	0	0	0	0	0	0	0	0	0	0	0	0	0
2093815	T	C	c.395A>G	p.Asn132Ser	missense_variant	AEG73_RS10930	0	0	0	0	0	0	0	0	0	0	0	0	0	0	0	0	0	0	0	0	0	0	0	0	0	0	0	0	0	0	0	0	0	0	0	0	0	0	0	0	0	0	0
2095172	G	A	c.390G>A	p.Leu130Leu	synonymous_variant	AEG73_RS10940	0	0	0	0	0	0	0	0	0	0	0	0	0	0	0	0	0	0	0	0	0	0	0	0	0	0	0	0	0	0	0	0	0	0	0	0	0	0	0	0	0	0	0
2095283	G	A	c.501G>A	p.Leu167Leu	synonymous_variant	AEG73_RS10940	0	0	0	0	0	0	0	0	0	0	0	0	0	0	0	0	0	0	0	0	0	0	0	0	0	0	0	0	0	0	0	0	0	0	0	0	0	0	0	0	0	0	0
2107635	C	T	n.2107635C>T		intragenic_variant	AEG73_RS00465	0	0	0	0	0	0	0	0	0	0	0	0	0	0	0	0	0	0	0	0	0	0	0	0	0	0	0	0	0	0	0	0	0	0	0	0	0	0	0	0	0	0	0
2111213	C	T	c.178G>A	p.Val60Met	missense_variant	AEG73_RS11020	0	0	0	0	0	0	0	0	0	0	0	0	0	0	0	0	0	0	0	0	0	0	0	0	0	0	0	0	0	0	0	0	0	0	0	0	0	0	0	0	0	0	0
2116155	A	G	c.373A>G	p.Thr125Ala	missense_variant	AEG73_RS11055	0	0	0	0	0	0	0	0	0	0	0	0	0	0	0	0	0	0	0	0	0	0	0	0	0	0	0	0	0	0	0	0	0	0	0	0	0	0	0	0	0	0	0
2123118	G	GAC	c.374_375dupGT	p.His126fs	frameshift_variant	AEG73_RS11080	0	0	0	0	0	0	0	0	0	0	0	0	0	0	0	0	0	0	0	0	0	0	0	0	0	0	0	0	0	0	0	0	0	0	0	0	0	0	0	0	0	0	0
2124928	C	T	c.1209C>T	p.Ile403Ile	synonymous_variant	AEG73_RS11085	0	0	0	0	0	0	0	0	0	0	0	0	0	0	0	0	0	0	0	0	0	0	0	0	0	0	0	0	0	0	0	0	0	0	0	0	0	0	0	0	0	0	0
2125962	A	G	c.239A>G	p.Glu80Gly	missense_variant	AEG73_RS11095	0	0	0	0	0	0	0	0	0	0	0	0	0	0	0	0	0	0	0	0	0	0	0	0	0	0	0	0	0	0	0	0	0	0	0	0	0	0	0	0	0	0	0
2127391	CCGG	C	c.406_408delGGC	p.Gly136del	conservative_inframe_deletion	AEG73_RS11100	0	0	0	0	0	0	0	0	0	0	0	0	0	0	0	0	0	0	0	0	0	0	0	0	0	0	0	0	0	0	0	0	0	0	0	0	0	0	0	0	0	0	0
2134348	T	G	c.163A>C	p.Thr55Pro	missense_variant	AEG73_RS11135	0	0	0	0	0	0	0	0	0	0	0	0	0	0	0	0	0	0	0	0	0	0	0	0	0	0	0	0	0	0	0	0	0	0	0	0	0	0	0	0	0	0	0
2141722	C	T	c.285G>A	p.Ala95Ala	synonymous_variant	AEG73_RS11165	0	0	0	0	0	0	0	0	0	0	0	0	0	0	0	0	0	0	0	0	0	0	0	0	0	0	0	0	0	0	0	0	0	0	0	0	0	0	0	0	0	0	0
2155425	A	G	n.2155425A>G		intragenic_variant	AEG73_RS00465	0	0	0	0	0	0	1	0	0	0	0	0	0	0	0	0	0	0	0	0	0	0	0	0	0	0	0	0	0	0	0	0	0	0	0	0	0	0	0	0	0	0	0
2166279	C	T	c.28G>A	p.Ala10Thr	missense_variant	AEG73_RS11300	0	0	0	0	0	0	0	0	0	0	0	0	0	0	0	0	0	0	0	0	0	0	0	0	0	0	0	0	0	0	0	0	0	0	0	0	0	0	0	0	0	0	0
2189732	G	A	c.708C>T	p.Val236Val	synonymous_variant	AEG73_RS11425	0	0	0	0	0	0	0	0	0	0	0	0	0	0	0	0	0	0	0	0	0	0	0	0	0	0	0	0	0	0	0	0	0	0	0	0	1	0	0	0	0	0	0
2202860	T	C	c.144A>G	p.Lys48Lys	synonymous_variant	AEG73_RS11490	0	0	0	0	0	0	0	0	0	0	0	0	0	0	0	0	0	0	0	0	0	0	0	0	0	0	0	0	0	0	0	0	0	0	0	0	0	0	0	0	0	0	0
2203228	C	T	n.2203228C>T		intragenic_variant	AEG73_RS00465	0	0	0	0	0	0	0	0	0	0	0	0	0	0	0	0	0	0	0	0	0	0	0	0	0	0	0	0	0	0	0	0	0	0	0	0	0	0	0	0	0	0	0
2215862	TA	T	c.170delT	p.Leu57fs	frameshift_variant	AEG73_RS11565	0	0	0	0	0	0	0	0	0	0	0	0	0	0	0	0	0	0	0	0	0	0	0	0	0	0	0	0	0	0	0	0	0	0	0	0	0	0	0	0	0	0	0
2218268	G	A	c.195C>T	p.Arg65Arg	synonymous_variant	AEG73_RS11585	0	0	0	0	0	0	0	0	0	0	0	0	0	0	0	0	0	0	0	0	0	0	0	0	0	0	0	0	0	0	0	0	0	0	0	0	0	0	0	0	0	0	0
2220529	T	C	c.304A>G	p.Thr102Ala	missense_variant	AEG73_RS11595	0	0	0	0	0	0	0	0	0	0	0	0	0	0	0	0	0	0	0	0	0	0	0	0	0	0	0	0	0	0	0	0	0	0	0	0	0	0	0	0	0	0	0
2227596	G	GT	n.2227596_2227597insT		intragenic_variant	AEG73_RS00465	0	0	0	0	0	0	0	0	0	0	0	0	0	0	0	0	0	0	0	0	0	0	0	0	0	0	0	0	0	0	0	0	0	0	0	0	0	0	0	0	0	0	0
2240391	C	T	c.19C>T	p.Arg7Cys	missense_variant	AEG73_RS11735	0	0	0	0	0	0	0	0	0	0	0	0	0	0	0	0	0	0	0	0	0	1	0	0	0	0	0	0	0	0	0	0	0	0	0	0	0	0	0	0	0	0	0
2242713	C	T	c.190C>T	p.Arg64Cys	missense_variant	AEG73_RS11750	0	0	0	0	0	0	0	0	0	0	0	0	0	0	0	0	0	0	0	0	0	0	0	0	0	0	0	0	0	0	0	0	0	0	0	0	0	0	0	0	0	0	0
2250246	G	A	n.2250246G>A		intragenic_variant	AEG73_RS00465	0	0	0	0	0	0	0	0	0	0	0	0	0	0	0	0	0	0	0	0	0	0	0	0	0	0	0	0	0	0	0	0	0	0	0	0	0	0	0	0	0	0	0
2251569	G	A	c.253G>A	p.Gly85Ser	missense_variant	AEG73_RS11795	0	0	0	0	0	0	0	0	0	0	0	0	0	0	0	0	0	0	0	0	0	0	0	0	0	0	0	0	0	0	0	0	0	0	0	0	0	0	0	0	0	0	0
2254533	T	C	c.284T>C	p.Val95Ala	missense_variant	AEG73_RS11810	0	0	0	0	0	0	0	0	0	0	0	0	0	0	0	0	0	0	0	0	0	0	0	0	0	0	0	0	0	0	0	0	0	0	0	0	0	0	0	0	0	0	0
2262811	C	T	c.119G>A	p.Gly40Glu	missense_variant	AEG73_RS11850	1	1	1	1	1	1	1	1	1	1	1	1	1	1	1	1	1	1	1	1	1	1	1	1	1	1	1	1	1	1	1	1	1	1	1	1	1	1	1	1	1	1	1
2273095	C	T	c.579C>T	p.Gly193Gly	synonymous_variant	AEG73_RS11915	0	0	0	0	0	0	0	0	0	0	0	0	0	0	0	0	0	0	0	0	0	0	0	0	0	0	0	0	0	0	0	0	0	0	0	0	0	0	0	0	0	0	0
2287858	G	A	c.2290G>A	p.Gly764Arg	missense_variant	AEG73_RS11985	0	0	0	0	0	0	0	0	0	0	0	0	0	0	0	0	0	0	0	0	0	0	0	0	0	0	0	0	0	0	0	0	0	0	0	0	0	0	0	0	0	0	0
2295758	G	A	n.2295758G>A		intragenic_variant	AEG73_RS00465	0	0	0	0	0	0	0	0	0	0	0	0	0	0	0	0	0	0	0	0	0	0	0	0	0	0	0	0	0	0	0	0	0	0	0	0	0	0	0	0	0	0	0
2299622	A	G	c.406T>C	p.Ser136Pro	missense_variant	AEG73_RS12040	0	0	0	0	0	0	0	1	1	0	0	0	0	1	0	0	0	0	0	0	1	0	0	0	0	0	1	0	0	0	0	0	0	0	0	0	0	0	0	0	0	0	0
2308271	C	T	c.553C>T	p.Gln185*	stop_gained	AEG73_RS12080	0	0	0	0	0	0	0	0	0	0	0	0	0	0	0	0	0	0	0	0	0	0	0	0	0	0	0	0	0	0	0	0	0	0	0	0	0	0	0	0	0	0	0
2330581	A	G	n.2330581A>G		intragenic_variant	AEG73_RS00465	0	0	0	0	0	0	0	0	0	0	0	0	0	0	0	0	0	0	0	0	0	0	0	0	0	0	0	0	0	0	0	0	0	0	0	0	0	0	0	0	0	0	0
2349757	A	G	c.14T>C	p.Ile5Thr	missense_variant	AEG73_RS12290	1	1	1	1	0	0	0	0	0	0	0	0	0	0	0	0	0	0	0	0	0	0	0	0	0	0	0	0	0	0	0	0	0	0	0	0	0	0	0	0	0	0	0
2349835	G	A	n.2349835G>A		intragenic_variant	AEG73_RS00465	0	0	0	0	0	0	0	0	0	0	0	0	0	0	0	0	0	0	0	0	0	0	0	0	0	0	0	0	0	0	0	0	0	0	0	0	0	0	0	0	0	0	0
2351201	A	G	c.848T>C	p.Val283Ala	missense_variant	AEG73_RS12305	0	0	0	0	0	0	0	1	1	0	0	0	0	1	0	0	0	0	0	0	1	0	0	0	0	0	1	0	0	0	0	0	0	0	0	0	0	0	0	0	0	0	0
2371728	C	T	c.140C>T	p.Ser47Leu	missense_variant	AEG73_RS12395	0	0	0	0	0	0	0	0	0	0	0	0	0	0	0	0	0	0	0	0	0	0	0	0	0	0	0	0	0	0	0	0	0	0	0	0	0	0	0	0	0	0	0
2377274	T	TA	c.269dupT	p.Pro91fs	frameshift_variant	AEG73_RS12405	0	0	0	0	0	0	1	0	0	0	0	0	0	0	0	0	0	0	0	0	0	0	0	0	0	0	0	0	0	0	0	0	0	0	0	0	0	0	0	0	0	0	0
2384833	AATTAGTACAGCTCCATTAGCACAGGTGGTAGTCAGACACT	A	c.240_279delTAGTACAGCTCCATTAGCACAGGTGGTAGTCAGACACTAT	p.Ile80fs	frameshift_variant	AEG73_RS12460	0	0	0	0	0	0	0	0	0	0	0	0	0	0	0	0	0	0	0	0	0	0	0	0	0	0	0	0	0	0	0	0	0	0	0	0	0	0	0	0	0	0	0
2388673	A	G	n.2388673A>G		intragenic_variant	AEG73_RS00465	0	0	0	0	0	0	0	0	0	0	0	0	0	0	0	0	0	0	0	0	0	0	0	0	0	0	0	0	0	0	0	0	0	0	0	0	0	0	0	0	0	0	0
2392281	A	G	c.145A>G	p.Thr49Ala	missense_variant	AEG73_RS12490	0	0	0	0	0	0	0	0	0	0	0	0	0	0	0	0	0	0	0	0	0	0	0	0	0	0	0	0	0	0	0	0	0	0	0	0	0	0	0	0	0	0	0
2406156	A	C	c.244T>G	p.Leu82Val	missense_variant	AEG73_RS12570	0	0	0	0	0	0	0	0	0	0	0	0	0	0	0	0	0	0	0	0	0	0	0	0	0	0	0	0	0	0	0	0	0	0	0	0	0	0	0	0	0	0	0
2406624	CTGACAAAATTA	C	n.2406625_2406635delTGACAAAATTA		intragenic_variant	AEG73_RS00465	0	0	0	0	0	0	0	0	0	0	0	0	0	0	0	0	0	0	0	0	0	0	0	0	0	0	0	0	0	0	0	0	0	0	0	0	0	0	0	0	0	0	0
2407011	C	T	c.354C>T	p.Asp118Asp	synonymous_variant	AEG73_RS12575	0	0	0	0	0	0	0	0	0	0	0	0	0	0	0	0	0	0	0	0	0	0	0	0	0	0	0	0	0	0	0	0	0	0	0	0	0	0	0	0	0	0	0
2422736	C	CT	n.2422736_2422737insT		intragenic_variant	AEG73_RS00465	0	0	0	0	0	0	0	1	1	0	0	0	0	1	0	0	0	0	0	0	1	0	0	0	0	0	1	0	0	0	0	0	0	0	0	0	0	0	0	0	0	0	0
2427872	C	T	c.310C>T	p.Leu104Leu	synonymous_variant	AEG73_RS12695	0	0	0	0	0	0	0	0	0	0	0	0	0	0	0	0	0	0	0	0	0	0	0	0	0	0	0	0	0	0	0	0	0	0	0	0	0	0	0	0	0	0	0
2431501	T	C	n.2431501T>C		intragenic_variant	AEG73_RS00465	0	0	0	0	0	0	0	1	1	0	0	0	0	1	0	0	0	0	0	0	1	0	0	0	0	0	1	0	0	0	0	0	0	0	0	0	0	0	0	0	0	0	0
2442528	C	T	n.2442528C>T		intragenic_variant	AEG73_RS00465	0	0	0	0	0	0	0	0	0	0	0	0	0	0	0	0	0	0	0	0	0	0	0	0	0	0	0	0	0	0	0	0	0	0	0	0	0	0	0	0	0	0	0
2458401	T	C	n.2458401T>C		intragenic_variant	AEG73_RS00465	0	0	0	0	0	0	0	0	0	0	0	0	0	0	0	0	0	0	0	0	0	0	0	0	0	0	0	0	0	0	0	0	0	0	0	0	0	0	0	0	0	0	0
2466260	G	A	c.622G>A	p.Gly208Ser	missense_variant	AEG73_RS12945	0	0	0	0	0	0	0	0	0	0	0	0	0	0	0	0	0	0	0	0	0	0	0	0	0	0	0	0	0	0	0	0	0	0	0	0	0	0	0	0	0	0	0
2468844	A	G	c.579A>G	p.Ala193Ala	synonymous_variant	AEG73_RS12960	1	1	1	1	0	0	0	0	0	0	0	0	0	0	0	0	0	0	0	0	0	0	0	0	0	0	0	0	0	0	0	0	0	0	0	0	0	0	0	0	0	0	0
2469037	G	A	c.772G>A	p.Ala258Thr	missense_variant	AEG73_RS12960	0	0	0	0	0	0	0	0	0	0	0	0	0	0	0	0	0	0	0	0	0	0	0	0	0	0	0	0	0	0	0	0	0	0	0	0	0	0	0	0	0	0	0
2469220	G	A	n.2469220G>A		intragenic_variant	AEG73_RS00465	0	0	0	0	0	0	0	0	0	0	0	0	0	0	0	0	0	1	0	0	0	0	0	0	0	0	0	0	0	0	0	0	0	0	0	0	0	0	0	0	0	0	0
2470973	T	TCGATCCGTCTGTGCA	c.255_269dupCGATCCGTCTGTGCA	p.His90_Lys91insAspProSerValHis	disruptive_inframe_insertion	AEG73_RS12985	0	0	0	0	0	0	0	1	1	0	0	0	0	1	0	0	0	0	0	0	1	0	0	0	0	0	1	0	0	0	0	0	0	0	0	0	0	0	0	0	0	0	0
2481982	C	A	c.87C>A	p.Gly29Gly	synonymous_variant	AEG73_RS13055	0	0	0	0	0	0	0	0	0	0	0	0	0	0	0	0	0	0	0	0	0	0	0	0	0	0	0	0	0	0	0	0	0	0	0	0	0	0	0	0	0	0	0
2482031	G	A	c.136G>A	p.Ala46Thr	missense_variant	AEG73_RS13055	0	0	0	0	0	0	0	0	0	0	0	0	0	0	0	0	0	0	0	0	0	0	0	0	0	0	0	0	0	0	0	0	0	0	0	0	0	0	0	0	0	0	0
2482081	T	C	c.186T>C	p.Asp62Asp	synonymous_variant	AEG73_RS13055	0	0	0	0	0	0	0	0	0	0	0	0	0	0	0	0	0	0	0	0	0	0	0	0	0	0	0	0	0	0	0	0	0	0	0	0	0	0	0	0	0	0	0
2482336	C	T	c.441C>T	p.Arg147Arg	synonymous_variant	AEG73_RS13055	0	0	0	0	0	0	0	0	0	0	0	0	0	0	0	0	0	0	0	0	0	0	0	0	0	0	0	0	0	0	0	0	0	0	0	0	0	0	0	0	0	0	0
2484439	G	A	c.385G>A	p.Ala129Thr	missense_variant	AEG73_RS13075	0	0	0	0	0	0	0	0	0	0	0	0	0	0	0	0	0	0	0	1	0	0	0	0	0	0	0	0	0	0	0	0	0	0	0	0	0	0	0	0	0	0	0
2489411	GCCGC	G	c.90_93delCCCG	p.Pro31fs	frameshift_variant	AEG73_RS13105	0	0	0	0	0	0	0	0	0	0	0	0	0	0	0	0	0	0	0	0	0	0	0	0	0	0	0	0	0	0	0	0	0	0	0	0	0	0	0	0	0	0	0
2492991	C	T	c.468C>T	p.Tyr156Tyr	synonymous_variant	AEG73_RS13115	0	0	0	0	0	0	0	0	0	0	0	0	0	0	0	0	0	0	0	0	0	0	0	0	0	0	0	0	0	0	0	0	0	0	0	0	0	0	0	0	0	0	0
2501657	T	TC	c.892dupG	p.Asp298fs	frameshift_variant	AEG73_RS13155	0	0	0	0	0	0	0	0	0	0	0	0	0	0	0	0	0	0	0	0	0	0	0	0	0	0	0	0	0	0	0	0	0	0	0	0	0	0	0	0	0	0	0
2512264	CT	C	n.2512265delT		intragenic_variant	AEG73_RS00465	0	0	0	0	0	0	0	1	1	0	0	0	0	1	0	0	0	0	0	0	1	0	0	0	0	0	1	0	0	0	0	0	0	0	0	0	0	0	0	0	0	0	0
2512668	C	T	c.344C>T	p.Pro115Leu	missense_variant	AEG73_RS13215	0	0	0	0	0	0	0	0	0	0	0	0	0	0	0	0	0	0	0	0	0	0	0	0	0	0	0	0	0	0	0	0	0	0	0	0	0	0	0	0	0	0	0
2533491	C	T	c.435C>T	p.Ala145Ala	synonymous_variant	AEG73_RS13350	0	0	0	0	0	0	0	0	0	0	0	0	0	0	0	0	0	0	0	0	0	0	0	0	0	0	0	0	0	0	0	0	0	0	0	0	0	0	0	0	0	0	0
2543669	G	A	c.1116C>T	p.Ala372Ala	synonymous_variant	AEG73_RS13415	0	0	0	0	0	0	0	0	0	0	0	0	0	0	0	0	0	0	0	0	0	0	0	0	0	0	0	0	0	0	0	0	0	0	0	0	0	0	0	0	0	0	0
2548597	T	C	c.114A>G	p.Leu38Leu	synonymous_variant	AEG73_RS13450	0	0	0	0	0	0	0	0	0	0	0	0	0	0	0	0	0	0	0	0	0	0	0	0	0	0	0	0	0	0	0	0	0	0	0	0	0	0	0	0	0	0	0
2557704	C	T	c.274G>A	p.Gly92Ser	missense_variant	AEG73_RS13520	0	0	0	0	0	0	0	0	0	0	0	0	0	0	0	0	0	0	0	0	0	0	0	0	0	0	0	0	0	0	0	0	0	0	0	0	0	0	0	0	0	0	0
2560592	C	T	c.1812C>T	p.Thr604Thr	synonymous_variant	AEG73_RS13530	0	0	0	0	0	0	0	0	0	0	0	0	0	0	0	0	0	0	0	0	0	0	0	0	0	0	0	0	0	0	0	0	0	0	0	0	0	0	0	0	0	0	0
2565346	G	A	c.1684C>T	p.Gln562*	stop_gained	AEG73_RS13560	0	0	0	0	0	0	0	0	0	0	0	0	0	0	0	0	0	0	0	0	0	0	0	0	0	0	0	0	0	0	0	0	0	0	0	0	0	0	0	0	0	0	0
2573532	A	G	c.1187A>G	p.Tyr396Cys	missense_variant	AEG73_RS13580	0	0	0	0	0	0	0	0	0	0	0	0	0	0	0	0	0	0	0	0	0	0	0	0	0	0	0	0	0	0	0	0	0	0	0	0	0	0	0	0	0	0	0
2577592	G	A	c.766G>A	p.Val256Met	missense_variant	AEG73_RS13605	0	0	0	0	0	0	0	0	0	0	0	0	0	0	0	0	0	0	0	0	0	0	0	0	0	0	0	0	0	0	0	0	0	0	0	0	0	0	0	0	0	0	0
2579089	T	A	c.221T>A	p.Val74Glu	missense_variant	AEG73_RS13615	0	0	0	0	0	0	0	0	0	0	0	0	0	0	0	0	0	1	0	0	0	0	0	0	0	0	0	0	0	0	0	0	0	0	0	0	0	0	0	0	0	0	0
2584798	A	G	c.675T>C	p.Phe225Phe	synonymous_variant	AEG73_RS13645	0	0	0	0	0	0	0	0	0	0	0	0	0	0	0	0	0	0	0	0	0	0	0	0	0	0	0	0	0	0	0	0	0	0	0	0	0	0	0	0	0	0	0
2586322	G	A	c.47G>A	p.Trp16*	stop_gained	AEG73_RS13655	0	0	0	0	0	0	0	0	0	0	0	0	0	0	0	0	0	0	0	0	0	0	0	0	0	0	0	0	0	0	0	0	0	0	0	0	0	0	0	0	0	0	0
2588781	T	C	c.2880A>G	p.Glu960Glu	synonymous_variant	AEG73_RS13670	0	0	0	0	0	0	0	0	0	0	0	0	0	0	0	0	0	0	0	0	0	0	0	0	0	0	0	0	0	0	0	0	0	0	0	0	0	0	0	0	0	0	0
2599669	GA	G	c.1161delT	p.Arg388fs	frameshift_variant	AEG73_RS13710	0	0	0	0	0	0	0	0	0	0	0	0	0	0	0	0	0	0	0	0	0	0	0	0	0	0	0	0	0	0	0	0	0	0	0	0	0	0	0	0	0	0	0
2606815	G	A	c.912C>T	p.Ile304Ile	synonymous_variant	AEG73_RS13745	0	0	0	0	0	0	0	0	0	0	0	0	0	0	0	0	0	0	0	0	0	0	0	0	0	0	0	0	0	0	0	0	0	0	0	0	0	0	0	0	0	0	0
2624267	C	T	c.1330C>T	p.Leu444Leu	synonymous_variant	AEG73_RS13845	0	0	0	0	0	0	0	0	0	0	0	0	0	0	0	0	0	0	0	0	0	0	0	0	0	0	0	0	0	0	0	0	0	0	0	0	0	0	0	0	0	0	0
2627024	G	A	c.2134G>A	p.Glu712Lys	missense_variant	AEG73_RS13855	0	0	0	0	0	0	0	0	0	0	0	0	0	0	0	0	0	0	0	0	0	0	0	0	0	0	0	0	0	0	0	0	0	0	0	0	0	0	0	0	0	0	0
2628286	G	A	c.373C>T	p.His125Tyr	missense_variant	AEG73_RS13870	0	0	0	0	0	0	0	0	0	0	0	0	0	0	0	0	0	0	0	0	0	0	0	0	0	0	0	0	0	0	0	0	0	0	0	0	0	0	0	0	0	0	0
2629499	G	A	c.528C>T	p.Val176Val	synonymous_variant	AEG73_RS13875	0	0	0	0	0	0	0	0	0	0	0	0	0	0	0	0	0	0	0	0	0	0	0	0	0	0	0	0	0	0	0	0	0	0	0	0	0	0	0	0	0	0	0
2636925	G	A	c.792C>T	p.Phe264Phe	synonymous_variant	AEG73_RS13925	0	0	0	0	0	0	0	1	1	0	0	0	0	1	0	0	0	0	0	0	1	0	0	0	0	0	1	0	0	0	0	0	0	0	0	0	0	0	0	0	0	0	0
2637237	T	C	c.480A>G	p.Val160Val	synonymous_variant	AEG73_RS13925	0	0	0	0	0	0	0	1	1	0	0	0	0	1	0	0	0	0	0	0	1	0	0	0	0	0	1	0	0	0	0	0	0	0	0	0	0	0	0	0	0	0	0
2639139	A	G	n.2639139A>G		intragenic_variant	AEG73_RS00465	0	0	0	0	0	0	0	1	1	0	0	0	0	1	0	0	0	0	0	0	1	0	0	0	0	0	1	0	0	0	0	0	0	0	0	0	0	0	0	0	0	0	0
2640856	C	T	c.703G>A	p.Ala235Thr	missense_variant	AEG73_RS13940	0	0	0	0	0	0	0	0	0	0	0	0	0	0	0	0	0	0	0	0	0	0	0	0	0	0	0	0	0	0	0	0	0	0	0	0	0	0	0	0	0	0	0
2646651	G	A	c.1662C>T	p.Gly554Gly	synonymous_variant	AEG73_RS13975	0	0	0	0	0	0	0	0	0	0	0	0	0	0	0	0	0	0	0	0	0	0	0	0	0	0	0	0	0	0	0	0	0	0	0	0	0	0	0	0	0	0	0
2651551	T	C	c.1349T>C	p.Val450Ala	missense_variant	AEG73_RS14000	0	0	0	0	0	0	0	0	0	0	0	0	0	0	0	0	0	0	0	0	0	0	0	0	0	0	0	0	0	0	0	0	0	0	0	0	0	0	0	0	0	0	0
2659851	G	A	n.2659851G>A		intragenic_variant	AEG73_RS00465	0	0	0	0	0	0	0	0	0	0	0	0	0	0	0	0	0	0	0	0	0	0	0	0	0	0	0	0	0	0	0	0	0	0	0	0	0	0	0	0	0	0	0
2669231	G	A	c.353G>A	p.Gly118Asp	missense_variant	AEG73_RS14100	0	0	0	0	0	0	0	0	0	0	0	0	0	0	0	0	0	0	0	0	0	0	0	0	0	0	0	0	0	0	0	0	0	0	0	0	0	0	0	0	0	0	0
2674628	A	G	c.454T>C	p.Ser152Pro	missense_variant	AEG73_RS14165	0	0	0	0	0	0	0	0	0	0	0	0	0	0	0	0	0	0	0	0	0	0	0	0	0	0	0	0	0	0	0	0	0	0	0	0	0	0	0	0	0	0	0
2681355	T	C	c.798T>C	p.Thr266Thr	synonymous_variant	AEG73_RS14220	0	0	0	0	0	0	0	0	0	0	0	0	0	0	0	0	0	0	0	0	0	0	0	0	0	0	0	0	0	0	0	0	0	0	0	0	0	0	0	0	0	0	0
2685170	T	C	c.1389A>G	p.Glu463Glu	synonymous_variant	AEG73_RS14245	0	0	0	0	0	0	0	0	0	0	0	0	0	0	0	0	0	0	0	0	0	0	0	0	0	0	0	0	0	0	0	0	0	0	0	0	0	0	0	0	0	0	0
2686089	T	C	c.470A>G	p.Glu157Gly	missense_variant	AEG73_RS14245	0	0	0	0	0	0	0	0	0	0	0	0	0	0	0	0	0	0	0	0	0	0	0	0	0	0	0	0	0	0	0	0	0	0	0	0	0	0	0	0	0	0	0
2701199	C	T	c.92G>A	p.Gly31Asp	missense_variant	AEG73_RS14345	0	0	0	0	0	0	0	0	0	0	0	0	0	0	0	0	0	0	0	0	0	0	0	0	0	0	0	0	0	0	0	0	0	0	0	0	0	0	0	0	0	0	0
2705977	G	A	c.673C>T	p.Arg225Cys	missense_variant	AEG73_RS14380	1	1	1	1	1	0	0	0	0	1	0	1	1	0	1	1	1	1	1	0	0	1	1	1	1	1	0	1	1	1	1	0	1	1	0	1	0	0	1	1	1	1	1
2712722	T	TAACGCTGGG	c.580_588dupGGAACGCTG	p.Gly194_Leu196dup	conservative_inframe_insertion	AEG73_RS14410	0	0	0	0	0	0	0	0	0	0	0	0	0	0	0	0	0	0	0	0	0	0	0	0	0	0	0	0	0	0	0	0	0	0	0	0	0	0	0	0	0	0	0
2725348	T	G	c.82T>G	p.Phe28Val	missense_variant	AEG73_RS14470	0	0	0	0	0	0	0	0	0	0	0	0	0	0	0	0	0	0	0	0	0	0	0	0	0	0	0	0	0	0	0	0	0	0	0	0	0	0	0	1	0	0	0
2728662	T	C	c.274T>C	p.Ter92Glnext*?	stop_lost	AEG73_RS14485	0	0	0	0	0	0	0	0	0	0	0	0	0	0	0	0	0	0	0	0	0	0	0	0	0	0	0	0	0	0	0	0	0	0	0	0	0	0	0	0	0	0	0
2741355	G	A	c.1210G>A	p.Asp404Asn	missense_variant	AEG73_RS14535	0	0	0	0	0	0	0	0	0	0	0	0	0	0	1	1	1	0	0	0	0	0	0	1	0	0	0	1	0	0	0	0	0	1	0	0	0	0	0	1	0	0	0
2744191	T	TCCG	c.5_7dupCGG	p.Ala2dup	conservative_inframe_insertion	AEG73_RS14560	0	0	0	0	0	0	0	0	0	0	0	0	0	0	0	0	0	0	0	0	0	0	0	0	0	0	0	0	0	0	0	0	0	0	0	0	0	0	0	0	0	0	0
2746688	C	T	c.554C>T	p.Pro185Leu	missense_variant	AEG73_RS14580	0	0	0	0	0	0	0	0	0	0	0	0	0	0	0	0	0	0	0	0	0	0	0	0	0	0	0	0	0	0	0	0	0	0	0	0	0	0	0	0	0	0	0
2748051	C	T	c.416G>A	p.Trp139*	stop_gained	AEG73_RS14590	0	0	0	0	0	0	0	0	0	0	0	0	0	0	0	0	0	0	0	0	0	0	0	0	0	0	0	0	0	0	0	0	0	0	0	0	0	0	0	0	0	0	0
2755541	G	A	c.1056G>A	p.Ser352Ser	synonymous_variant	AEG73_RS14630	0	0	0	0	0	0	0	0	0	0	0	0	0	0	0	0	0	0	0	0	0	0	0	0	0	0	0	0	0	0	0	0	0	0	0	0	0	0	0	0	0	1	0
2756711	G	A	c.16G>A	p.Asp6Asn	missense_variant	AEG73_RS14640	0	0	0	0	0	0	0	0	0	0	0	0	0	0	0	0	0	0	0	0	0	0	0	0	0	0	0	0	0	0	0	0	0	0	0	0	0	0	0	0	0	0	0
2756796	T	C	c.101T>C	p.Val34Ala	missense_variant	AEG73_RS14640	0	0	0	0	0	0	0	0	0	0	0	0	0	0	0	0	0	0	0	0	0	0	0	0	0	0	0	0	0	0	0	0	0	0	0	0	0	0	0	0	0	0	0
2757775	C	T	c.1080C>T	p.Ala360Ala	synonymous_variant	AEG73_RS14640	0	0	0	0	0	0	0	0	0	0	0	0	0	0	0	0	0	0	0	0	0	0	0	0	0	0	0	0	0	0	0	0	0	0	0	0	0	0	0	0	0	0	0
2758027	C	T	c.1332C>T	p.Arg444Arg	synonymous_variant	AEG73_RS14640	0	0	0	0	0	0	0	0	0	0	0	0	0	0	0	0	0	0	0	0	0	0	0	0	0	0	0	0	0	0	0	0	0	0	0	0	0	0	0	0	0	0	0
2761916	G	A	c.64G>A	p.Glu22Lys	missense_variant	AEG73_RS14660	1	1	1	1	0	0	0	0	0	0	0	0	0	0	0	0	0	0	0	0	0	1	0	0	0	0	0	0	0	0	0	0	0	0	0	0	0	0	0	0	0	0	0
2762903	G	A	c.30G>A	p.Leu10Leu	synonymous_variant	AEG73_RS14665	0	0	0	0	0	0	0	0	0	0	0	0	0	0	0	0	0	0	0	0	0	0	0	0	0	0	0	0	0	0	0	0	0	0	0	0	0	0	0	0	0	0	0
2766546	A	C	c.292T>G	p.Tyr98Asp	missense_variant	AEG73_RS14690	0	0	0	0	0	0	0	0	0	0	0	0	0	0	0	0	0	0	0	0	0	0	0	0	0	0	0	0	0	0	0	0	0	0	0	0	0	0	0	0	0	0	0
2768969	G	A	c.109C>T	p.Gln37*	stop_gained	AEG73_RS14700	0	0	0	0	0	0	0	0	0	0	0	0	0	0	0	0	0	0	0	0	0	0	0	0	0	0	0	0	0	0	0	0	0	0	0	0	0	0	0	0	0	0	0
2771133	G	A	c.646C>T	p.Arg216Cys	missense_variant	AEG73_RS14725	0	0	0	0	0	0	0	0	0	0	0	0	0	0	0	0	0	0	0	0	0	0	0	0	0	0	0	0	0	0	0	0	0	0	0	0	0	0	0	0	0	0	0
2776746	G	GTTCAGCGCCTTCTT	c.443_456dupAAGAAGGCGCTGAA	p.Arg153fs	frameshift_variant	AEG73_RS14745	0	0	0	0	0	0	0	0	0	0	0	0	0	0	0	0	0	0	0	0	0	0	0	0	0	0	0	0	0	0	0	0	0	0	0	0	0	0	0	0	0	0	0
2780309	G	A	c.1138G>A	p.Val380Met	missense_variant	AEG73_RS14760	0	0	0	0	0	0	0	0	0	0	0	0	0	0	0	0	0	0	0	0	0	0	0	0	0	0	0	0	0	0	0	0	0	0	0	0	0	0	0	0	0	0	0
2781580	A	G	c.2409A>G	p.Leu803Leu	synonymous_variant	AEG73_RS14760	0	0	0	0	0	0	0	1	1	0	0	0	0	1	0	0	0	0	0	0	1	0	0	0	0	0	1	0	0	0	0	0	0	0	0	0	0	0	0	0	0	0	0
2792883	GA	G	c.173delA	p.Asn58fs	frameshift_variant	AEG73_RS14840	0	0	0	0	0	0	0	0	0	0	0	0	0	0	0	0	0	0	0	0	0	0	0	0	0	0	0	0	0	0	0	0	0	0	0	0	0	0	0	0	0	0	0
2803245	TG	T	c.172delG	p.Val58fs	frameshift_variant	AEG73_RS14920	0	0	0	0	0	0	0	0	0	0	0	0	0	0	0	0	0	0	0	0	0	0	0	0	0	0	0	0	0	0	0	0	0	0	0	0	0	0	0	0	0	0	0
2805028	G	A	c.835C>T	p.Gln279*	stop_gained	AEG73_RS14925	0	0	0	0	0	0	0	0	0	0	0	0	0	0	0	0	0	0	0	0	0	0	0	0	0	0	0	0	0	0	0	0	0	0	0	0	0	0	0	0	0	0	0
2807578	T	C	n.2807578T>C		intragenic_variant	AEG73_RS00465	0	0	0	0	0	0	0	0	0	0	0	0	0	0	0	0	0	0	0	0	0	0	0	0	0	0	0	0	0	0	0	0	0	0	0	0	0	0	0	0	0	0	0
2817439	T	C	c.968A>G	p.Asp323Gly	missense_variant	AEG73_RS14990	0	0	0	0	0	0	0	1	1	0	0	0	0	1	0	0	0	0	0	0	1	0	0	0	0	0	1	0	0	0	0	0	0	0	0	0	0	0	0	0	0	0	0
2819328	G	A	c.54C>T	p.Ser18Ser	synonymous_variant	AEG73_RS14995	0	0	0	0	0	0	0	0	0	0	0	0	0	0	0	0	0	0	0	0	0	1	0	0	0	0	0	0	0	0	0	0	0	0	0	0	0	0	0	0	0	0	0
2823300	AAT	A	c.424_425delAT	p.Ile142fs	frameshift_variant	AEG73_RS15020	0	0	0	0	0	0	0	0	0	0	0	0	0	0	0	0	0	0	0	0	0	0	0	0	0	0	0	0	0	0	0	0	0	0	0	0	0	0	0	0	0	0	0
2830322	C	CTGTGGTATA	c.358_366dupTGGTATATG	p.Trp120_Met122dup	conservative_inframe_insertion	AEG73_RS15060	0	0	0	0	0	0	0	0	0	0	0	0	0	0	0	0	0	0	0	0	0	0	0	0	0	0	0	0	0	0	0	0	0	0	0	0	0	0	0	0	0	0	0
2840346	C	T	c.1272G>A	p.Gly424Gly	synonymous_variant	AEG73_RS15110	0	0	0	0	0	0	0	0	0	0	0	0	0	0	0	0	0	0	0	0	0	0	0	0	0	0	0	0	0	0	0	0	0	0	0	0	0	0	0	0	0	0	0
2868931	A	G	c.566T>C	p.Phe189Ser	missense_variant	AEG73_RS15275	0	0	0	0	0	0	0	0	0	0	0	0	0	0	0	0	0	0	0	0	0	0	0	0	0	0	0	0	0	0	0	0	0	0	0	0	0	0	0	0	0	0	0
2869244	T	TATGGACGGTCAGCATGATCAC	c.232_252dupGTGATCATGCTGACCGTCCAT	p.His84_Thr85insValIleMetLeuThrValHis	conservative_inframe_insertion	AEG73_RS15275	0	0	0	0	0	0	0	0	0	0	0	0	0	0	0	0	0	0	0	0	0	0	0	0	0	0	0	0	0	0	0	0	0	0	0	0	0	0	0	0	0	0	0
2871018	G	A	n.2871018G>A		intragenic_variant	AEG73_RS00465	0	0	0	0	0	0	0	0	0	0	0	0	0	0	0	0	0	0	0	0	0	0	0	0	0	0	0	0	0	0	0	0	0	0	0	0	0	0	0	0	0	0	0
2874089	G	A	c.496C>T	p.Gln166*	stop_gained	AEG73_RS15310	0	0	0	0	0	0	0	0	0	0	0	0	0	0	0	0	0	0	0	1	0	0	0	0	0	0	0	0	0	0	0	0	0	0	0	0	0	0	0	0	0	0	0
2883534	CAGAAGAA	C	n.2883535_2883541delAGAAGAA		intragenic_variant	AEG73_RS00465	0	0	0	0	0	1	0	0	0	0	0	0	0	0	0	0	0	0	0	0	0	0	0	0	0	0	0	0	0	0	0	0	0	0	0	0	0	0	0	0	0	0	0
2883534	CAGAAGAAAGAAGAAAGAAGAAAGAAGAAAGAAGAAAGAAGAA	C	n.2883535_2883576delAGAAGAAAGAAGAAAGAAGAAAGAAGAAAGAAGAAAGAAGAA		intragenic_variant	AEG73_RS00465	0	0	0	0	0	0	0	0	0	0	0	0	0	0	0	0	0	0	0	0	0	0	0	0	0	0	0	0	0	0	0	0	0	0	0	0	0	0	0	0	0	0	0
2906059	A	G	c.446T>C	p.Val149Ala	missense_variant	AEG73_RS15495	0	0	0	0	0	0	0	0	0	0	0	0	0	0	0	0	0	0	0	0	0	0	0	0	0	0	0	0	0	0	0	0	0	0	0	0	0	0	0	0	0	0	0
2906272	G	A	c.233C>T	p.Ala78Val	missense_variant	AEG73_RS15495	0	0	0	0	0	0	0	0	0	0	0	0	0	0	0	0	0	0	0	0	0	0	0	0	0	0	0	0	0	0	0	0	0	0	0	0	0	0	0	0	0	0	0
2911860	T	G	c.186A>C	p.Ala62Ala	synonymous_variant	AEG73_RS15540	0	0	0	0	0	0	0	0	0	0	0	0	0	0	0	0	0	0	0	0	0	0	0	0	0	0	0	0	0	0	0	0	0	0	0	0	0	0	0	0	0	0	0
2912245	G	T	n.2912245G>T		intragenic_variant	AEG73_RS00465	0	0	0	0	0	0	0	0	0	0	0	0	0	0	0	0	0	0	0	0	0	0	0	0	0	0	0	0	0	0	0	0	0	0	0	0	0	0	0	0	0	0	0
2913811	G	A	n.2913811G>A		intragenic_variant	AEG73_RS00465	0	0	0	0	0	0	0	0	0	0	0	0	0	0	0	0	0	0	0	0	0	0	0	0	0	0	0	0	0	0	0	0	0	0	0	0	0	0	0	0	0	0	0
2918979	C	T	c.7C>T	p.Leu3Leu	synonymous_variant	AEG73_RS15580	0	0	0	0	0	0	0	0	0	0	0	0	0	0	0	0	0	0	0	0	0	0	0	0	0	0	0	0	0	0	0	0	0	0	0	0	0	0	0	0	0	0	0
2927206	T	C	c.28A>G	p.Lys10Glu	missense_variant	AEG73_RS15605	0	0	0	0	0	0	0	0	0	0	0	0	0	0	0	0	0	0	0	0	0	0	0	0	0	0	0	0	0	0	0	0	0	0	0	0	0	0	0	0	0	0	0
2934280	AT	A	c.157delA	p.Met53fs	frameshift_variant	AEG73_RS15645	0	0	0	0	0	0	0	0	0	0	0	0	0	0	0	0	0	0	0	0	0	0	0	0	0	0	0	0	0	0	0	0	0	0	0	0	0	0	0	0	0	0	0
2951918	G	A	c.459C>T	p.Asp153Asp	synonymous_variant	AEG73_RS15770	0	0	0	0	0	0	0	0	0	0	0	0	0	0	0	0	0	0	0	0	0	0	0	0	0	0	0	0	0	0	0	0	0	0	0	0	0	0	0	0	0	0	0
2957179	C	T	c.746G>A	p.Trp249*	stop_gained	AEG73_RS15805	0	0	0	0	0	0	0	0	0	0	0	0	0	0	0	0	0	0	0	0	0	0	0	0	0	0	0	0	0	0	0	0	0	0	0	0	0	0	0	0	0	0	0
2963396	A	C	c.769A>C	p.Thr257Pro	missense_variant	AEG73_RS15830	0	0	0	0	0	0	0	0	0	0	0	0	0	0	0	0	0	0	0	0	0	0	0	0	0	0	0	0	0	0	0	0	0	0	0	0	0	0	0	0	0	0	0
2969993	G	A	c.490G>A	p.Asp164Asn	missense_variant	AEG73_RS15870	0	0	0	0	0	0	0	0	0	0	0	0	0	0	0	0	0	0	0	0	0	0	0	0	0	0	0	0	0	0	0	0	0	0	0	0	0	0	0	0	0	0	0
2976819	C	T	c.119C>T	p.Ala40Val	missense_variant	AEG73_RS15915	0	0	0	0	0	0	0	0	0	0	0	0	0	0	0	0	0	0	0	0	0	0	0	0	0	0	0	0	0	0	0	0	0	0	0	0	1	0	0	0	0	0	0
2977076	A	G	c.376A>G	p.Ser126Gly	missense_variant	AEG73_RS15915	0	0	0	0	0	0	0	0	0	0	0	0	0	0	0	0	0	0	0	0	0	0	0	0	0	0	0	0	0	0	0	1	0	0	0	0	0	0	0	0	0	0	0
2982965	G	T	n.2982965G>T		intragenic_variant	AEG73_RS00465	0	0	0	0	0	0	0	0	0	0	0	0	0	0	0	0	0	0	0	0	0	0	0	0	0	0	0	0	0	0	0	0	0	0	0	0	0	0	0	0	0	0	0
2989378	G	A	c.2113G>A	p.Asp705Asn	missense_variant	AEG73_RS15980	0	0	0	0	0	0	0	0	0	0	0	0	0	0	0	0	0	0	0	0	0	0	0	0	0	0	0	0	0	0	0	0	0	0	0	0	0	0	0	0	0	0	0
2992380	C	T	c.520G>A	p.Val174Met	missense_variant	AEG73_RS15990	0	0	0	0	0	0	0	0	0	0	0	0	0	0	0	0	0	0	0	0	0	0	0	0	0	0	0	0	0	0	0	0	0	0	0	0	0	0	0	0	0	0	0
2993770	C	T	c.330G>A	p.Pro110Pro	synonymous_variant	AEG73_RS15995	0	0	0	0	0	0	0	0	0	0	0	0	0	0	0	0	0	0	0	0	0	0	0	0	0	0	0	0	0	0	0	0	0	0	0	0	0	0	0	0	0	0	0
2995251	C	G	n.2995251C>G		intragenic_variant	AEG73_RS00465	0	0	0	0	0	0	0	0	0	0	0	0	0	0	0	0	0	0	0	0	0	0	0	0	0	0	0	0	0	0	0	0	0	0	0	0	0	0	0	0	0	0	0
3010431	T	C	c.567A>G	p.Ser189Ser	synonymous_variant	AEG73_RS16075	0	0	0	0	0	0	0	0	0	0	0	0	0	0	0	0	0	0	0	0	0	0	0	0	0	0	0	0	0	0	0	0	0	0	0	0	0	0	0	0	0	0	0
3010757	G	A	c.241C>T	p.Leu81Phe	missense_variant	AEG73_RS16075	0	0	0	0	0	0	0	0	0	0	0	0	0	0	0	0	0	0	0	0	0	0	0	0	0	0	0	0	0	0	0	0	0	0	0	0	0	0	0	0	0	0	0
3032795	C	T	c.1052G>A	p.Arg351Gln	missense_variant	AEG73_RS16175	0	0	0	0	0	0	0	0	0	0	0	0	0	0	0	0	0	0	0	0	0	0	0	0	0	0	0	0	0	0	0	0	0	0	0	0	0	0	0	0	0	0	0
3042163	C	T	c.1009G>A	p.Gly337Ser	missense_variant	AEG73_RS16220	0	0	0	0	0	0	0	0	0	0	0	0	0	0	0	0	0	0	0	0	0	0	0	0	0	0	0	0	0	0	0	0	0	0	0	0	0	0	0	0	0	0	0
3043908	C	T	c.456G>A	p.Trp152*	stop_gained	AEG73_RS16225	0	0	0	0	0	0	0	0	0	0	0	0	0	0	0	0	0	0	0	0	0	0	0	0	0	0	0	0	0	0	0	0	0	0	0	0	0	0	0	0	0	0	0
3045650	C	T	c.44G>A	p.Trp15*	stop_gained	AEG73_RS16235	0	0	0	0	0	0	0	0	0	0	0	0	0	0	0	0	0	0	0	0	0	0	0	0	0	0	0	0	0	0	0	0	0	0	0	0	0	0	0	0	0	0	0
3047810	C	T	c.130G>A	p.Ala44Thr	missense_variant	AEG73_RS16240	0	0	0	0	0	0	0	0	0	0	0	0	0	0	0	0	0	1	0	0	0	0	0	0	0	0	0	0	0	0	0	0	0	0	0	0	0	0	0	0	0	0	0
3050755	C	T	c.552C>T	p.Thr184Thr	synonymous_variant	AEG73_RS16260	0	0	0	0	0	0	0	0	0	0	0	0	0	0	0	0	0	0	0	0	0	0	0	0	0	0	0	0	0	0	0	0	0	0	0	0	0	0	0	0	0	0	0
3052927	G	A	c.800C>T	p.Ser267Phe	missense_variant	AEG73_RS16265	0	0	0	0	0	0	0	0	0	0	0	0	0	0	0	0	0	0	0	0	0	0	0	0	0	0	0	0	0	0	0	0	0	0	0	0	0	0	0	0	0	0	0
3055449	A	C	c.41A>C	p.His14Pro	missense_variant	AEG73_RS16280	0	0	0	0	0	0	0	0	0	0	0	0	0	0	0	0	0	0	0	0	0	0	0	0	0	0	0	0	0	0	0	0	0	0	0	0	0	0	0	0	0	0	0
3055717	T	C	c.309T>C	p.Thr103Thr	synonymous_variant	AEG73_RS16280	0	0	0	0	0	0	0	0	0	0	0	0	0	0	0	0	0	0	0	0	0	0	0	0	0	0	0	0	0	0	0	0	0	0	0	0	0	0	0	0	0	0	0
3057206	C	T	c.1798C>T	p.Gln600*	stop_gained	AEG73_RS16280	0	0	0	0	0	0	0	0	0	0	0	0	0	0	0	0	0	0	0	0	0	0	0	0	0	0	0	0	0	0	0	0	0	0	0	0	0	0	0	0	0	0	0
3072459	C	T	c.53C>T	p.Pro18Leu	missense_variant	AEG73_RS16330	0	0	0	0	0	0	0	0	0	0	0	0	0	0	0	0	0	0	0	0	0	0	0	0	0	0	0	0	0	0	0	0	0	0	0	0	0	0	0	0	0	0	0
3083173	T	C	n.3083173T>C		intragenic_variant	AEG73_RS00465	0	0	0	0	0	0	0	0	0	0	0	0	0	0	0	0	0	0	0	0	0	0	0	0	0	0	0	0	0	0	0	0	0	0	0	0	0	0	0	0	0	0	0
3099708	C	T	c.1027G>A	p.Gly343Ser	missense_variant	AEG73_RS16490	0	0	0	0	0	0	0	0	0	0	0	0	0	0	0	0	0	0	0	0	0	0	0	0	0	0	0	0	0	0	0	0	0	0	0	0	0	0	0	0	0	0	0
3109006	T	C	c.1637A>G	p.Asp546Gly	missense_variant	AEG73_RS16540	0	0	0	0	0	0	0	0	0	0	0	0	0	0	0	0	0	0	0	0	0	0	0	0	0	0	0	0	0	0	0	0	0	0	0	0	0	0	0	0	0	0	0
3112567	G	A	c.840C>T	p.Ala280Ala	synonymous_variant	AEG73_RS16560	0	0	0	0	0	0	0	0	0	0	0	0	0	0	0	0	0	0	0	0	0	0	0	0	0	0	0	0	0	0	0	0	0	0	0	0	0	0	0	0	0	0	0
3116445	C	T	c.1524G>A	p.Val508Val	synonymous_variant	AEG73_RS16575	0	0	0	0	0	0	0	0	0	0	0	0	0	0	0	0	0	0	0	0	0	0	0	0	0	0	0	0	0	0	0	0	0	0	0	0	0	0	0	0	0	0	0
3121277	C	T	c.448G>A	p.Gly150Ser	missense_variant	AEG73_RS16595	0	0	0	0	0	0	0	0	0	0	0	0	0	0	0	0	0	0	0	0	0	0	0	0	0	0	0	0	0	0	0	0	0	0	0	0	0	0	0	0	0	0	0
3130731	C	CT	c.523_524insA	p.Trp175fs	frameshift_variant&stop_gained	AEG73_RS16645	0	0	0	0	0	0	0	0	0	0	0	0	0	0	0	0	0	0	0	0	0	0	0	0	0	0	0	0	0	0	0	0	0	0	0	0	0	0	0	0	0	0	0
3140784	C	A	c.196G>T	p.Asp66Tyr	missense_variant	AEG73_RS16695	0	0	0	0	0	0	0	0	0	0	0	0	0	0	0	0	0	0	0	0	0	0	0	0	0	0	0	0	0	0	0	0	0	0	0	0	0	0	0	0	0	0	0
3166772	G	A	c.739G>A	p.Ala247Thr	missense_variant	AEG73_RS16825	0	0	0	0	0	0	0	0	0	0	0	0	0	0	0	0	0	0	0	0	0	0	0	0	0	0	0	0	0	0	0	0	0	0	0	0	1	0	0	0	0	0	0
3168293	G	A	c.111G>A	p.Met37Ile	missense_variant	AEG73_RS16840	0	0	0	0	0	0	0	0	0	0	0	0	0	0	0	0	0	0	0	0	0	0	0	0	0	0	0	0	0	0	0	0	0	0	0	0	0	0	0	0	0	0	0
3185389	GT	G	n.3185390delT		intragenic_variant	AEG73_RS00465	0	0	0	0	0	0	0	0	0	0	0	0	0	0	0	0	0	0	0	0	0	0	0	0	0	0	0	0	0	0	0	0	0	0	0	0	0	0	0	0	0	0	0
3190767	C	T	c.198G>A	p.Gln66Gln	synonymous_variant	AEG73_RS16965	0	0	0	0	0	0	0	0	0	0	0	0	0	0	0	0	0	0	0	0	0	0	0	0	0	0	0	0	0	0	0	0	0	0	0	0	0	0	0	0	0	0	0
3211028	G	A	c.642C>T	p.Thr214Thr	synonymous_variant	AEG73_RS17080	0	0	0	0	0	0	0	0	0	0	0	0	0	0	0	0	0	0	0	0	0	0	0	0	0	0	0	0	0	0	0	0	0	0	0	0	0	0	0	0	0	0	0
3212669	G	A	c.273G>A	p.Gln91Gln	synonymous_variant	AEG73_RS17090	0	0	0	0	0	0	0	0	0	0	0	0	0	0	0	0	0	0	0	0	0	0	0	0	0	0	0	0	0	0	0	0	0	0	0	0	0	0	0	0	0	0	0
3213357	A	G	c.961A>G	p.Thr321Ala	missense_variant	AEG73_RS17090	0	0	0	0	0	0	0	1	1	0	0	0	0	1	0	0	0	0	0	0	1	0	0	0	0	0	1	0	0	0	0	0	0	0	0	0	0	0	0	0	0	0	0
3214981	T	C	c.2585T>C	p.Leu862Pro	missense_variant	AEG73_RS17090	0	0	0	0	0	0	0	0	0	0	0	0	0	0	0	0	0	0	0	0	0	0	0	0	0	0	0	0	0	0	0	0	0	0	0	0	0	0	0	0	0	0	0
3221901	G	A	c.248C>T	p.Ser83Phe	missense_variant	AEG73_RS17115	0	0	0	0	0	0	0	0	0	0	0	0	0	0	0	0	0	0	0	0	0	0	0	0	0	0	0	0	0	0	0	0	0	0	0	0	0	0	0	0	0	0	0
3223965	T	C	c.1136A>G	p.Asn379Ser	missense_variant	AEG73_RS17130	0	0	0	0	0	0	0	0	0	0	0	0	0	0	0	0	0	0	0	0	0	0	0	0	0	0	0	0	0	0	0	0	0	0	0	0	0	0	0	0	0	0	0
3233208	T	C	c.871T>C	p.Leu291Leu	synonymous_variant	AEG73_RS17165	0	0	0	0	0	0	0	0	0	0	0	0	0	0	0	0	0	0	0	0	0	0	0	0	0	0	0	0	0	0	0	0	0	0	0	0	0	0	0	0	0	0	0
3234624	G	A	c.1142C>T	p.Ala381Val	missense_variant	AEG73_RS17175	0	0	0	0	0	0	0	0	0	0	0	0	0	0	0	0	0	0	0	0	0	0	0	0	0	0	0	0	0	0	0	0	0	0	0	0	0	0	0	0	0	0	0
3234892	C	A	c.874G>T	p.Ala292Ser	missense_variant	AEG73_RS17175	1	1	1	1	1	1	1	1	1	1	1	1	1	1	1	1	1	1	1	1	1	1	1	1	1	1	1	1	1	1	1	1	1	1	1	1	1	1	1	1	1	1	1
3234900	T	A	c.866A>T	p.Asp289Val	missense_variant	AEG73_RS17175	0	0	0	0	0	0	0	0	0	0	0	0	0	0	0	0	0	0	0	0	0	0	0	0	0	0	0	0	0	0	0	0	0	0	0	0	0	0	0	0	0	0	0
3235190	C	T	c.576G>A	p.Met192Ile	missense_variant	AEG73_RS17175	0	0	0	0	0	0	0	0	0	0	0	0	0	0	0	0	0	0	0	0	0	0	0	0	0	0	0	0	0	0	0	0	0	0	0	0	0	0	0	0	0	0	0
3235201	C	T	c.565G>A	p.Ala189Thr	missense_variant	AEG73_RS17175	0	0	0	0	0	0	0	0	0	0	0	0	0	0	0	0	0	0	0	0	0	0	0	0	0	0	0	0	0	0	0	0	0	0	0	0	0	0	0	0	0	0	0
3235432	A	G	c.334T>C	p.Phe112Leu	missense_variant	AEG73_RS17175	0	0	0	0	0	0	0	0	0	0	0	0	0	0	0	0	0	0	0	0	0	0	0	0	0	0	0	0	0	0	0	0	0	0	0	0	0	0	0	0	0	0	0
3235882	A	G	n.3235882A>G		intragenic_variant	AEG73_RS00465	0	0	0	0	0	0	0	0	0	0	0	0	0	0	0	0	0	0	0	0	0	0	0	0	0	0	0	0	0	0	0	0	0	0	0	0	0	0	0	0	0	0	0
3255988	T	C	c.1288T>C	p.Ser430Pro	missense_variant	AEG73_RS17270	0	0	0	0	0	0	0	0	0	0	0	0	0	0	0	0	0	0	0	0	0	0	0	0	0	0	0	0	0	0	0	0	0	0	0	0	0	0	0	0	0	0	0
3281600	G	A	c.607C>T	p.Arg203Cys	missense_variant	AEG73_RS17395	0	0	0	0	0	0	0	0	0	0	0	0	0	0	0	0	0	0	0	0	0	0	0	0	0	0	0	0	0	0	0	0	0	0	0	0	0	0	0	0	0	0	0
3282964	AAC	A	n.3282965_3282966delAC		intragenic_variant	AEG73_RS00465	0	0	0	0	0	0	0	0	0	0	0	0	0	0	0	0	0	0	0	0	0	0	0	0	0	0	0	0	0	0	0	0	0	0	0	0	0	0	0	0	0	0	0
3305859	G	A	c.119C>T	p.Ser40Phe	missense_variant	AEG73_RS17525	0	0	0	0	0	0	0	0	0	0	0	0	0	0	0	0	0	0	0	0	0	0	0	0	0	0	0	0	0	0	0	0	0	0	0	0	0	0	0	0	0	0	0
3306560	CCACCGCCAGAAT	C	c.127_138delATTCTGGCGGTG	p.Ile43_Val46del	conservative_inframe_deletion	AEG73_RS17530	0	0	0	0	0	0	0	0	0	0	0	0	0	1	0	0	0	0	0	0	0	0	0	0	0	0	0	0	0	0	0	0	0	0	0	0	0	0	0	0	0	0	0
3326469	A	T	c.96T>A	p.Val32Val	synonymous_variant	AEG73_RS17625	0	0	0	0	0	0	0	0	0	0	0	0	0	0	0	0	0	0	0	0	0	0	0	0	0	0	0	0	0	0	0	1	0	0	0	0	0	1	0	0	0	0	0
3336100	C	T	c.687G>A	p.Leu229Leu	synonymous_variant	AEG73_RS17685	0	0	0	0	0	0	0	0	0	0	0	0	0	0	0	0	0	0	0	1	0	0	0	0	0	0	0	0	0	0	0	0	0	0	0	0	0	0	0	0	0	0	0
3344484	C	T	c.101G>A	p.Gly34Asp	missense_variant	AEG73_RS17720	0	0	0	0	0	0	0	0	0	0	0	0	0	0	0	0	0	0	0	0	0	0	0	0	0	0	0	0	0	0	0	0	0	0	0	0	0	0	0	0	0	0	0
3372575	A	G	c.1049T>C	p.Val350Ala	missense_variant	AEG73_RS17865	0	0	0	0	0	0	0	0	0	0	0	1	0	0	0	0	0	0	0	0	0	0	0	0	0	0	0	0	0	0	0	0	0	0	0	0	0	0	0	0	0	0	0
3397935	T	C	c.561T>C	p.Phe187Phe	synonymous_variant	AEG73_RS18015	0	0	0	0	0	0	0	0	0	0	0	0	0	0	0	0	0	0	0	0	0	0	0	0	0	0	0	0	0	0	0	0	0	0	0	0	0	0	0	0	0	0	0
3409589	A	G	c.117A>G	p.Glu39Glu	synonymous_variant	AEG73_RS18085	0	0	0	0	0	0	0	0	0	0	0	0	0	0	0	0	0	0	0	0	0	0	0	0	0	0	0	0	0	0	0	0	0	0	0	0	0	0	0	0	0	0	0
3411609	C	T	c.759C>T	p.Ala253Ala	synonymous_variant	AEG73_RS18095	0	0	0	0	0	0	0	0	0	0	0	0	0	0	0	0	0	0	0	0	0	0	0	0	0	0	0	0	0	0	0	0	0	0	0	0	0	0	0	0	0	0	0
3420565	G	A	c.260C>T	p.Pro87Leu	missense_variant	AEG73_RS18135	0	0	0	0	0	0	0	0	0	0	0	0	0	0	0	0	0	0	0	0	0	0	0	0	0	0	0	0	0	0	0	0	0	0	0	0	0	0	0	0	0	0	0
3424197	G	T	c.629C>A	p.Ala210Asp	missense_variant	AEG73_RS18155	0	0	0	0	0	0	0	0	0	0	0	0	0	0	0	0	0	0	0	0	0	0	0	0	0	0	0	0	0	0	0	0	0	0	0	0	0	0	0	0	0	0	0
3426717	T	C	c.46A>G	p.Thr16Ala	missense_variant	AEG73_RS18170	0	0	0	0	0	0	0	0	0	0	0	0	0	0	0	0	0	0	0	0	0	0	0	0	0	0	0	0	0	0	0	0	0	0	0	0	0	0	0	0	0	0	0
3427001	T	C	c.110A>G	p.Asp37Gly	missense_variant	AEG73_RS18175	0	0	0	0	0	0	0	0	0	0	0	0	0	0	0	0	0	0	0	1	0	0	0	0	0	0	0	0	0	0	0	0	0	0	0	0	0	0	0	0	0	0	0
3430516	C	T	c.3G>A	p.Met1?	initiator_codon_variant	AEG73_RS18190	0	0	0	0	0	0	0	0	0	0	0	0	0	0	0	0	0	0	0	0	0	0	0	0	0	0	0	0	0	0	0	0	0	0	0	0	0	0	0	0	0	0	0
3443933	C	T	c.2129C>T	p.Ser710Phe	missense_variant	AEG73_RS18240	0	0	0	0	0	0	0	0	0	0	0	0	0	0	0	0	0	0	0	0	0	0	0	0	0	0	0	0	0	0	0	0	0	0	0	0	0	0	0	0	0	0	0
3445029	A	G	n.3445029A>G		intragenic_variant	AEG73_RS00465	0	0	0	0	0	0	0	0	0	0	0	0	0	0	0	0	0	0	0	0	0	0	0	0	0	0	0	0	0	0	0	0	0	0	0	0	0	0	0	0	0	0	0
3467270	T	C	c.726T>C	p.Ser242Ser	synonymous_variant	AEG73_RS18350	0	0	0	0	0	0	0	0	0	0	0	0	0	0	0	0	0	0	0	0	0	0	0	0	0	0	0	0	0	0	0	0	0	0	0	0	0	0	0	0	0	0	0
3491153	A	G	c.635T>C	p.Val212Ala	missense_variant	AEG73_RS18425	0	0	0	0	0	0	0	0	0	0	0	0	0	0	0	0	0	0	0	0	0	0	0	0	0	0	0	0	0	0	0	0	0	0	0	0	0	0	0	0	0	0	0
3504998	T	G	c.73A>C	p.Thr25Pro	missense_variant	AEG73_RS18460	0	0	0	0	0	0	0	0	0	0	0	0	0	0	0	0	0	0	0	0	0	0	0	0	0	0	0	0	0	0	0	0	0	0	0	0	0	0	0	0	0	0	0
3521796	C	T	c.3014G>A	p.Ser1005Asn	missense_variant	AEG73_RS18530	0	0	0	0	0	0	0	0	0	0	0	0	0	0	0	0	0	0	0	0	0	0	0	0	0	0	0	0	0	0	0	0	0	0	0	0	0	0	0	0	0	0	0
3535567	A	C	n.3535567A>C		intragenic_variant	AEG73_RS00465	0	0	0	0	0	0	0	1	1	0	0	0	0	1	0	0	0	0	0	0	1	0	0	0	0	0	1	0	0	0	0	0	0	0	0	0	1	0	0	0	0	0	0
3548189	ACACTGCCGCGTTT	A	c.948_960delGCGTTTCACTGCC	p.Arg317fs	frameshift_variant	AEG73_RS18655	0	0	0	0	0	0	0	0	0	0	0	0	0	0	0	0	0	0	0	0	0	0	0	0	0	0	0	0	0	0	0	0	0	0	0	0	0	0	0	0	0	0	0
3548557	TA	T	n.3548558delA		intragenic_variant	AEG73_RS00465	0	0	0	0	0	0	0	0	0	0	0	0	0	0	0	0	0	0	0	0	0	0	0	0	0	0	0	0	0	0	0	0	0	0	0	0	0	0	0	0	0	0	0
3551953	ACATGGG	A	c.34_39delATGGGC	p.Met12_Gly13del	conservative_inframe_deletion	AEG73_RS18670	0	0	0	0	0	0	0	1	1	0	0	0	0	1	0	0	0	0	0	0	1	0	0	0	0	0	1	0	0	0	0	0	0	0	0	0	0	0	0	0	0	0	0
3553149	G	A	c.1222G>A	p.Val408Ile	missense_variant	AEG73_RS18670	0	0	0	0	0	0	0	0	0	0	0	0	0	0	0	0	0	0	0	0	0	0	0	0	0	0	0	0	0	0	0	0	0	0	0	0	0	0	0	0	0	0	0
3556259	C	T	c.1137G>A	p.Glu379Glu	synonymous_variant	AEG73_RS18685	0	0	0	0	0	0	0	0	0	0	0	0	0	0	0	0	0	0	0	0	0	0	0	0	0	0	0	0	0	0	0	0	0	0	0	0	0	0	0	0	0	0	0
3567056	C	T	c.132G>A	p.Leu44Leu	synonymous_variant	AEG73_RS18720	0	0	0	0	0	0	0	0	0	0	0	0	0	0	0	0	0	0	0	0	0	1	0	0	0	0	0	0	0	0	0	0	0	0	0	0	0	0	0	0	0	0	0
3578632	A	G	c.108T>C	p.Ala36Ala	synonymous_variant	AEG73_RS18790	0	0	0	0	0	0	0	0	0	0	0	0	0	0	0	0	0	0	0	0	0	0	0	0	0	0	0	0	0	0	0	0	0	0	0	0	0	0	0	0	0	0	0
3581061	G	A	c.233C>T	p.Ala78Val	missense_variant	AEG73_RS18805	0	0	0	0	0	0	0	0	0	0	1	0	0	0	0	0	0	0	0	0	0	0	0	0	0	0	0	0	0	0	0	0	0	0	1	0	0	0	0	0	0	0	0
3588180	G	A	c.472C>T	p.Gln158*	stop_gained	AEG73_RS18845	0	0	0	0	0	0	0	0	0	0	0	0	0	0	0	0	0	0	0	0	0	0	0	0	0	0	0	0	0	0	1	0	0	0	0	0	0	0	0	0	0	0	0
3594989	T	C	c.1613T>C	p.Val538Ala	missense_variant	AEG73_RS18885	0	0	0	0	0	0	0	0	0	0	0	0	0	0	0	0	0	0	0	0	0	0	0	0	0	0	0	0	0	0	0	0	0	0	0	0	0	0	0	0	0	0	0
3596883	C	T	c.732C>T	p.Val244Val	synonymous_variant	AEG73_RS18890	0	0	0	0	0	0	0	0	0	0	0	0	0	0	0	0	0	0	0	1	0	0	0	0	0	0	0	0	0	0	0	0	0	0	0	0	0	0	0	0	0	0	0
3630507	C	A	c.451G>T	p.Asp151Tyr	missense_variant	AEG73_RS19065	0	0	0	0	0	0	0	0	0	0	0	0	0	0	0	0	0	0	0	0	0	0	0	0	0	0	0	0	0	0	0	0	0	0	0	0	0	0	0	0	0	0	0
3635869	G	A	c.647C>T	p.Thr216Met	missense_variant	AEG73_RS19085	0	0	0	0	0	0	0	0	0	0	0	0	0	0	0	0	0	0	0	0	0	0	0	0	0	0	0	0	0	0	0	0	0	0	0	0	0	0	0	0	1	0	0
3638575	G	A	c.149C>T	p.Pro50Leu	missense_variant	AEG73_RS19100	0	0	0	0	0	0	0	0	0	0	0	0	0	0	0	0	0	0	0	0	0	0	0	0	0	0	0	0	0	0	0	0	0	0	0	0	0	0	0	0	0	0	0
3645052	A	G	c.2122A>G	p.Thr708Ala	missense_variant	AEG73_RS19135	0	0	0	0	0	0	0	0	0	0	0	0	0	0	0	0	0	0	0	0	0	0	0	0	0	0	0	0	0	0	0	0	0	0	0	0	0	0	0	0	0	0	0
3650681	ACGGTAT	A	c.569_574delATACCG	p.Tyr190_Val192delinsPhe	disruptive_inframe_deletion	AEG73_RS19160	0	0	0	0	0	0	0	0	0	0	0	0	0	0	0	0	0	0	0	0	0	0	0	0	0	0	0	0	0	0	0	0	0	0	0	0	0	0	0	0	0	0	0
3663623	G	A	c.986C>T	p.Pro329Leu	missense_variant	AEG73_RS19215	0	0	0	0	0	0	0	0	0	0	0	0	0	0	0	0	0	0	0	0	0	0	0	0	0	0	0	0	0	0	0	0	0	0	0	0	0	0	0	0	0	0	0
3671050	C	T	c.438C>T	p.Asn146Asn	synonymous_variant	AEG73_RS19235	0	0	0	0	0	0	0	0	0	0	0	0	0	0	0	0	0	0	0	0	0	0	0	0	0	0	0	0	0	0	0	0	0	0	0	0	0	0	0	0	0	0	0
3674770	C	T	c.301C>T	p.Leu101Leu	synonymous_variant	AEG73_RS19255	0	0	0	0	0	0	0	0	0	0	0	0	0	0	0	0	0	0	0	0	0	0	0	0	0	0	0	0	0	0	0	0	0	0	0	0	0	0	0	0	0	0	0
3705222	G	A	c.1085G>A	p.Gly362Glu	missense_variant	AEG73_RS19400	0	0	0	0	0	0	0	0	0	1	0	0	1	0	0	0	0	0	0	0	0	0	0	0	1	0	0	0	0	0	0	0	0	0	0	1	0	0	0	0	0	0	0
3707489	C	T	c.1111G>A	p.Gly371Ser	missense_variant	AEG73_RS19415	0	0	0	0	0	0	0	0	0	0	0	0	0	0	0	0	0	0	0	0	0	0	0	0	0	0	0	0	0	0	0	0	0	0	0	0	0	0	0	0	0	0	0
3712999	G	A	c.370C>T	p.His124Tyr	missense_variant	AEG73_RS19425	0	0	0	0	0	0	0	0	0	0	0	0	0	0	0	0	0	0	0	0	0	0	0	0	0	0	0	0	0	0	0	0	0	0	0	0	0	0	0	0	0	0	0
3717528	C	CG	c.1141dupG	p.Ala381fs	frameshift_variant	AEG73_RS19440	0	0	0	0	0	0	0	0	0	0	0	0	0	0	0	0	0	0	0	0	0	0	0	0	0	0	0	0	0	0	0	1	0	0	0	0	0	0	0	0	0	0	0
3724629	C	T	c.927G>A	p.Leu309Leu	synonymous_variant	AEG73_RS19485	0	0	0	0	0	0	0	0	0	0	0	0	0	0	0	0	0	0	0	0	0	0	0	0	0	0	0	0	0	0	0	0	0	0	0	0	0	0	0	0	0	0	0
3733409	TA	T	n.3733410delA		intragenic_variant	AEG73_RS00465	0	0	0	0	0	0	0	0	0	0	0	0	0	0	0	0	0	0	0	0	0	0	0	0	0	0	0	0	0	0	0	0	0	0	0	0	0	0	0	0	0	0	0
3748460	C	T	c.1156G>A	p.Gly386Arg	missense_variant	AEG73_RS19590	0	0	0	0	0	0	0	0	0	0	0	0	0	0	0	0	0	0	0	0	0	0	0	0	0	0	0	0	0	0	0	0	0	0	0	0	0	0	0	0	0	0	0
3755927	C	T	c.846G>A	p.Leu282Leu	synonymous_variant	AEG73_RS19625	0	0	0	0	0	0	0	0	0	0	0	0	0	0	0	0	0	0	0	0	0	0	0	0	0	0	0	0	0	0	0	0	0	0	0	0	0	0	0	0	0	0	0
3792163	G	A	n.3792163G>A		intragenic_variant	AEG73_RS00465	0	0	0	0	0	0	0	0	0	0	0	0	0	0	0	0	0	0	0	0	0	0	0	0	0	0	0	0	0	0	0	0	0	0	0	0	0	0	0	0	0	0	0
3804407	C	A	c.101G>T	p.Gly34Val	missense_variant	AEG73_RS19865	0	0	0	0	0	0	0	0	0	0	0	0	0	0	0	0	0	0	0	0	0	0	0	0	0	0	0	0	0	0	0	0	0	0	0	0	0	0	0	0	0	0	0
3808955	A	G	c.135A>G	p.Glu45Glu	synonymous_variant	AEG73_RS19885	0	0	0	0	0	0	0	0	0	0	0	0	0	0	0	0	0	0	0	0	0	0	0	0	0	0	0	0	0	0	0	0	0	0	0	0	0	0	0	0	0	0	0
3813741	C	CGTAA	c.2151_2154dupTTAC	p.Val719fs	frameshift_variant	AEG73_RS19905	0	0	0	0	0	0	0	0	0	0	0	0	0	0	0	0	0	0	0	0	0	0	0	0	0	0	0	0	0	0	0	0	0	0	0	0	0	0	0	0	0	0	0
3817690	A	C	c.76T>G	p.Leu26Val	missense_variant	AEG73_RS19915	1	1	1	1	0	0	0	0	0	0	0	0	0	0	0	0	0	0	0	0	0	0	0	0	0	0	0	0	0	0	0	0	0	0	0	0	0	0	0	0	0	0	0
3821426	C	A	c.454G>T	p.Gly152Cys	missense_variant	AEG73_RS19935	0	0	0	0	0	0	0	0	0	0	0	0	0	0	0	0	0	0	0	0	0	0	0	0	0	0	0	0	0	0	0	0	0	0	0	0	0	0	0	0	0	0	0
3822591	A	G	c.169T>C	p.Phe57Leu	missense_variant	AEG73_RS19940	0	0	0	0	0	0	0	1	1	0	0	0	0	1	0	0	0	0	0	0	1	0	0	0	0	0	1	0	0	0	0	0	0	0	0	0	0	0	0	0	0	0	0
3831726	TCCAGCG	T	c.863_868delCGCTGG	p.Ala288_Leu289del	disruptive_inframe_deletion	AEG73_RS19985	0	0	0	0	0	0	0	0	0	0	1	0	0	0	0	0	0	0	0	0	0	0	0	0	0	0	0	0	0	0	0	0	0	0	1	0	0	0	0	0	0	0	0
3846807	G	A	c.1641C>T	p.Asn547Asn	synonymous_variant	AEG73_RS20050	0	0	0	0	0	0	0	1	1	0	0	0	0	1	0	0	0	0	0	0	1	0	0	0	0	0	1	0	0	0	0	0	0	0	0	0	0	0	0	0	0	0	0
3850476	C	T	c.560G>A	p.Ser187Asn	missense_variant	AEG73_RS20060	0	0	0	0	0	0	0	0	0	0	0	0	0	0	0	0	0	0	0	0	0	0	0	0	0	0	0	0	0	0	0	0	0	0	0	0	0	0	0	0	0	0	0
3850886	G	A	c.150C>T	p.Leu50Leu	synonymous_variant	AEG73_RS20060	0	0	0	0	0	0	0	0	0	0	0	0	0	0	0	0	0	0	0	0	0	0	0	0	0	0	0	0	0	0	0	0	0	0	0	0	0	0	0	0	0	0	0
3865825	G	A	c.1124C>T	p.Ala375Val	missense_variant	AEG73_RS20130	0	0	0	0	0	0	0	0	0	0	0	0	0	0	0	0	0	0	0	0	1	0	0	0	0	0	0	0	0	0	0	0	0	0	0	0	0	0	0	0	0	0	0
3876959	C	T	c.777G>A	p.Ala259Ala	synonymous_variant	AEG73_RS20175	0	0	0	0	0	0	0	0	0	0	0	0	0	0	0	0	0	0	0	0	0	0	0	0	0	0	0	0	0	0	0	0	0	0	0	0	0	0	0	0	0	0	0
3879473	G	T	c.1689C>A	p.Thr563Thr	synonymous_variant	AEG73_RS20185	0	0	0	0	0	0	0	0	0	0	0	0	0	0	0	0	0	0	0	0	0	0	0	0	0	0	0	0	0	0	0	0	0	0	0	0	0	0	0	0	0	0	0
3881861	C	T	c.352C>T	p.His118Tyr	missense_variant	AEG73_RS20190	0	0	0	0	0	0	0	0	0	0	0	0	0	0	0	0	0	0	0	0	0	0	0	0	0	0	0	0	0	0	0	0	0	0	0	0	0	0	0	0	0	0	0
3904402	G	A	c.856C>T	p.Pro286Ser	missense_variant	AEG73_RS20305	0	0	0	0	0	0	0	0	0	0	0	0	0	0	0	0	0	0	0	0	0	0	0	0	0	0	0	0	0	0	0	0	0	0	0	0	0	0	0	0	0	0	0
3907421	G	A	c.778G>A	p.Asp260Asn	missense_variant	AEG73_RS20320	0	0	0	0	0	0	0	0	0	0	0	0	0	0	0	0	0	0	0	0	0	0	0	0	0	0	0	0	0	0	0	0	0	0	0	0	0	0	0	0	0	0	0
3919125	T	C	c.37A>G	p.Thr13Ala	missense_variant	AEG73_RS20385	0	0	0	0	0	0	0	0	0	0	0	0	0	0	0	0	0	0	0	0	0	0	0	0	0	0	0	0	0	0	0	0	0	0	0	0	0	0	0	0	0	0	0
3921915	A	G	c.980T>C	p.Val327Ala	missense_variant	AEG73_RS20400	0	0	0	0	0	0	0	0	0	0	0	0	0	0	0	0	0	0	0	0	0	0	0	0	0	0	0	0	0	0	0	0	0	0	0	0	0	0	0	0	0	0	0
3926385	G	A	c.808G>A	p.Asp270Asn	missense_variant	AEG73_RS20415	0	0	0	0	0	0	0	0	0	0	0	0	0	0	0	0	0	0	0	0	0	0	0	0	0	0	0	0	0	0	0	0	0	0	0	0	0	0	0	0	0	0	0
3951043	G	A	c.861G>A	p.Pro287Pro	synonymous_variant	AEG73_RS20555	0	0	0	0	0	0	0	1	1	0	0	0	0	1	0	0	0	0	0	0	1	0	0	0	0	0	1	0	0	0	0	0	0	0	0	0	0	0	0	0	0	0	0
3952287	T	C	c.671A>G	p.Lys224Arg	missense_variant	AEG73_RS20570	0	0	0	0	0	0	0	0	0	0	0	0	0	0	0	0	0	0	0	0	0	0	0	0	0	0	0	0	0	0	0	0	0	0	0	0	0	0	0	0	0	0	0
3956371	A	C	c.3217A>C	p.Ile1073Leu	missense_variant	AEG73_RS20575	0	0	0	0	0	0	0	0	0	0	0	0	0	0	0	0	0	0	0	0	0	0	0	0	0	0	0	0	0	0	0	0	0	0	0	0	0	0	0	0	0	0	0
3973566	C	T	c.123C>T	p.Gly41Gly	synonymous_variant	AEG73_RS20660	0	0	0	0	0	0	0	0	0	0	0	0	0	0	0	0	0	0	0	0	0	0	0	0	0	0	0	0	0	0	0	0	0	0	0	0	0	0	0	0	0	0	0
3975992	A	ATAGCCATCAAAGTAGATGTCATCAAC	c.709_734dupGTTGATGACATCTACTTTGATGGCTA	p.Tyr245fs	frameshift_variant&stop_gained	AEG73_RS20675	0	0	0	0	0	0	0	0	0	0	0	0	0	0	0	0	0	0	0	0	0	0	0	0	0	0	0	0	0	0	0	0	0	0	0	0	0	0	0	0	0	0	0
3976372	G	A	c.355C>T	p.Arg119Cys	missense_variant	AEG73_RS20675	0	0	0	0	0	0	0	0	0	0	0	0	0	0	0	0	0	0	0	0	0	0	0	0	0	0	0	0	0	0	0	0	0	0	0	0	0	0	0	0	0	0	0
3990442	TA	T	c.1382delA	p.Asn461fs	frameshift_variant	AEG73_RS20745	0	0	0	0	0	0	0	0	0	0	0	0	0	0	0	0	0	0	0	0	0	0	0	0	0	0	0	0	0	0	0	0	0	0	0	0	0	0	0	0	0	0	0
3998224	TA	T	n.3998225delA		intragenic_variant	AEG73_RS00465	0	0	0	0	0	0	0	0	0	0	0	0	0	0	0	0	0	0	0	0	0	0	0	0	0	0	0	0	0	0	0	0	0	0	0	0	0	0	0	0	0	0	0
4005257	G	A	n.4005257G>A		intragenic_variant	AEG73_RS00465	0	0	0	0	0	0	0	0	0	1	0	0	1	0	0	0	0	0	0	0	0	0	0	0	0	0	0	0	0	0	0	0	0	0	0	0	0	0	0	0	0	0	0
4008008	G	A	c.1650C>T	p.Thr550Thr	synonymous_variant	AEG73_RS20820	0	0	0	0	0	0	0	1	1	0	0	0	0	1	0	0	0	0	0	0	1	0	0	0	0	0	1	0	0	0	0	0	0	0	0	0	0	0	0	0	0	0	0
4013100	G	A	c.539G>A	p.Arg180His	missense_variant	AEG73_RS20860	1	1	1	1	0	0	0	0	0	0	0	0	0	0	0	0	0	0	0	0	0	1	0	0	0	0	0	0	0	0	0	0	0	0	0	0	0	0	0	0	0	0	0
4021463	T	G	c.865A>C	p.Met289Leu	missense_variant	AEG73_RS20905	0	0	0	0	0	0	0	0	0	0	0	0	0	0	0	0	0	0	0	0	0	0	0	0	0	0	0	0	0	0	0	0	0	0	0	0	0	0	0	0	0	0	0
4046859	C	T	c.448C>T	p.Gln150*	stop_gained	AEG73_RS21040	0	0	0	0	0	0	0	0	0	0	0	0	0	0	0	0	0	0	0	0	0	0	0	0	0	0	0	0	0	0	0	0	0	0	0	0	0	0	0	0	0	0	0
4047286	C	A	c.875C>A	p.Ala292Asp	missense_variant	AEG73_RS21040	0	0	1	0	0	0	0	0	0	0	0	0	0	0	0	0	0	0	0	0	0	0	0	0	0	0	0	0	0	0	0	0	0	0	0	0	0	0	0	0	0	0	0
4047412	G	A	n.4047412G>A		intragenic_variant	AEG73_RS00465	0	0	0	0	0	0	0	0	0	0	0	0	0	0	0	0	0	0	0	0	0	0	1	0	0	0	0	0	0	0	0	0	0	0	0	0	0	0	0	0	0	0	0
4047414	G	A	n.4047414G>A		intragenic_variant	AEG73_RS00465	0	0	0	0	0	0	0	0	0	0	0	0	0	0	0	0	0	0	0	0	0	0	0	0	0	0	0	0	0	0	0	0	0	0	0	0	0	0	0	0	0	0	0
4047420	T	C	n.4047420T>C		intragenic_variant	AEG73_RS00465	0	0	0	0	0	0	0	0	0	0	0	0	0	0	0	0	0	0	0	0	0	0	0	0	0	0	0	0	0	0	0	0	0	0	0	0	0	0	0	0	0	0	0
4047423	C	T	n.4047423C>T		intragenic_variant	AEG73_RS00465	0	0	0	0	0	0	0	0	0	0	0	0	0	0	0	0	0	0	0	0	0	0	0	0	0	0	0	0	0	0	0	0	0	0	0	0	0	0	0	0	0	0	0
4048172	G	A	c.676G>A	p.Gly226Ser	missense_variant	AEG73_RS21045	0	0	0	0	0	0	0	0	0	0	0	0	0	0	0	0	0	0	0	0	0	0	0	0	0	0	0	0	0	0	0	0	0	0	0	0	0	0	0	0	0	0	0
4048340	C	A	c.844C>A	p.Arg282Ser	missense_variant	AEG73_RS21045	0	0	0	0	0	0	0	0	0	0	0	0	0	0	0	0	0	0	0	0	0	0	0	0	0	0	0	0	0	0	0	0	0	0	0	0	0	0	0	0	0	0	0
4048464	C	T	c.968C>T	p.Thr323Ile	missense_variant	AEG73_RS21045	0	0	0	0	0	0	0	0	0	0	0	0	0	0	0	0	0	0	0	0	0	0	0	0	0	0	0	0	0	0	0	0	0	0	0	0	0	0	0	0	0	0	0
4048643	G	T	c.1147G>T	p.Ala383Ser	missense_variant	AEG73_RS21045	0	0	0	0	0	0	0	0	0	0	0	0	0	0	0	1	0	0	0	0	0	0	0	0	0	0	0	0	0	0	0	0	0	0	0	0	0	0	0	0	0	0	0
4048643	G	A	c.1147G>A	p.Ala383Thr	missense_variant	AEG73_RS21045	0	0	0	0	0	0	1	0	0	1	0	0	0	1	0	0	0	0	0	0	0	0	0	0	0	0	0	1	0	0	0	1	0	0	0	0	0	0	0	0	0	0	0
4051238	C	T	c.213C>T	p.Ser71Ser	synonymous_variant	AEG73_RS21055	0	0	0	0	0	0	0	0	0	0	0	0	0	0	0	0	0	0	0	0	0	1	0	0	0	0	0	0	0	0	0	0	0	0	0	0	0	0	0	0	0	0	0
4057194	G	A	c.939C>T	p.Thr313Thr	synonymous_variant	AEG73_RS21085	0	0	0	0	0	0	0	0	0	0	0	0	0	0	0	0	0	0	0	0	0	0	0	0	0	0	0	0	0	0	0	1	0	0	0	0	0	1	0	0	0	0	0
4072787	G	A	c.2119C>T	p.Leu707Leu	synonymous_variant	AEG73_RS21170	0	0	0	0	0	0	0	0	0	0	0	0	0	0	0	0	0	0	0	0	0	0	0	0	0	0	0	0	0	0	0	0	0	0	0	0	0	0	0	0	0	0	0
4076905	A	G	c.58A>G	p.Asn20Asp	missense_variant	AEG73_RS21180	0	0	0	0	0	0	0	0	0	0	0	0	0	0	0	0	0	0	0	0	0	0	0	0	0	0	0	0	0	0	0	0	0	0	0	0	0	0	0	0	0	0	0
4077373	C	T	c.526C>T	p.His176Tyr	missense_variant	AEG73_RS21180	0	0	0	0	0	0	0	0	0	0	0	0	0	0	0	0	0	0	0	0	0	0	0	0	0	0	0	0	0	0	0	0	0	0	0	0	0	0	0	0	0	0	0
4100330	C	T	c.675G>A	p.Trp225*	stop_gained	AEG73_RS21345	0	0	0	0	0	0	0	0	0	0	0	0	0	0	0	0	0	0	0	0	0	0	0	0	0	0	0	0	0	0	0	0	0	0	0	0	0	0	0	0	0	0	0
4107542	A	C	c.330T>G	p.Asp110Glu	missense_variant	AEG73_RS21380	0	0	0	0	0	0	0	0	0	0	0	0	0	0	0	0	0	0	0	0	0	0	0	0	0	0	0	0	0	0	0	0	0	0	0	0	0	0	0	0	0	0	0
4111040	TA	T	n.4111041delA		intragenic_variant	AEG73_RS00465	0	0	0	0	0	1	0	0	0	0	0	0	0	0	0	0	0	0	0	0	0	0	0	0	0	0	0	0	0	0	0	0	0	0	0	0	0	0	0	0	0	0	0
4120660	G	A	c.196C>T	p.Arg66Cys	missense_variant	AEG73_RS21455	0	0	0	0	0	0	0	0	0	0	0	0	0	0	0	0	0	0	0	0	0	0	0	0	0	0	0	0	0	0	0	0	0	0	0	0	0	0	0	0	0	0	0
4120668	A	G	c.188T>C	p.Val63Ala	missense_variant	AEG73_RS21455	0	0	0	0	0	0	0	0	0	0	0	0	0	0	0	0	0	0	0	0	0	0	0	0	0	0	0	0	0	0	0	0	0	0	0	0	0	0	0	0	0	0	0
4123807	C	T	c.1260G>A	p.Gln420Gln	synonymous_variant	AEG73_RS21470	0	0	0	0	0	0	0	0	0	0	0	0	0	0	0	0	0	0	0	0	0	0	0	0	0	0	0	0	0	0	0	0	0	0	0	0	0	0	0	0	0	0	0
4133238	C	T	c.601C>T	p.Gln201*	stop_gained	AEG73_RS21520	0	0	0	0	0	0	0	0	0	0	0	0	0	0	0	0	0	0	0	0	0	0	0	0	0	0	0	0	0	0	0	0	0	0	0	0	0	0	0	0	0	0	0
4138430	G	A	c.762C>T	p.Asp254Asp	synonymous_variant	AEG73_RS21535	0	0	0	0	0	0	0	0	0	0	0	0	0	0	0	0	0	0	0	1	0	0	0	0	0	0	0	0	0	0	0	0	0	0	0	0	0	0	0	0	0	0	0
4142333	T	A	c.292T>A	p.Phe98Ile	missense_variant	AEG73_RS21550	0	0	0	0	0	0	0	1	1	0	0	0	0	1	0	0	0	0	0	0	1	0	0	0	0	0	1	0	0	0	0	0	0	0	0	0	0	0	0	0	0	0	0
4146821	A	G	n.4146821A>G		intragenic_variant	AEG73_RS00465	0	0	0	0	0	0	0	0	0	0	0	0	0	0	0	0	0	0	0	0	0	0	0	0	0	0	0	0	0	0	0	0	0	0	0	0	0	0	0	0	0	0	0
4148337	A	G	n.4148337A>G		intragenic_variant	AEG73_RS00465	0	0	0	0	0	0	0	0	0	0	0	0	0	0	0	0	0	0	0	0	0	0	0	0	0	0	0	0	0	0	0	0	0	0	0	0	0	0	0	0	0	0	0
4156344	A	G	c.145A>G	p.Thr49Ala	missense_variant	AEG73_RS21640	0	0	0	0	0	0	0	0	0	0	0	0	0	0	0	0	0	0	0	0	0	0	0	0	0	0	0	0	0	0	0	0	0	0	0	0	0	0	0	0	0	0	0
4175441	T	C	c.899A>G	p.Tyr300Cys	missense_variant	AEG73_RS21735	0	0	0	0	0	0	0	1	1	0	0	0	0	1	0	0	0	0	0	0	1	0	0	0	0	0	1	0	0	0	0	0	0	0	0	0	0	0	0	0	0	0	0
4177256	A	C	c.64A>C	p.Ile22Leu	missense_variant	AEG73_RS21745	0	0	0	0	0	0	0	0	0	0	0	0	0	0	0	0	0	0	0	0	0	0	0	0	0	0	0	0	0	0	0	0	0	0	0	0	0	0	0	0	0	0	0
4177645	G	A	c.453G>A	p.Met151Ile	missense_variant	AEG73_RS21745	0	0	0	0	0	0	0	0	0	0	0	0	0	0	0	0	0	0	0	0	0	0	0	0	0	0	0	0	0	0	0	0	0	0	0	0	0	0	0	0	0	0	0
4177830	A	G	n.4177830A>G		intragenic_variant	AEG73_RS00465	0	0	0	0	0	0	0	0	0	0	0	0	0	0	0	0	0	0	0	0	0	0	0	0	0	0	0	0	0	0	0	0	0	0	0	0	0	0	0	0	0	0	0
4178719	A	AT	c.746dupT	p.Leu250fs	frameshift_variant	AEG73_RS21750	0	0	0	0	0	0	0	0	0	0	0	0	0	0	0	0	0	0	0	0	0	0	0	0	0	0	0	0	0	0	0	0	0	0	0	1	0	0	0	0	0	0	0
4179653	G	A	c.397G>A	p.Val133Ile	missense_variant	AEG73_RS21755	0	0	0	0	0	0	0	0	0	0	0	0	0	0	0	0	0	0	0	0	0	0	0	0	0	0	0	0	0	0	0	0	0	0	0	0	0	0	0	0	0	0	0
4180513	A	C	c.187A>C	p.Ile63Leu	missense_variant	AEG73_RS21760	0	0	0	0	0	0	0	0	0	0	0	0	0	0	0	0	0	0	0	0	0	0	0	0	0	0	0	0	0	0	0	0	0	0	0	0	0	0	0	0	0	0	0
4180652	T	A	c.326T>A	p.Ile109Lys	missense_variant	AEG73_RS21760	0	0	0	0	0	0	0	0	0	0	0	0	0	0	0	0	0	0	0	0	0	0	0	0	0	0	0	0	0	0	0	0	0	0	0	0	0	0	0	0	0	0	0
4180723	G	A	c.397G>A	p.Ala133Thr	missense_variant	AEG73_RS21760	0	0	0	0	0	0	0	0	0	0	0	0	0	0	0	0	0	0	0	0	0	0	0	0	0	0	0	0	0	0	0	0	0	0	0	0	0	0	0	0	0	0	0
4180775	G	A	c.449G>A	p.Cys150Tyr	missense_variant	AEG73_RS21760	0	0	0	0	0	0	0	0	0	0	0	0	0	0	0	0	0	0	0	0	0	0	0	0	0	0	0	0	0	0	0	0	0	0	0	0	0	0	0	0	0	0	0
4180993	A	G	c.667A>G	p.Arg223Gly	missense_variant	AEG73_RS21760	0	0	0	0	0	0	0	0	0	0	0	0	0	0	0	0	0	0	0	0	0	0	0	0	0	0	0	0	0	0	0	0	0	0	0	0	0	0	0	0	0	0	0
4181071	G	A	c.745G>A	p.Asp249Asn	missense_variant	AEG73_RS21760	0	0	0	0	0	0	0	0	0	0	0	0	0	0	0	0	0	0	0	0	0	0	0	0	0	0	0	0	0	0	0	0	0	0	0	0	0	0	0	0	0	0	0
4181072	A	G	c.746A>G	p.Asp249Gly	missense_variant	AEG73_RS21760	0	0	0	0	0	0	0	0	0	0	0	0	0	0	0	0	0	0	0	0	0	0	0	0	0	0	0	0	0	0	0	0	0	0	0	0	0	0	0	0	0	0	0
4181894	G	A	c.1568G>A	p.Arg523His	missense_variant	AEG73_RS21760	0	0	0	0	0	0	0	0	0	0	0	0	0	0	0	0	0	0	0	0	0	0	0	0	0	0	0	0	0	0	0	0	0	0	0	0	0	0	0	0	0	0	0
4182172	G	A	c.1846G>A	p.Gly616Ser	missense_variant	AEG73_RS21760	0	0	0	0	0	0	0	0	0	0	0	0	0	0	0	0	0	0	0	0	0	0	0	0	0	0	0	0	0	0	0	0	0	0	0	0	0	0	0	0	0	0	0
4182303	T	C	c.1977T>C	p.Arg659Arg	synonymous_variant	AEG73_RS21760	0	0	0	0	0	0	0	0	0	0	0	0	0	0	0	0	0	0	0	0	0	0	0	0	0	0	0	0	0	0	0	0	0	0	0	0	0	0	0	0	0	0	0
4182472	G	A	c.2146G>A	p.Glu716Lys	missense_variant	AEG73_RS21760	0	0	0	0	0	0	0	0	0	0	0	0	0	0	0	0	0	0	0	0	0	0	0	0	0	0	0	0	0	0	0	0	0	0	0	0	0	0	0	0	0	0	0
4182599	C	A	c.2273C>A	p.Ser758Tyr	missense_variant	AEG73_RS21760	0	0	0	0	0	0	0	0	0	0	0	0	0	0	0	0	0	0	0	0	0	0	0	0	0	0	0	0	0	0	0	0	0	0	0	0	0	0	0	0	0	0	0
4182604	G	A	c.2278G>A	p.Glu760Lys	missense_variant	AEG73_RS21760	0	0	0	0	0	0	0	1	1	0	0	0	0	1	0	0	0	0	0	0	1	0	0	0	0	0	1	0	0	0	0	0	0	0	0	0	0	0	0	0	0	0	0
4182755	A	G	c.2429A>G	p.Glu810Gly	missense_variant	AEG73_RS21760	0	0	0	0	0	0	0	0	0	0	0	0	0	0	0	0	0	0	0	0	0	0	0	0	0	0	0	0	0	0	0	0	0	0	0	0	0	0	0	0	0	0	0
4182855	G	A	c.34G>A	p.Gly12Arg	missense_variant	AEG73_RS21765	0	0	0	0	0	0	0	0	0	0	0	0	0	0	0	0	0	0	0	0	0	0	0	0	0	0	0	0	0	0	0	0	0	0	0	0	0	0	0	0	0	0	0
4183230	T	C	c.409T>C	p.Cys137Arg	missense_variant	AEG73_RS21765	0	0	0	0	0	0	0	0	0	0	0	0	0	0	0	0	0	0	0	0	0	0	0	0	0	0	0	0	0	0	0	0	0	0	0	0	0	0	0	0	0	0	0
4183476	C	A	c.655C>A	p.Gln219Lys	missense_variant	AEG73_RS21765	0	0	0	0	0	0	0	0	0	0	0	0	0	0	0	0	0	0	0	0	0	0	0	0	0	0	0	0	0	0	0	0	0	0	0	0	0	0	0	0	0	0	0
4183477	A	G	c.656A>G	p.Gln219Arg	missense_variant	AEG73_RS21765	0	0	0	0	0	0	0	0	0	0	0	0	0	0	0	0	0	0	0	0	0	0	0	0	0	0	0	0	0	0	0	0	0	0	0	0	0	0	0	0	0	0	0
4183608	C	T	c.787C>T	p.Pro263Ser	missense_variant	AEG73_RS21765	0	0	0	0	0	0	0	0	0	0	0	0	0	0	0	0	0	0	0	0	0	0	0	0	0	0	0	0	0	0	0	0	0	0	0	0	0	0	0	0	0	1	0
4183689	A	G	c.868A>G	p.Ser290Gly	missense_variant	AEG73_RS21765	0	0	0	0	0	0	0	0	0	0	0	0	0	0	0	0	0	0	0	0	0	0	0	0	0	0	0	0	0	0	0	0	0	0	0	0	0	0	0	0	0	0	0
4183691	C	A	c.870C>A	p.Ser290Arg	missense_variant	AEG73_RS21765	0	0	0	0	0	0	0	0	0	0	1	0	0	0	0	0	0	0	0	0	0	0	0	0	0	0	0	0	0	0	0	0	0	0	1	0	0	0	0	0	0	0	0
4184256	T	C	c.1435T>C	p.Phe479Leu	missense_variant	AEG73_RS21765	0	0	0	0	0	0	0	0	0	0	0	0	0	0	0	0	0	0	0	0	0	0	0	0	0	0	0	0	0	0	0	0	0	0	0	0	0	0	0	0	0	0	0
4184319	A	G	c.1498A>G	p.Ile500Val	missense_variant	AEG73_RS21765	0	0	0	0	0	0	0	0	0	0	0	0	0	0	0	0	0	0	0	0	0	0	0	0	0	0	0	0	0	0	0	0	0	0	0	0	0	0	0	0	0	0	0
4185212	C	T	c.610C>T	p.Arg204Cys	missense_variant	AEG73_RS21770	0	0	0	0	0	0	0	0	0	0	0	0	0	0	0	0	0	0	0	0	0	0	0	0	0	0	0	0	0	0	0	0	0	0	0	0	0	0	0	0	0	0	0
4191800	G	GAAC	c.648_650dupGTT	p.Gln216_Phe217insLeu	disruptive_inframe_insertion	AEG73_RS21800	0	0	0	0	0	0	0	0	0	0	0	0	0	0	0	0	0	0	0	0	0	0	0	0	0	0	0	0	0	0	0	0	0	0	0	0	0	0	0	0	0	0	0
4196285	A	C	c.408A>C	p.Ala136Ala	synonymous_variant	AEG73_RS21830	0	0	0	0	0	0	0	0	0	0	0	0	0	0	0	0	0	0	0	0	0	0	0	0	0	0	0	0	0	0	0	0	0	0	0	0	0	0	0	0	0	0	0
4200894	TGGACTC	T	c.2046_2051delGACTCG	p.Thr683_Arg684del	disruptive_inframe_deletion	AEG73_RS21865	0	0	0	0	0	0	0	0	0	0	0	0	0	0	0	0	0	0	0	0	0	0	0	0	0	0	0	0	0	0	0	0	0	0	0	0	0	0	0	0	0	0	0
4209244	T	C	c.364T>C	p.Phe122Leu	missense_variant	AEG73_RS21915	0	0	0	0	0	0	0	0	0	0	0	0	0	0	0	0	0	0	0	0	0	0	0	0	0	0	0	0	0	0	0	0	0	0	0	0	0	0	0	0	0	0	0
4219777	G	A	n.4219777G>A		intragenic_variant	AEG73_RS00465	0	0	0	0	0	0	0	0	0	0	0	0	0	0	0	0	0	0	0	0	0	0	0	0	0	0	0	0	0	0	0	0	0	0	0	0	0	0	0	0	0	0	0
4231082	T	C	c.312A>G	p.Gly104Gly	synonymous_variant	AEG73_RS22080	0	0	0	0	0	0	0	0	0	0	0	0	0	0	0	0	0	0	0	0	0	0	0	0	0	0	0	0	0	0	0	0	0	0	0	0	0	0	0	0	0	0	0
4251722	C	T	c.580G>A	p.Asp194Asn	missense_variant	AEG73_RS22190	0	0	0	0	0	0	0	0	0	0	0	0	0	0	0	0	0	0	0	0	0	0	0	0	0	0	0	0	0	0	0	0	0	0	0	0	0	0	0	0	0	0	0
4255786	A	G	c.871T>C	p.Phe291Leu	missense_variant	AEG73_RS22220	0	0	0	0	0	0	0	0	0	0	0	0	0	0	0	0	0	0	0	0	0	0	0	0	0	0	0	0	0	0	0	0	0	0	0	0	0	0	0	0	0	0	0
4259463	C	T	c.667G>A	p.Gly223Arg	missense_variant	AEG73_RS22245	0	0	0	0	0	0	0	0	0	0	0	0	0	0	0	0	0	0	0	0	0	0	0	0	0	0	0	0	0	0	0	0	0	0	0	0	0	0	0	0	0	0	0
4261932	G	T	c.259C>A	p.Arg87Ser	missense_variant	AEG73_RS22260	0	0	0	0	0	0	0	0	0	0	0	0	0	0	0	0	0	0	0	0	0	0	0	0	0	0	0	0	0	0	0	0	0	0	0	0	0	0	0	0	0	0	0
4262995	G	A	c.444C>T	p.His148His	synonymous_variant	AEG73_RS22265	0	0	0	0	0	0	0	0	0	0	0	0	0	0	0	0	0	0	0	0	0	0	0	0	0	0	0	0	0	0	0	0	0	0	0	0	0	0	0	0	0	0	0
4268713	A	G	c.955T>C	p.Ser319Pro	missense_variant	AEG73_RS22300	0	0	0	0	0	0	0	0	0	0	0	0	0	0	0	0	0	0	0	0	0	0	0	0	0	0	0	0	0	0	0	0	0	0	0	0	0	0	0	0	0	0	0
4274598	G	A	c.312C>T	p.Cys104Cys	synonymous_variant	AEG73_RS22330	0	0	0	0	0	0	0	0	0	0	0	0	0	0	0	0	0	0	0	0	0	0	0	0	0	0	0	0	0	0	0	0	0	0	0	0	1	0	0	0	0	0	0
4281318	A	G	n.4281318A>G		intragenic_variant	AEG73_RS00465	0	0	0	0	0	0	0	0	0	0	0	0	1	0	0	0	0	0	0	0	0	0	0	0	0	0	0	0	0	0	0	0	0	0	0	0	0	0	0	0	0	0	0
4281318	ATGC	GTGT	n.4281318_4281321delATGCinsGTGT		intragenic_variant	AEG73_RS00465	0	0	0	0	0	0	0	0	0	0	0	0	0	0	0	0	0	0	0	0	0	0	0	0	1	0	0	0	0	0	0	0	0	0	0	1	0	0	0	0	0	0	0
4281321	C	T	n.4281321C>T		intragenic_variant	AEG73_RS00465	0	0	0	0	0	0	0	0	0	0	0	0	1	0	0	0	0	0	0	0	0	0	0	0	0	0	0	0	0	0	0	0	0	0	0	0	0	0	0	0	0	0	0
4281357	C	T	n.4281357C>T		intragenic_variant	AEG73_RS00465	0	0	0	0	0	0	0	0	0	1	0	0	1	0	0	0	0	0	0	0	0	0	0	0	0	0	0	0	0	0	0	0	0	0	0	1	0	0	0	0	0	0	0
4289233	G	T	n.4289233G>T		intragenic_variant	AEG73_RS00465	0	0	0	0	0	0	0	0	0	0	0	0	0	0	0	0	0	0	0	0	0	0	0	0	0	0	0	0	0	0	0	0	0	0	0	0	0	0	0	0	0	0	0
4289402	CTCATCT	C	n.4289403_4289408delTCATCT		intragenic_variant	AEG73_RS00465	0	0	0	0	0	0	0	0	0	0	0	0	0	0	0	0	0	0	0	0	0	0	0	0	0	0	0	0	0	0	0	0	0	0	0	0	0	0	0	0	0	0	0
4297046	G	A	c.1252G>A	p.Val418Met	missense_variant	AEG73_RS22460	0	0	0	0	0	0	0	0	0	0	0	0	0	0	0	0	0	0	0	0	0	0	0	0	0	0	0	0	0	0	0	0	0	0	0	0	0	0	0	0	0	0	0
4305372	G	A	c.160G>A	p.Val54Ile	missense_variant	AEG73_RS22505	0	0	0	0	0	0	0	0	0	0	0	0	0	0	0	0	0	0	0	0	0	0	0	0	0	0	0	0	0	0	0	0	0	0	0	0	0	0	0	0	0	0	0
4316865	C	T	c.705C>T	p.Ala235Ala	synonymous_variant	AEG73_RS22540	0	0	0	0	0	0	0	1	1	0	0	0	0	1	0	0	0	0	0	0	1	0	0	0	0	0	1	0	0	0	0	0	0	0	0	0	0	0	0	0	0	0	0
4333194	C	T	c.634G>A	p.Val212Met	missense_variant	AEG73_RS22620	0	0	0	0	0	0	0	0	0	0	0	0	0	0	0	0	0	0	0	0	0	0	0	0	0	0	0	0	0	0	0	0	0	0	0	0	0	0	0	0	0	0	0
4333902	A	C	c.875T>G	p.Leu292Arg	missense_variant	AEG73_RS22625	0	0	0	0	0	0	0	0	0	0	0	0	0	0	0	0	0	0	0	0	0	0	0	0	0	0	0	0	0	0	0	0	0	0	0	0	0	0	0	0	0	0	0
4347257	C	T	c.250G>A	p.Ala84Thr	missense_variant	AEG73_RS22690	0	0	0	0	0	0	0	0	0	0	0	0	0	0	0	0	0	0	0	0	0	0	0	0	0	0	0	0	0	0	0	0	0	0	0	0	0	0	0	0	0	0	0
4348857	A	G	c.416T>C	p.Leu139Pro	missense_variant	AEG73_RS22705	0	0	0	0	0	0	0	0	0	0	0	0	0	0	0	0	0	0	0	0	0	0	0	0	0	0	0	0	0	0	0	0	0	0	0	0	0	0	0	0	0	0	0
4349260	AT	A	c.12delA	p.Lys4fs	frameshift_variant	AEG73_RS22705	0	0	0	0	0	0	0	0	0	0	0	0	0	0	0	0	0	0	0	0	0	0	0	0	0	0	0	0	0	0	0	0	0	0	0	0	0	0	0	0	0	0	0
4354685	T	C	c.17698A>G	p.Thr5900Ala	missense_variant	AEG73_RS22730	0	0	0	0	0	0	0	0	0	0	0	0	0	0	0	0	0	0	0	0	0	0	0	0	0	0	0	0	0	0	0	0	0	0	0	0	0	0	0	0	0	0	0
4370797	C	T	c.1586G>A	p.Arg529His	missense_variant	AEG73_RS22730	0	0	0	0	0	0	0	0	0	0	0	0	0	0	0	0	0	0	0	0	0	0	0	0	0	0	0	0	0	0	0	0	0	0	0	0	0	0	0	0	0	0	0
4371576	G	A	c.807C>T	p.Ser269Ser	synonymous_variant	AEG73_RS22730	0	0	0	0	0	0	0	0	0	0	0	0	0	0	0	0	0	0	0	0	0	0	0	0	0	0	0	0	0	0	0	0	0	0	0	0	0	0	0	0	0	0	0
4391899	T	C	c.396A>G	p.Glu132Glu	synonymous_variant	AEG73_RS22830	0	0	0	0	0	0	0	0	0	0	0	0	0	0	0	0	0	0	0	0	0	0	0	0	0	0	0	0	0	0	0	0	0	0	0	0	0	0	0	0	0	0	0
4415227	G	A	c.145G>A	p.Val49Met	missense_variant	AEG73_RS22940	0	0	0	0	0	0	0	0	0	0	0	0	0	0	0	0	0	0	0	0	0	0	0	0	0	0	0	0	0	0	0	0	0	0	0	0	0	0	0	0	0	0	0
4426649	G	A	c.2603C>T	p.Ala868Val	missense_variant	AEG73_RS22995	0	0	0	0	0	0	0	0	0	0	0	0	0	0	0	0	0	0	0	0	0	0	0	0	0	0	0	0	0	0	0	0	0	0	0	0	0	0	0	0	0	0	0
4450130	G	A	c.720G>A	p.Ala240Ala	synonymous_variant	AEG73_RS23085	0	0	0	0	0	0	0	0	0	0	0	0	0	0	0	0	0	0	0	0	0	0	0	0	0	0	0	0	0	0	0	0	0	0	0	0	0	0	0	0	0	0	0
4457726	G	A	c.224C>T	p.Thr75Ile	missense_variant	AEG73_RS23120	0	0	0	0	0	0	0	0	0	0	0	0	0	0	0	0	0	0	0	0	0	0	0	0	0	0	0	0	0	0	0	0	0	0	0	0	0	0	0	0	0	0	0
4490250	T	C	c.371A>G	p.Glu124Gly	missense_variant	AEG73_RS23290	0	0	0	0	0	0	0	0	0	0	0	0	0	0	0	0	0	0	0	0	0	0	0	0	0	0	0	0	0	0	0	0	0	0	0	0	0	0	0	0	0	0	0
4493990	G	A	n.4493990G>A		intragenic_variant	AEG73_RS00465	0	0	0	0	0	0	0	0	0	0	0	0	0	0	0	0	0	0	0	0	0	1	0	0	0	0	0	0	0	0	0	0	0	0	0	0	0	0	0	0	0	0	0
4499288	G	A	n.4499288G>A		intragenic_variant	AEG73_RS00465	0	0	0	0	0	0	0	0	0	0	0	0	0	0	0	0	0	0	0	0	0	0	0	0	0	0	0	0	0	0	0	0	0	0	0	0	0	0	0	0	0	0	0
4510023	A	G	c.398T>C	p.Leu133Pro	missense_variant	AEG73_RS23390	0	0	0	0	0	0	0	0	0	0	0	0	0	0	0	0	0	0	0	0	0	0	0	0	0	0	0	0	0	0	0	0	0	0	0	0	0	0	0	0	0	0	0
4511194	G	A	c.354C>T	p.Ala118Ala	synonymous_variant	AEG73_RS23395	0	0	0	0	0	0	0	0	0	0	0	0	0	0	0	0	0	0	0	0	0	0	0	0	0	0	0	0	0	0	0	0	0	0	0	0	0	0	0	0	0	0	0
4515411	G	A	n.4515410G>A		intragenic_variant	AEG73_RS00465	0	0	0	0	0	0	0	1	1	0	0	0	0	1	0	0	0	0	0	0	1	0	0	0	0	0	1	0	0	0	0	0	0	0	0	0	0	0	0	0	0	0	0
4523120	C	T	c.255G>A	p.Ala85Ala	synonymous_variant	AEG73_RS23445	0	0	0	0	0	0	0	0	0	0	0	0	0	0	0	0	0	0	0	0	0	0	0	0	0	0	0	0	0	0	0	0	0	0	0	0	0	0	0	0	0	0	0
4525574	T	C	n.4525573T>C		intragenic_variant	AEG73_RS00465	0	0	0	0	0	0	0	0	0	0	0	0	0	0	0	0	0	0	0	0	0	0	0	0	0	0	0	0	0	0	0	0	0	0	0	0	0	0	0	0	0	0	0
4532261	G	A	c.1554C>T	p.Tyr518Tyr	synonymous_variant	AEG73_RS23495	0	0	0	0	0	0	0	0	0	0	0	0	0	0	0	0	0	0	0	0	0	0	0	0	0	0	0	0	0	0	0	0	0	0	0	0	0	0	0	0	0	0	0
4532429	T	C	c.1386A>G	p.Arg462Arg	synonymous_variant	AEG73_RS23495	0	0	0	0	0	0	0	1	1	0	0	0	0	1	0	0	0	0	0	0	1	0	0	0	0	0	1	0	0	0	0	0	0	0	0	0	0	0	0	0	0	0	0
4532514	T	C	c.1301A>G	p.Asn434Ser	missense_variant	AEG73_RS23495	0	0	0	0	0	0	0	0	0	0	0	0	0	0	0	0	0	0	0	0	0	0	0	0	0	0	0	0	0	0	0	0	0	0	0	0	0	0	0	0	0	0	0
4546090	C	T	c.730C>T	p.Pro244Ser	missense_variant	AEG73_RS23585	0	0	0	0	0	0	0	0	0	0	0	0	0	0	0	0	0	0	0	0	0	0	0	0	0	0	0	0	0	0	0	0	0	0	0	0	0	0	0	0	0	0	0
4554938	C	T	n.4554936C>T		intragenic_variant	AEG73_RS00465	0	0	0	0	0	0	0	0	0	0	0	0	0	0	0	0	0	0	0	0	0	0	0	0	0	0	0	0	0	0	0	0	0	0	0	0	0	0	0	0	0	0	0
4560282	A	G	c.18T>C	p.Tyr6Tyr	synonymous_variant	AEG73_RS23695	0	0	0	0	0	0	0	0	0	0	0	0	0	0	0	0	0	0	0	0	0	0	0	0	0	0	0	0	0	0	0	1	0	0	0	0	0	0	0	0	0	0	0
4560287	G	A	c.13C>T	p.Arg5Cys	missense_variant	AEG73_RS23695	0	0	0	0	0	0	0	0	0	0	0	0	0	0	0	0	0	0	0	0	0	0	0	0	0	0	0	0	0	0	0	1	0	0	0	0	0	0	0	0	0	0	0
4560323	G	A	n.4560321G>A		intragenic_variant	AEG73_RS00465	0	0	0	0	0	0	0	0	0	0	0	0	0	0	0	0	0	0	0	0	0	0	0	0	0	0	0	0	0	0	0	1	0	0	0	0	0	0	0	0	0	0	0
4560983	A	G	n.4560981A>G		intragenic_variant	AEG73_RS00465	0	0	0	0	0	0	0	0	0	0	0	0	0	0	0	0	0	0	0	0	0	0	0	0	0	0	0	0	0	0	0	0	0	0	0	0	0	0	0	0	0	0	0
4560983	AGG	GGA	n.4560981_4560983delAGGinsGGA		intragenic_variant	AEG73_RS00465	0	0	0	0	0	0	0	1	1	0	0	0	0	1	0	0	0	0	0	0	1	0	0	0	0	0	1	0	0	0	0	0	0	0	0	0	0	0	0	0	0	0	0
4571148	G	A	c.371G>A	p.Gly124Asp	missense_variant	AEG73_RS23770	0	0	0	0	0	0	0	0	0	0	0	0	0	0	0	0	0	0	0	0	0	0	0	0	0	0	0	0	0	0	0	0	0	0	0	0	0	0	0	0	0	0	0
4578460	G	A	c.1784C>T	p.Thr595Ile	missense_variant	AEG73_RS23815	0	0	0	0	0	0	0	0	0	0	0	0	0	0	0	0	0	0	0	0	0	0	0	0	0	0	0	0	0	0	0	0	0	0	0	0	0	0	0	0	0	0	0
4581955	G	A	c.169C>T	p.Arg57Cys	missense_variant	AEG73_RS23825	0	0	0	0	0	0	0	0	0	0	0	0	0	0	0	0	0	0	0	0	0	0	0	0	0	0	0	0	0	0	0	0	0	0	0	0	0	0	0	0	0	0	0
4584480	C	CG	c.793dupC	p.Arg265fs	frameshift_variant	AEG73_RS23845	0	0	0	0	0	0	0	0	0	0	0	0	0	0	0	0	0	0	0	0	0	0	0	0	0	0	0	0	0	0	0	0	0	0	0	0	0	0	0	0	0	0	0
4589168	AC	A	c.243delC	p.Asp82fs	frameshift_variant	AEG73_RS23870	0	0	0	0	0	0	0	0	0	0	0	0	0	0	0	0	0	0	0	0	0	0	0	0	0	0	0	0	0	0	0	0	0	0	0	0	0	0	0	0	0	0	0
4596187	A	G	n.4596185A>G		intragenic_variant	AEG73_RS00465	0	0	0	0	0	0	0	1	1	0	0	0	0	1	0	0	0	0	0	0	1	0	0	0	0	0	1	0	0	0	0	0	0	0	0	0	0	0	0	0	0	0	0
4600817	G	A	c.589C>T	p.Arg197Cys	missense_variant	AEG73_RS23910	0	0	0	0	0	0	0	0	0	0	0	0	0	0	0	0	0	0	0	0	0	0	0	0	0	0	0	0	0	0	0	0	0	0	0	0	0	0	0	0	0	0	0
4601001	C	T	c.405G>A	p.Leu135Leu	synonymous_variant	AEG73_RS23910	0	0	0	0	0	0	0	0	0	0	0	0	0	0	0	0	0	0	0	0	0	0	0	0	0	0	0	0	0	0	0	0	0	0	0	0	0	0	0	0	0	0	0
4620962	CGCA	C	c.511_513delCAG	p.Gln171del	conservative_inframe_deletion	AEG73_RS23995	0	0	0	0	0	0	0	0	0	0	0	0	0	0	0	0	0	0	0	0	0	0	0	0	0	0	0	0	0	0	0	0	0	0	0	0	0	0	0	0	0	0	0
4620962	C	CGCAGCA	c.508_513dupCAGCAG	p.Gln170_Gln171dup	conservative_inframe_insertion	AEG73_RS23995	0	0	0	0	0	0	0	0	0	0	0	0	0	0	0	0	0	0	0	0	0	0	0	0	0	0	0	0	0	0	0	0	0	0	0	0	0	0	0	0	0	0	0
4624437	T	C	n.4624434T>C		intragenic_variant	AEG73_RS00465	0	0	0	0	0	0	0	0	0	0	0	0	0	0	0	0	0	0	0	0	0	0	0	0	0	0	0	0	0	0	0	0	0	0	0	0	0	0	0	0	0	0	0
4625790	G	A	n.4625787G>A		intragenic_variant	AEG73_RS00465	0	0	0	0	0	0	0	0	0	0	0	0	0	0	0	0	0	0	0	0	0	0	0	0	0	0	0	0	0	0	0	0	0	0	0	0	0	0	0	0	0	0	0
4628762	T	A	c.416T>A	p.Leu139Gln	missense_variant	AEG73_RS24035	0	0	0	0	0	0	0	0	0	0	0	0	0	0	0	0	0	0	0	0	0	0	0	0	0	0	0	0	0	0	0	0	0	0	0	0	0	0	0	0	0	0	0
4636139	C	T	c.369G>A	p.Leu123Leu	synonymous_variant	AEG73_RS24080	0	0	0	0	0	0	0	0	0	0	0	0	0	0	0	0	0	0	0	0	0	0	0	0	0	0	0	0	0	0	0	0	0	0	0	0	0	0	0	0	0	0	0
4642370	C	T	n.4642367C>T		intragenic_variant	AEG73_RS00465	0	0	0	0	0	0	0	0	0	0	0	0	0	0	0	0	0	0	0	0	0	0	0	0	0	0	0	0	0	0	0	0	0	0	0	0	0	0	0	0	0	0	0
4645379	C	T	c.255G>A	p.Ala85Ala	synonymous_variant	AEG73_RS24130	0	0	0	0	0	0	0	0	0	0	0	0	0	0	0	0	0	0	0	0	0	0	0	0	0	0	0	0	0	0	0	0	0	0	0	0	0	0	0	0	0	0	0
4649193	C	A	n.4649190C>A		intragenic_variant	AEG73_RS00465	0	0	0	0	0	0	0	0	0	0	0	0	0	0	0	0	0	0	0	0	0	0	0	0	0	0	0	0	0	0	0	0	0	0	0	0	0	0	0	0	0	0	0
4653479	A	G	c.650A>G	p.Glu217Gly	missense_variant	AEG73_RS24170	0	0	0	0	0	0	0	0	0	0	0	0	0	0	0	0	0	0	0	0	0	0	0	0	0	0	0	0	0	0	0	0	0	0	0	0	0	0	0	0	0	0	0
4669303	AGATAG	A	c.342_346delCTATC	p.Tyr115fs	frameshift_variant	AEG73_RS24250	0	0	0	0	0	0	0	1	1	0	0	0	0	1	0	0	0	0	0	0	1	0	0	0	0	0	1	0	0	0	0	0	0	0	0	0	0	0	0	0	0	0	0
4674491	A	G	n.4674488A>G		intragenic_variant	AEG73_RS00465	0	0	0	0	0	0	0	1	1	0	0	0	0	1	0	0	0	0	0	0	1	0	0	0	0	0	1	0	0	0	0	0	0	0	0	0	0	0	0	0	0	0	0
4698217	G	A	c.596G>A	p.Ser199Asn	missense_variant	AEG73_RS24400	0	0	0	0	0	0	0	0	0	0	0	0	0	0	0	0	0	0	0	0	0	0	0	0	0	0	0	0	0	0	0	0	0	0	0	0	0	0	0	0	0	0	0
4702607	C	T	c.129C>T	p.Thr43Thr	synonymous_variant	AEG73_RS24435	0	0	0	0	0	0	0	0	0	0	0	0	0	0	0	0	0	0	0	0	0	0	0	0	0	0	0	0	0	0	0	0	0	0	0	0	0	0	0	0	0	0	0
4718573	G	A	c.708C>T	p.Gly236Gly	synonymous_variant	AEG73_RS24520	0	0	0	0	0	0	0	1	1	0	0	0	0	1	0	0	0	0	0	0	1	0	0	0	0	0	1	0	0	0	0	0	0	0	0	0	0	0	0	0	0	0	0
4719224	C	G	c.57G>C	p.Ala19Ala	synonymous_variant	AEG73_RS24520	0	0	0	0	0	0	0	0	0	0	0	0	0	0	0	0	0	0	0	0	0	0	0	0	0	0	0	0	0	0	0	0	0	0	0	0	0	0	0	0	0	0	0
4734009	G	A	c.86C>T	p.Pro29Leu	missense_variant	AEG73_RS24600	0	0	0	0	0	0	0	1	1	0	0	0	0	1	0	0	0	0	0	0	1	0	0	0	0	0	1	0	0	0	0	0	0	0	0	0	0	0	0	0	0	0	0
4740500	G	A	c.393C>T	p.Ser131Ser	synonymous_variant	AEG73_RS24625	0	0	0	0	0	0	0	0	0	0	0	0	0	0	0	0	0	0	0	0	0	0	0	0	0	0	0	0	0	0	0	0	0	0	0	0	0	0	0	0	0	0	0
4740511	GC	G	c.381delG	p.Glu127fs	frameshift_variant	AEG73_RS24625	0	0	0	0	0	0	0	0	0	0	0	0	0	0	0	0	0	0	0	0	0	0	0	0	0	0	0	0	0	0	0	0	0	0	0	0	0	0	0	0	0	0	0
4742945	C	T	c.533C>T	p.Pro178Leu	missense_variant	AEG73_RS24640	0	0	0	0	0	0	0	0	0	0	0	0	0	0	0	0	0	0	0	0	0	0	0	0	0	0	0	0	0	0	0	0	0	0	0	0	0	0	0	0	0	0	0
4743793	A	G	c.1381A>G	p.Lys461Glu	missense_variant	AEG73_RS24640	0	0	0	0	0	0	0	1	1	0	0	0	0	1	0	0	0	0	0	0	1	0	0	0	0	0	1	0	0	0	0	0	0	0	0	0	0	0	0	0	0	0	0
4751319	G	A	c.615G>A	p.Leu205Leu	synonymous_variant	AEG73_RS24685	0	0	0	0	0	0	0	0	0	0	0	0	0	0	0	0	0	0	0	0	0	0	0	0	0	0	0	0	0	0	0	0	0	0	0	0	0	0	0	0	0	0	0
4769301	G	A	c.347G>A	p.Trp116*	stop_gained	AEG73_RS24765	0	0	0	0	0	0	0	0	0	0	0	0	0	0	0	0	0	0	0	0	0	0	0	0	0	0	0	0	0	0	0	0	0	0	0	0	0	0	0	0	0	0	0
4773416	C	T	c.1169C>T	p.Pro390Leu	missense_variant	AEG73_RS24785	0	0	0	0	0	0	0	0	0	0	0	0	0	0	0	0	0	0	0	0	0	0	0	0	0	0	0	0	0	0	0	0	0	0	0	0	0	0	0	0	0	0	0
* Relative to the Fijian genotype 4.2.2 reference strain ERL072973 (Genbank id LT904777)
[truncated: 324 more columns]
