# Supplementary material for: Genomic epidemiology of Salmonella Typhi in Central Division, Fiji, 2012 to 2016
Source: Lancet Reg Health West Pac. 2022 Jun 16;24:100488. doi: 10.1016/j.lanwpc.2022.100488 (PMC9234096; doi:10.1016/j.lanwpc.2022.100488)
Supplement: Supplementary file 6 [file mmc6.xlsx]

## Sheet: S4
Supplementary Table 4: Representative global database of Salmonella Typhi genomes
Genome id	Year	genotype	Sample	Country	Accession number	Reference
AUSMDU00008897	2016	4.2.1	Blood	Fiji	SRR14861127	This Study
AUSMDU00006149	2015	4.2.1	Blood	Fiji	SRR14860963	This Study
AUSMDU00008862	2016	4.2.1	Blood	Fiji	SRR14861085	This Study
AUSMDU00008867	2016	4.2.1	Blood	Fiji	SRR14861074	This Study
AUSMDU00006083	2015	4.2.1	Blood	Fiji	SRR14861030	This Study
AUSMDU00006134	2015	4.2.1	Blood	Fiji	SRR14861019	This Study
AUSMDU00006293	2015	4.2.1	Blood	Fiji	SRR14861176	This Study
AUSMDU00008854	2016	4.2.1	Blood	Fiji	SRR14861165	This Study
AUSMDU00008866	2016	4.2.1	Blood	Fiji	SRR14861010	This Study
AUSMDU00006253	2015	4.2.1	Blood	Fiji	SRR14861157	This Study
AUSMDU00008902	2016	4.2.1	Blood	Fiji	SRR14861146	This Study
AUSMDU00006146	2014	4.2.1	Stool	Fiji	SRR14860984	This Study
AUSMDU00006155	2015	4.2.1	Blood	Fiji	SRR14860980	This Study
AUSMDU00008886	2016	4.2.1	Blood	Fiji	SRR14860978	This Study
AUSMDU00006267	2015	4.2.1	Blood	Fiji	SRR14860973	This Study
AUSMDU00006098	2015	4.2.1	Blood	Fiji	SRR14860969	This Study
AUSMDU00006258	2015	4.2.1	Blood	Fiji	SRR14860968	This Study
AUSMDU00008870	2016	4.2.1	Blood	Fiji	SRR14861131	This Study
AUSMDU00006032	2015	4.2.1	Blood	Fiji	SRR14861124	This Study
AUSMDU00008859	2016	4.2.1	Blood	Fiji	SRR14861115	This Study
AUSMDU00008893	2016	4.2.1	Blood	Fiji	SRR14861114	This Study
AUSMDU00008882	2016	4.2.1	Blood	Fiji	SRR14861107	This Study
AUSMDU00008803	2014	4.2.1	Blood	Fiji	SRR14861104	This Study
AUSMDU00006235	2015	4.2.1	Blood	Fiji	SRR14861098	This Study
AUSMDU00008910	2016	4.2.1	Blood	Fiji	SRR14861096	This Study
AUSMDU00006183	2015	4.2.1	Blood	Fiji	SRR14861092	This Study
AUSMDU00006256	2015	4.2.1	Blood	Fiji	SRR14861091	This Study
AUSMDU00006053	2015	4.2.1	Blood	Fiji	SRR14861090	This Study
AUSMDU00006197	2014	4.2.1	Blood	Fiji	SRR14861088	This Study
AUSMDU00006062	2015	4.2.1	Blood	Fiji	SRR14860967	This Study
AUSMDU00008848	2016	4.2.1	Blood	Fiji	SRR14860966	This Study
AUSMDU00008849	2016	4.2.1	Blood	Fiji	SRR14860965	This Study
AUSMDU00006179	2015	4.2.1	Blood	Fiji	SRR14860960	This Study
AUSMDU00006234	2015	4.2.1	Blood	Fiji	SRR14860956	This Study
AUSMDU00006259	2015	4.2.1	Blood	Fiji	SRR14861081	This Study
AUSMDU00008843	2016	4.2.1	Blood	Fiji	SRR14861076	This Study
AUSMDU00008844	2016	4.2.1	Blood	Fiji	SRR14861075	This Study
AUSMDU00006110	2015	4.2.1	Blood	Fiji	SRR14861069	This Study
AUSMDU00006141	2015	4.2.1	Blood	Fiji	SRR14861068	This Study
AUSMDU00006238	2015	4.2.1	Blood	Fiji	SRR14861067	This Study
AUSMDU00008869	2016	4.2.1	Blood	Fiji	SRR14861066	This Study
AUSMDU00008894	2016	4.2.1	Blood	Fiji	SRR14861065	This Study
AUSMDU00008895	2016	4.2.1	Blood	Fiji	SRR14861064	This Study
AUSMDU00006162	2015	4.2.1	NR	Fiji	SRR14861202	This Study
AUSMDU00008851	2016	4.2.1	Blood	Fiji	SRR14861200	This Study
AUSMDU00008873	2016	4.2.1	Blood	Fiji	SRR14861199	This Study
AUSMDU00008874	2016	4.2.1	Blood	Fiji	SRR14861189	This Study
AUSMDU00008860	2016	4.2.1	Blood	Fiji	SRR14861184	This Study
AUSMDU00008909	2016	4.2.1	Blood	Fiji	SRR14861038	This Study
AUSMDU00008852	2016	4.2.1	Blood	Fiji	SRR14861029	This Study
AUSMDU00008890	2016	4.2.1	Blood	Fiji	SRR14861028	This Study
AUSMDU00008858	2016	4.2.1	Blood	Fiji	SRR14861172	This Study
AUSMDU00008883	2016	4.2.1	Blood	Fiji	SRR14861171	This Study
AUSMDU00008898	2016	4.2.1	Blood	Fiji	SRR14861170	This Study
AUSMDU00008911	2016	4.2.1	Blood	Fiji	SRR14861169	This Study
AUSMDU00008470	2016	4.2.1	Stool	Fiji	SRR14861168	This Study
AUSMDU00006266	2015	4.2.1	Blood	Fiji	SRR14861161	This Study
AUSMDU00008901	2016	4.2.1	Blood	Fiji	SRR14861013	This Study
AUSMDU00008796	2014	4.2.1	Blood	Fiji	SRR14861012	This Study
AUSMDU00008855	2016	4.2.1	Blood	Fiji	SRR14861009	This Study
AUSMDU00006263	2015	4.2.1	Blood	Fiji	SRR14861008	This Study
AUSMDU00008791	2014	4.2.1	Blood	Fiji	SRR14861007	This Study
AUSMDU00008809	2014	4.2.1	Blood	Fiji	SRR14861003	This Study
AUSMDU00006188	2015	4.2.1	Blood	Fiji	SRR14861001	This Study
AUSMDU00006279	2015	4.2.1	Blood	Fiji	SRR14861000	This Study
AUSMDU00008887	2016	4.2.1	Blood	Fiji	SRR14860995	This Study
AUSMDU00006306	2015	4.2.1	Blood	Fiji	SRR14861060	This Study
AUSMDU00008900	2016	4.2.1	Blood	Fiji	SRR14861058	This Study
AUSMDU00006120	2015	4.2.1	Blood	Fiji	SRR14861049	This Study
AUSMDU00008881	2016	4.2.1	Blood	Fiji	SRR14861045	This Study
AUSMDU00006036	2012	4.2.1	Blood	Fiji	SRR14861041	This Study
AUSMDU00006163	2015	4.2.1	Blood	Fiji	SRR14861151	This Study
AUSMDU00006125	2015	4.2.1	Blood	Fiji	SRR14861150	This Study
AUSMDU00008790	2014	4.2.1	Blood	Fiji	SRR14861144	This Study
AUSMDU00008850	2016	4.2.1	Blood	Fiji	SRR14861143	This Study
AUSMDU00008808	2014	4.2.2	Blood	Fiji	SRR14861087	This Study
AUSMDU00006192	2015	4.2.2	Blood	Fiji	SRR14861086	This Study
AUSMDU00008875	2016	4.2.2	Blood	Fiji	SRR14860999	This Study
AUSMDU00008891	2016	4.2.2	Blood	Fiji	SRR14860981	This Study
AUSMDU00006277	2013	4.2.2	NR	Fiji	SRR14860970	This Study
AUSMDU00008832	2014	4.2.2	Blood	Fiji	SRR14861094	This Study
AUSMDU00008868	2016	4.2.2	Blood	Fiji	SRR14861207	This Study
AUSMDU00008828	2014	4.2.2	Blood	Fiji	SRR14861196	This Study
AUSMDU00008829	2014	4.2.2	Blood	Fiji	SRR14861185	This Study
AUSMDU00008885	2016	4.2.2	Blood	Fiji	SRR14860998	This Study
AUSMDU00006028	2015	4.2.2	Blood	Fiji	SRR14861059	This Study
AUSMDU00006272	2015	4.2.2	Blood	Fiji	SRR14861048	This Study
AUSMDU00008472	2016	4.2.2	Stool	Fiji	SRR14860991	This Study
AUSMDU00008792	2014	4.2.2	Blood	Fiji	SRR14860985	This Study
AUSMDU00008816	2014	4.2.2	Blood	Fiji	SRR14860983	This Study
AUSMDU00006030	2013	4.2.2	Blood	Fiji	SRR14860982	This Study
AUSMDU00008878	2016	4.2.2	Blood	Fiji	SRR14860979	This Study
AUSMDU00008825	2014	4.2.2	Blood	Fiji	SRR14860977	This Study
AUSMDU00008827	2014	4.2.2	Blood	Fiji	SRR14860976	This Study
AUSMDU00006044	2013	4.2.2	Blood	Fiji	SRR14860975	This Study
AUSMDU00006085	2013	4.2.2	Blood	Fiji	SRR14860974	This Study
AUSMDU00008783	2014	4.2.2	Blood	Fiji	SRR14860972	This Study
AUSMDU00008807	2014	4.2.2	Blood	Fiji	SRR14860971	This Study
AUSMDU00008876	2016	4.2.2	Blood	Fiji	SRR14861135	This Study
AUSMDU00008908	2016	4.2.2	Blood	Fiji	SRR14861134	This Study
AUSMDU00008820	2014	4.2.2	Blood	Fiji	SRR14861133	This Study
AUSMDU00006171	2014	4.2.2	Blood	Fiji	SRR14861132	This Study
AUSMDU00008471	2016	4.2.2	Stool	Fiji	SRR14861130	This Study
AUSMDU00008821	2014	4.2.2	Blood	Fiji	SRR14861129	This Study
AUSMDU00006070	2013	4.2.2	Blood	Fiji	SRR14861128	This Study
AUSMDU00006200	2013	4.2.2	Blood	Fiji	SRR14861126	This Study
AUSMDU00006290	2015	4.2.2	Blood	Fiji	SRR14861125	This Study
AUSMDU00006150	2015	4.2.2	Blood	Fiji	SRR14861123	This Study
AUSMDU00008793	2014	4.2.2	Blood	Fiji	SRR14861122	This Study
AUSMDU00006059	2014	4.2.2	Blood	Fiji	SRR14861121	This Study
AUSMDU00006039	2015	4.2.2	Blood	Fiji	SRR14861120	This Study
AUSMDU00006057	2015	4.2.2	Blood	Fiji	SRR14861119	This Study
AUSMDU00008786	2014	4.2.2	Blood	Fiji	SRR14861118	This Study
AUSMDU00008795	2014	4.2.2	Blood	Fiji	SRR14861117	This Study
AUSMDU00008834	2014	4.2.2	Stool	Fiji	SRR14861113	This Study
AUSMDU00008469	2016	4.2.2	Blood	Fiji	SRR14861112	This Study
AUSMDU00008784	2014	4.2.2	Blood	Fiji	SRR14861111	This Study
AUSMDU00008789	2014	4.2.2	Blood	Fiji	SRR14861110	This Study
AUSMDU00008833	2014	4.2.2	Stool	Fiji	SRR14861109	This Study
AUSMDU00008861	2016	4.2.2	Blood	Fiji	SRR14861108	This Study
AUSMDU00008797	2014	4.2.2	Blood	Fiji	SRR14861106	This Study
AUSMDU00006129	2013	4.2.2	Blood	Fiji	SRR14861103	This Study
AUSMDU00006132	2013	4.2.2	Blood	Fiji	SRR14861102	This Study
AUSMDU00008884	2016	4.2.2	Blood	Fiji	SRR14861101	This Study
AUSMDU00006278	2013	4.2.2	Blood	Fiji	SRR14861100	This Study
AUSMDU00006311	2013	4.2.2	Blood	Fiji	SRR14861099	This Study
AUSMDU00006198	2015	4.2.2	Blood	Fiji	SRR14861097	This Study
AUSMDU00006103	2013	4.2.2	Blood	Fiji	SRR14861095	This Study
AUSMDU00006026	2015	4.2.2	Blood	Fiji	SRR14861093	This Study
AUSMDU00008798	2014	4.2.2	Blood	Fiji	SRR14861089	This Study
AUSMDU00008819	2014	4.2.2	Blood	Fiji	SRR14860964	This Study
AUSMDU00008831	2014	4.2.2	Blood	Fiji	SRR14860962	This Study
AUSMDU00006219	2012	4.2.2	Blood	Fiji	SRR14860961	This Study
AUSMDU00008794	2014	4.2.2	Blood	Fiji	SRR14860959	This Study
AUSMDU00008799	2014	4.2.2	Blood	Fiji	SRR14860958	This Study
AUSMDU00006122	2013	4.2.2	Blood	Fiji	SRR14860957	This Study
AUSMDU00006158	2015	4.2.2	Blood	Fiji	SRR14860955	This Study
AUSMDU00006038	2015	4.2.2	Blood	Fiji	SRR14860954	This Study
AUSMDU00006109	2015	4.2.2	Blood	Fiji	SRR14860953	This Study
AUSMDU00008787	2014	4.2.2	Blood	Fiji	SRR14861084	This Study
AUSMDU00006224	2013	4.2.2	Blood	Fiji	SRR14861083	This Study
AUSMDU00006275	2015	4.2.2	Blood	Fiji	SRR14861082	This Study
AUSMDU00006199	2015	4.2.2	Blood	Fiji	SRR14861080	This Study
AUSMDU00008846	2016	4.2.2	Blood	Fiji	SRR14861079	This Study
AUSMDU00006216	2013	4.2.2	Blood	Fiji	SRR14861078	This Study
AUSMDU00006121	2015	4.2.2	Blood	Fiji	SRR14861077	This Study
AUSMDU00008903	2016	4.2.2	Blood	Fiji	SRR14861073	This Study
AUSMDU00008467	2016	4.2.2	Blood	Fiji	SRR14861072	This Study
AUSMDU00008468	2016	4.2.2	Blood	Fiji	SRR14861071	This Study
AUSMDU00006116	2013	4.2.2	Blood	Fiji	SRR14861070	This Study
AUSMDU00008907	2016	4.2.2	Blood	Fiji	SRR14861206	This Study
AUSMDU00008800	2014	4.2.2	Blood	Fiji	SRR14861205	This Study
AUSMDU00006068	2013	4.2.2	Blood	Fiji	SRR14861204	This Study
AUSMDU00006174	2013	4.2.2	Blood	Fiji	SRR14861203	This Study
AUSMDU00008847	2016	4.2.2	Blood	Fiji	SRR14861201	This Study
AUSMDU00008818	2014	4.2.2	Blood	Fiji	SRR14861198	This Study
AUSMDU00006033	2013	4.2.2	Blood	Fiji	SRR14861197	This Study
AUSMDU00006187	2012	4.2.2	Blood	Fiji	SRR14861195	This Study
AUSMDU00008899	2016	4.2.2	Blood	Fiji	SRR14861194	This Study
AUSMDU00006237	2015	4.2.2	Blood	Fiji	SRR14861192	This Study
AUSMDU00006096	2015	4.2.2	Blood	Fiji	SRR14861191	This Study
AUSMDU00006156	2015	4.2.2	Blood	Fiji	SRR14861190	This Study
AUSMDU00008880	2016	4.2.2	Blood	Fiji	SRR14861188	This Study
AUSMDU00008804	2014	4.2.2	Blood	Fiji	SRR14861187	This Study
AUSMDU00006055	2013	4.2.2	Blood	Fiji	SRR14861186	This Study
AUSMDU00008864	2016	4.2.2	Blood	Fiji	SRR14861039	This Study
AUSMDU00006246	2013	4.2.2	Blood	Fiji	SRR14861037	This Study
AUSMDU00006169	2015	4.2.2	Blood	Fiji	SRR14861036	This Study
AUSMDU00008892	2016	4.2.2	Blood	Fiji	SRR14861035	This Study
AUSMDU00008806	2014	4.2.2	Blood	Fiji	SRR14861034	This Study
AUSMDU00006211	2013	4.2.2	Blood	Fiji	SRR14861033	This Study
AUSMDU00006075	2013	4.2.2	Blood	Fiji	SRR14861032	This Study
AUSMDU00006172	2015	4.2.2	Blood	Fiji	SRR14861031	This Study
AUSMDU00008814	2014	4.2.2	Blood	Fiji	SRR14861027	This Study
AUSMDU00008824	2014	4.2.2	Blood	Fiji	SRR14861026	This Study
AUSMDU00008826	2014	4.2.2	Blood	Fiji	SRR14861025	This Study
AUSMDU00006093	2012	4.2.2	Blood	Fiji	SRR14861024	This Study
AUSMDU00006123	2013	4.2.2	Blood	Fiji	SRR14861023	This Study
AUSMDU00006106	2015	4.2.2	Blood	Fiji	SRR14861022	This Study
AUSMDU00006153	2015	4.2.2	Stool	Fiji	SRR14861021	This Study
AUSMDU00008872	2016	4.2.2	Blood	Fiji	SRR14861020	This Study
AUSMDU00008877	2016	4.2.2	Blood	Fiji	SRR14861018	This Study
AUSMDU00008802	2014	4.2.2	Blood	Fiji	SRR14861017	This Study
AUSMDU00006084	2013	4.2.2	Blood	Fiji	SRR14861016	This Study
AUSMDU00006304	2013	4.2.2	Blood	Fiji	SRR14861183	This Study
AUSMDU00008905	2016	4.2.2	Blood	Fiji	SRR14861182	This Study
AUSMDU00008812	2014	4.2.2	Blood	Fiji	SRR14861181	This Study
AUSMDU00008836	2014	4.2.2	Stool	Fiji	SRR14861180	This Study
AUSMDU00006269	2013	4.2.2	Blood	Fiji	SRR14861179	This Study
AUSMDU00006088	2015	4.2.2	Blood	Fiji	SRR14861178	This Study
AUSMDU00008863	2016	4.2.2	Blood	Fiji	SRR14861177	This Study
AUSMDU00008822	2014	4.2.2	Blood	Fiji	SRR14861175	This Study
AUSMDU00008830	2014	4.2.2	Blood	Fiji	SRR14861174	This Study
AUSMDU00006178	2013	4.2.2	Blood	Fiji	SRR14861173	This Study
AUSMDU00006292	2015	4.2.2	Blood	Fiji	SRR14861167	This Study
AUSMDU00008857	2016	4.2.2	Blood	Fiji	SRR14861166	This Study
AUSMDU00008906	2016	4.2.2	Blood	Fiji	SRR14861164	This Study
AUSMDU00008811	2014	4.2.2	Blood	Fiji	SRR14861163	This Study
AUSMDU00008815	2014	4.2.2	Blood	Fiji	SRR14861162	This Study
AUSMDU00008853	2016	4.2.2	Blood	Fiji	SRR14861160	This Study
AUSMDU00006170	2013	4.2.2	Blood	Fiji	SRR14861015	This Study
AUSMDU00006051	2015	4.2.2	Blood	Fiji	SRR14861014	This Study
AUSMDU00006245	2013	4.2.2	Blood	Fiji	SRR14861011	This Study
AUSMDU00006108	2015	4.2.2	Blood	Fiji	SRR14861006	This Study
AUSMDU00006049	2015	4.2.2	Blood	Fiji	SRR14861005	This Study
AUSMDU00006250	2015	4.2.2	Blood	Fiji	SRR14861004	This Study
AUSMDU00006101	2013	4.2.2	Blood	Fiji	SRR14861002	This Study
AUSMDU00008865	2016	4.2.2	Blood	Fiji	SRR14860997	This Study
AUSMDU00008879	2016	4.2.2	Blood	Fiji	SRR14860996	This Study
AUSMDU00006222	2012	4.2.2	Blood	Fiji	SRR14860994	This Study
AUSMDU00006177	2015	4.2.2	Blood	Fiji	SRR14860993	This Study
AUSMDU00006097	2015	4.2.2	Blood	Fiji	SRR14860992	This Study
AUSMDU00006161	2013	4.2.2	Blood	Fiji	SRR14861063	This Study
AUSMDU00006310	2014	4.2.2	Blood	Fiji	SRR14861062	This Study
AUSMDU00006060	2015	4.2.2	Blood	Fiji	SRR14861061	This Study
AUSMDU00008785	2014	4.2.2	Blood	Fiji	SRR14861057	This Study
AUSMDU00006204	2013	4.2.2	Blood	Fiji	SRR14861056	This Study
AUSMDU00006064	2015	4.2.2	Blood	Fiji	SRR14861055	This Study
AUSMDU00008813	2014	4.2.2	Blood	Fiji	SRR14861054	This Study
AUSMDU00006287	2013	4.2.2	Blood	Fiji	SRR14861053	This Study
AUSMDU00008817	2014	4.2.2	Blood	Fiji	SRR14861052	This Study
AUSMDU00006025	2015	4.2.2	Blood	Fiji	SRR14861051	This Study
AUSMDU00008871	2016	4.2.2	Blood	Fiji	SRR14861050	This Study
AUSMDU00006296	2015	4.2.2	Blood	Fiji	SRR14861046	This Study
AUSMDU00006217	2013	4.2.2	Blood	Fiji	SRR14861044	This Study
AUSMDU00008896	2016	4.2.2	Blood	Fiji	SRR14861043	This Study
AUSMDU00008810	2014	4.2.2	Blood	Fiji	SRR14861042	This Study
AUSMDU00008845	2016	4.2.2	Blood	Fiji	SRR14861040	This Study
AUSMDU00008805	2014	4.2.2	Blood	Fiji	SRR14861159	This Study
AUSMDU00006048	2015	4.2.2	Blood	Fiji	SRR14861158	This Study
AUSMDU00008801	2014	4.2.2	Blood	Fiji	SRR14861156	This Study
AUSMDU00006180	2013	4.2.2	Blood	Fiji	SRR14861155	This Study
AUSMDU00006138	2015	4.2.2	Blood	Fiji	SRR14861154	This Study
AUSMDU00008856	2016	4.2.2	Blood	Fiji	SRR14861153	This Study
AUSMDU00008904	2016	4.2.2	Blood	Fiji	SRR14861152	This Study
AUSMDU00006209	2013	4.2.2	Stool	Fiji	SRR14861149	This Study
AUSMDU00008835	2014	4.2.2	Stool	Fiji	SRR14861148	This Study
AUSMDU00008888	2016	4.2.2	Blood	Fiji	SRR14861147	This Study
AUSMDU00008889	2016	4.2.2	Blood	Fiji	SRR14861145	This Study
AUSMDU00006194	2013	4.2.2	Blood	Fiji	SRR14861142	This Study
AUSMDU00006295	2015	4.2.2	Blood	Fiji	SRR14861141	This Study
AUSMDU00008841	2014	4.2.2	Blood	Fiji	SRR14861140	This Study
AUSMDU00008788	2014	4.2.2	Blood	Fiji	SRR14861139	This Study
AUSMDU00008837	2014	4.2.2	Blood	Fiji	SRR14861138	This Study
AUSMDU00008838	2014	4.2.2	Blood	Fiji	SRR14861137	This Study
AUSMDU00008839	2014	4.2.2	Blood	Fiji	SRR14861136	This Study
AUSMDU00008840	2014	4.2.2	Blood	Fiji	SRR14860990	This Study
AUSMDU00006280	2013	4.2.2	NR	Fiji	SRR14860989	This Study
AUSMDU00006136	2012	4.2.2	Blood	Fiji	SRR14860988	This Study
AUSMDU00006240	2015	4.2.2	Blood	Fiji	SRR14860987	This Study
AUSMDU00006191	2013	4.2.2	NR	Fiji	SRR14860986	This Study
PO_1057	2009	3.1.1	Blood	Nigeria:Abuja	ERR573955	International Typhoid Consortium 2016 PMID: 27657909 (doi: 10.1371/journal.pntd.0004781)
PO_1060	2009	3.1.1	Blood	Nigeria:Abuja	ERR573956	International Typhoid Consortium 2016 PMID: 27657909 (doi: 10.1371/journal.pntd.0004781)
PO_1063	2009	3.1.1	Blood	Nigeria:Abuja	ERR573957	International Typhoid Consortium 2016 PMID: 27657909 (doi: 10.1371/journal.pntd.0004781)
PO_107	2009	2.3.1	Blood	Nigeria:Abuja	ERR573941	International Typhoid Consortium 2016 PMID: 27657909 (doi: 10.1371/journal.pntd.0004781)
PO_1098	2010	3.1.1	Blood	Nigeria:Abuja	ERR573959	International Typhoid Consortium 2016 PMID: 27657909 (doi: 10.1371/journal.pntd.0004781)
PO_1101	2010	3.1.1	Blood	Nigeria:Abuja	ERR573960	International Typhoid Consortium 2016 PMID: 27657909 (doi: 10.1371/journal.pntd.0004781)
PO_1102	2010	0.0.3	Blood	Nigeria:Abuja	ERR573961	International Typhoid Consortium 2016 PMID: 27657909 (doi: 10.1371/journal.pntd.0004781)
PO_1110	2010	4.1.1	Blood	Nigeria:Abuja	ERR573962	International Typhoid Consortium 2016 PMID: 27657909 (doi: 10.1371/journal.pntd.0004781)
PO_1131	2010	0.0.3	Blood	Nigeria:Abuja	ERR573964	International Typhoid Consortium 2016 PMID: 27657909 (doi: 10.1371/journal.pntd.0004781)
PO_1210	2010	3.1.1	Blood	Nigeria:Abuja	ERR573966	International Typhoid Consortium 2016 PMID: 27657909 (doi: 10.1371/journal.pntd.0004781)
PO_1232	2010	4.1	Blood	Nigeria:Abuja	ERR573968	International Typhoid Consortium 2016 PMID: 27657909 (doi: 10.1371/journal.pntd.0004781)
PO_1242	2010	3.1.1	Blood	Nigeria:Abuja	ERR573969	International Typhoid Consortium 2016 PMID: 27657909 (doi: 10.1371/journal.pntd.0004781)
PO_1255	2010	3.1.1	Blood	Nigeria:Abuja	ERR573971	International Typhoid Consortium 2016 PMID: 27657909 (doi: 10.1371/journal.pntd.0004781)
PO_1256	2011	0.0.3	Blood	Nigeria:Abuja	ERR573972	International Typhoid Consortium 2016 PMID: 27657909 (doi: 10.1371/journal.pntd.0004781)
PO_1265	2010	3.1.1	Blood	Nigeria:Abuja	ERR573973	International Typhoid Consortium 2016 PMID: 27657909 (doi: 10.1371/journal.pntd.0004781)
PO_1281	2010	3.1.1	Blood	Nigeria:Abuja	ERR731352	International Typhoid Consortium 2016 PMID: 27657909 (doi: 10.1371/journal.pntd.0004781)
PO_1307	2010	0.0.3	Blood	Nigeria:Abuja	ERR731360	International Typhoid Consortium 2016 PMID: 27657909 (doi: 10.1371/journal.pntd.0004781)
PO_1317	2010	0.0.3	Blood	Nigeria:Abuja	ERR731368	International Typhoid Consortium 2016 PMID: 27657909 (doi: 10.1371/journal.pntd.0004781)
PO_132	2009	2.3.1	Blood	Nigeria:Abuja	ERR573942	International Typhoid Consortium 2016 PMID: 27657909 (doi: 10.1371/journal.pntd.0004781)
PO_1324	2010	4.1	Blood	Nigeria:Abuja	ERR731384	International Typhoid Consortium 2016 PMID: 27657909 (doi: 10.1371/journal.pntd.0004781)
PO_1333	2010	3.1.1	Blood	Nigeria:Abuja	ERR731392	International Typhoid Consortium 2016 PMID: 27657909 (doi: 10.1371/journal.pntd.0004781)
PO_1335	2010	4.1	Blood	Nigeria:Abuja	ERR731408	International Typhoid Consortium 2016 PMID: 27657909 (doi: 10.1371/journal.pntd.0004781)
PO_1346	2010	2.1	Blood	Nigeria:Abuja	ERR731416	International Typhoid Consortium 2016 PMID: 27657909 (doi: 10.1371/journal.pntd.0004781)
PO_1363	2010	3.1.1	Blood	Nigeria:Abuja	ERR731424	International Typhoid Consortium 2016 PMID: 27657909 (doi: 10.1371/journal.pntd.0004781)
PO_1369	2010	4.1	Blood	Nigeria:Abuja	ERR731432	International Typhoid Consortium 2016 PMID: 27657909 (doi: 10.1371/journal.pntd.0004781)
PO_1370	2010	3.3	Blood	Nigeria:Abuja	ERR731345	International Typhoid Consortium 2016 PMID: 27657909 (doi: 10.1371/journal.pntd.0004781)
PO_1395	2010	4.1	Blood	Nigeria:Abuja	ERR731361	International Typhoid Consortium 2016 PMID: 27657909 (doi: 10.1371/journal.pntd.0004781)
PO_1539	2010	0.0.3	Blood	Nigeria:Abuja	ERR731401	International Typhoid Consortium 2016 PMID: 27657909 (doi: 10.1371/journal.pntd.0004781)
PO_1551	2010	4.1	Blood	Nigeria:Abuja	ERR731409	International Typhoid Consortium 2016 PMID: 27657909 (doi: 10.1371/journal.pntd.0004781)
PO_1591	2010	3.1.1	Blood	Nigeria:Abuja	ERR731433	International Typhoid Consortium 2016 PMID: 27657909 (doi: 10.1371/journal.pntd.0004781)
PO_1594	2010	3.1.1	Blood	Nigeria:Abuja	ERR731346	International Typhoid Consortium 2016 PMID: 27657909 (doi: 10.1371/journal.pntd.0004781)
PO_1712	2010	3.1.1	Blood	Nigeria:Abuja	ERR731370	International Typhoid Consortium 2016 PMID: 27657909 (doi: 10.1371/journal.pntd.0004781)
PO_1747	2010	3.1.1	Blood	Nigeria:Abuja	ERR731378	International Typhoid Consortium 2016 PMID: 27657909 (doi: 10.1371/journal.pntd.0004781)
PO_1763	2010	3.1.1	Blood	Nigeria:Abuja	ERR731386	International Typhoid Consortium 2016 PMID: 27657909 (doi: 10.1371/journal.pntd.0004781)
PO_1770	2010	3.1.1	Blood	Nigeria:Abuja	ERR731394	International Typhoid Consortium 2016 PMID: 27657909 (doi: 10.1371/journal.pntd.0004781)
PO_1821	2011	3.1.1	Blood	Nigeria:Abuja	ERR731410	International Typhoid Consortium 2016 PMID: 27657909 (doi: 10.1371/journal.pntd.0004781)
PO_1822	2011	3.1.1	Blood	Nigeria:Abuja	ERR731418	International Typhoid Consortium 2016 PMID: 27657909 (doi: 10.1371/journal.pntd.0004781)
PO_187	2009	3.1.1	Blood	Nigeria:Abuja	ERR573943	International Typhoid Consortium 2016 PMID: 27657909 (doi: 10.1371/journal.pntd.0004781)
PO_1960	2011	3.1.1	Blood	Nigeria:Abuja	ERR731426	International Typhoid Consortium 2016 PMID: 27657909 (doi: 10.1371/journal.pntd.0004781)
PO_2031	2011	2.1	Blood	Nigeria:Abuja	ERR731434	International Typhoid Consortium 2016 PMID: 27657909 (doi: 10.1371/journal.pntd.0004781)
PO_227	2009	3.1.1	Blood	Nigeria:Abuja	ERR573944	International Typhoid Consortium 2016 PMID: 27657909 (doi: 10.1371/journal.pntd.0004781)
PO_2309	2011	3.1.1	Blood	Nigeria:Abuja	ERR731355	International Typhoid Consortium 2016 PMID: 27657909 (doi: 10.1371/journal.pntd.0004781)
PO_2330	2011	3.1.1	Blood	Nigeria:Abuja	ERR731363	International Typhoid Consortium 2016 PMID: 27657909 (doi: 10.1371/journal.pntd.0004781)
PO_2434	2011	2.2	Blood	Nigeria:Abuja	ERR731371	International Typhoid Consortium 2016 PMID: 27657909 (doi: 10.1371/journal.pntd.0004781)
PO_2576	2012	3.1.1	Blood	Nigeria:Abuja	ERR731379	International Typhoid Consortium 2016 PMID: 27657909 (doi: 10.1371/journal.pntd.0004781)
PO_260	2009	4.1	Blood	Nigeria:Abuja	ERR573945	International Typhoid Consortium 2016 PMID: 27657909 (doi: 10.1371/journal.pntd.0004781)
PO_2677	2012	3.1.1	Blood	Nigeria:Abuja	ERR731387	International Typhoid Consortium 2016 PMID: 27657909 (doi: 10.1371/journal.pntd.0004781)
PO_2732	2012	2.3.1	Blood	Nigeria:Abuja	ERR731395	International Typhoid Consortium 2016 PMID: 27657909 (doi: 10.1371/journal.pntd.0004781)
PO_2744	2012	2.3.1	Blood	Nigeria:Abuja	ERR731403	International Typhoid Consortium 2016 PMID: 27657909 (doi: 10.1371/journal.pntd.0004781)
PO_2760	2012	2.3.1	Blood	Nigeria:Abuja	ERR731435	International Typhoid Consortium 2016 PMID: 27657909 (doi: 10.1371/journal.pntd.0004781)
PO_293	2009	3.1.1	Blood	Nigeria:Abuja	ERR573947	International Typhoid Consortium 2016 PMID: 27657909 (doi: 10.1371/journal.pntd.0004781)
PO_30	2008	3.1.1	Blood	Nigeria:Abuja	ERR573938	International Typhoid Consortium 2016 PMID: 27657909 (doi: 10.1371/journal.pntd.0004781)
PO_351	2009	3.1.1	Blood	Nigeria:Abuja	ERR573948	International Typhoid Consortium 2016 PMID: 27657909 (doi: 10.1371/journal.pntd.0004781)
PO_355	2009	3.1.1	Blood	Nigeria:Abuja	ERR573949	International Typhoid Consortium 2016 PMID: 27657909 (doi: 10.1371/journal.pntd.0004781)
PO_575	2009	3.1.1	Blood	Nigeria:Abuja	ERR573932	International Typhoid Consortium 2016 PMID: 27657909 (doi: 10.1371/journal.pntd.0004781)
PO_601	2009	0.0.3	Blood	Nigeria:Abuja	ERR573934	International Typhoid Consortium 2016 PMID: 27657909 (doi: 10.1371/journal.pntd.0004781)
PO_771	2009	3.1.1	Blood	Nigeria:Abuja	ERR573950	International Typhoid Consortium 2016 PMID: 27657909 (doi: 10.1371/journal.pntd.0004781)
PO_812	2009	3.1.1	Blood	Nigeria:Abuja	ERR573952	International Typhoid Consortium 2016 PMID: 27657909 (doi: 10.1371/journal.pntd.0004781)
PO_919	2009	3.1.1	Blood	Nigeria:Abuja	ERR573954	International Typhoid Consortium 2016 PMID: 27657909 (doi: 10.1371/journal.pntd.0004781)
bfk01783	2013	3.1.1	Blood	Burkina Faso	ERR984765	Park et al 2018 PMID: 30504848 (doi: 10.1038/s41467-018-07370-z)
bkf00126	2012	3.1.1	Blood	Burkina Faso	ERR984737	Park et al 2018 PMID: 30504848 (doi: 10.1038/s41467-018-07370-z)
bkf00258	2012	4.1.1	Blood	Burkina Faso	ERR984743	Park et al 2018 PMID: 30504848 (doi: 10.1038/s41467-018-07370-z)
bkf01146	2013	4.1.1	Blood	Burkina Faso	ERR984759	Park et al 2018 PMID: 30504848 (doi: 10.1038/s41467-018-07370-z)
bkf01464	2013	3.1.1	Blood	Burkina Faso	ERR984771	Park et al 2018 PMID: 30504848 (doi: 10.1038/s41467-018-07370-z)
bkf01465	2013	2.2	Blood	Burkina Faso	ERR984712	Park et al 2018 PMID: 30504848 (doi: 10.1038/s41467-018-07370-z)
bkf01493	2013	3.1.1	Blood	Burkina Faso	ERR984778	Park et al 2018 PMID: 30504848 (doi: 10.1038/s41467-018-07370-z)
bkf01760	2013	3.1.1	Blood	Burkina Faso	ERR984713	Park et al 2018 PMID: 30504848 (doi: 10.1038/s41467-018-07370-z)
eth00410	2012	1.2	Blood	Ethiopia	ERR998612	Park et al 2018 PMID: 30504848 (doi: 10.1038/s41467-018-07370-z)
eth00717	2013	2.2.2	Blood	Ethiopia	ERR998638	Park et al 2018 PMID: 30504848 (doi: 10.1038/s41467-018-07370-z)
gha112792	2010	3.1.1	Blood	Ghana	ERR984749	Park et al 2018 PMID: 30504848 (doi: 10.1038/s41467-018-07370-z)
gha113010	2010	3.1.1	Blood	Ghana	ERR984798	Park et al 2018 PMID: 30504848 (doi: 10.1038/s41467-018-07370-z)
gha114070	2011	3.1.1	Blood	Ghana	ERR984881	Park et al 2018 PMID: 30504848 (doi: 10.1038/s41467-018-07370-z)
gha115082	2011	3.1.1	Blood	Ghana	ERR984795	Park et al 2018 PMID: 30504848 (doi: 10.1038/s41467-018-07370-z)
gha115138	2011	3.1.1	Blood	Ghana	ERR984879	Park et al 2018 PMID: 30504848 (doi: 10.1038/s41467-018-07370-z)
gha115200	2011	3.1.1	Blood	Ghana	ERR984789	Park et al 2018 PMID: 30504848 (doi: 10.1038/s41467-018-07370-z)
gha115343	2011	3.1.1	Blood	Ghana	ERR984832	Park et al 2018 PMID: 30504848 (doi: 10.1038/s41467-018-07370-z)
gha115524	2011	2.3.2	Blood	Ghana	ERR984869	Park et al 2018 PMID: 30504848 (doi: 10.1038/s41467-018-07370-z)
gha115531	2011	3.1.1	Blood	Ghana	ERR984846	Park et al 2018 PMID: 30504848 (doi: 10.1038/s41467-018-07370-z)
gha115752	2012	3.1.1	Blood	Ghana	ERR984872	Park et al 2018 PMID: 30504848 (doi: 10.1038/s41467-018-07370-z)
gha116178	2012	3.1.1	Blood	Ghana	ERR984797	Park et al 2018 PMID: 30504848 (doi: 10.1038/s41467-018-07370-z)
gha130010	NA	3.1.1	Blood	Ghana	ERR998584	Park et al 2018 PMID: 30504848 (doi: 10.1038/s41467-018-07370-z)
gha300005	2010	3.1.1	Blood	Ghana	ERR984802	Park et al 2018 PMID: 30504848 (doi: 10.1038/s41467-018-07370-z)
gha300795	2010	3.1.1	Blood	Ghana	ERR984862	Park et al 2018 PMID: 30504848 (doi: 10.1038/s41467-018-07370-z)
gha300884	2010	3.1.1	Blood	Ghana	ERR984814	Park et al 2018 PMID: 30504848 (doi: 10.1038/s41467-018-07370-z)
gha400543	NA	3.1.1	Blood	Ghana	ERR984855	Park et al 2018 PMID: 30504848 (doi: 10.1038/s41467-018-07370-z)
gha400630	NA	3.1.1	Blood	Ghana	ERR984841	Park et al 2018 PMID: 30504848 (doi: 10.1038/s41467-018-07370-z)
gha400648	NA	3.1.1	Blood	Ghana	ERR984820	Park et al 2018 PMID: 30504848 (doi: 10.1038/s41467-018-07370-z)
gha500212	2011	3.1.1	Blood	Ghana	ERR984824	Park et al 2018 PMID: 30504848 (doi: 10.1038/s41467-018-07370-z)
gha500347	2011	3.1.1	Blood	Ghana	ERR984856	Park et al 2018 PMID: 30504848 (doi: 10.1038/s41467-018-07370-z)
gha500362	2011	3.1.1	Blood	Ghana	ERR984848	Park et al 2018 PMID: 30504848 (doi: 10.1038/s41467-018-07370-z)
gha500707	2011	3.1.1	Blood	Ghana	ERR984874	Park et al 2018 PMID: 30504848 (doi: 10.1038/s41467-018-07370-z)
gha500820	2011	3.1.1	Blood	Ghana	ERR984804	Park et al 2018 PMID: 30504848 (doi: 10.1038/s41467-018-07370-z)
gha52234	NA	3.1.1	Blood	Ghana	ERR984909	Park et al 2018 PMID: 30504848 (doi: 10.1038/s41467-018-07370-z)
gha52446	NA	3.1.1	Blood	Ghana	ERR998643	Park et al 2018 PMID: 30504848 (doi: 10.1038/s41467-018-07370-z)
gha53002	NA	3.1.1	Blood	Ghana	ERR998636	Park et al 2018 PMID: 30504848 (doi: 10.1038/s41467-018-07370-z)
gha58918	NA	3.1.1	Blood	Ghana	ERR998480	Park et al 2018 PMID: 30504848 (doi: 10.1038/s41467-018-07370-z)
gha66994	NA	3.1.1	Blood	Ghana	ERR984942	Park et al 2018 PMID: 30504848 (doi: 10.1038/s41467-018-07370-z)
gha68564	NA	3.1.1	Blood	Ghana	ERR984950	Park et al 2018 PMID: 30504848 (doi: 10.1038/s41467-018-07370-z)
gha7119	NA	3.1.1	Blood	Ghana	ERR984955	Park et al 2018 PMID: 30504848 (doi: 10.1038/s41467-018-07370-z)
gha73406	NA	3.1.1	Blood	Ghana	ERR984957	Park et al 2018 PMID: 30504848 (doi: 10.1038/s41467-018-07370-z)
gha75193	NA	3.1.1	Blood	Ghana	ERR998470	Park et al 2018 PMID: 30504848 (doi: 10.1038/s41467-018-07370-z)
gha75716	NA	3.1.1	Blood	Ghana	ERR984949	Park et al 2018 PMID: 30504848 (doi: 10.1038/s41467-018-07370-z)
gha78920	NA	3.1.1	Blood	Ghana	ERR984926	Park et al 2018 PMID: 30504848 (doi: 10.1038/s41467-018-07370-z)
gha80509	NA	3.1.1	Blood	Ghana	ERR984894	Park et al 2018 PMID: 30504848 (doi: 10.1038/s41467-018-07370-z)
gha80759	NA	3.1.1	Blood	Ghana	ERR998628	Park et al 2018 PMID: 30504848 (doi: 10.1038/s41467-018-07370-z)
gha87039	NA	0.0.3	Blood	Ghana	ERR984932	Park et al 2018 PMID: 30504848 (doi: 10.1038/s41467-018-07370-z)
gha87249	NA	3.1.1	Blood	Ghana	ERR998494	Park et al 2018 PMID: 30504848 (doi: 10.1038/s41467-018-07370-z)
gha89541	NA	3.1.1	Blood	Ghana	ERR984938	Park et al 2018 PMID: 30504848 (doi: 10.1038/s41467-018-07370-z)
gha917800	NA	3.1.1	Blood	Ghana	ERR998590	Park et al 2018 PMID: 30504848 (doi: 10.1038/s41467-018-07370-z)
gha91946	NA	3.1.1	Blood	Ghana	ERR984968	Park et al 2018 PMID: 30504848 (doi: 10.1038/s41467-018-07370-z)
gha9728	NA	3.1.1	Blood	Ghana	ERR984721	Park et al 2018 PMID: 30504848 (doi: 10.1038/s41467-018-07370-z)
gha98311	NA	3.1.1	Blood	Ghana	ERR984936	Park et al 2018 PMID: 30504848 (doi: 10.1038/s41467-018-07370-z)
gha98375	NA	0.0.3	Blood	Ghana	ERR998564	Park et al 2018 PMID: 30504848 (doi: 10.1038/s41467-018-07370-z)
KT0031	2015	4.3.1	Blood	Uganda	ERR1556071	Park et al 2018 PMID: 30504848 (doi: 10.1038/s41467-018-07370-z)
KT0033	2015	4.3.1	Blood	Uganda	ERR1556070	Park et al 2018 PMID: 30504848 (doi: 10.1038/s41467-018-07370-z)
KT0036	2015	4.3.1	Blood	Uganda	ERR1556069	Park et al 2018 PMID: 30504848 (doi: 10.1038/s41467-018-07370-z)
KT0038	2015	4.3.1	Blood	Uganda	ERR1556068	Park et al 2018 PMID: 30504848 (doi: 10.1038/s41467-018-07370-z)
KT0040	2015	4.3.1	Blood	Uganda	ERR1556067	Park et al 2018 PMID: 30504848 (doi: 10.1038/s41467-018-07370-z)
KT0041	2015	4.3.1	Blood	Uganda	ERR1556066	Park et al 2018 PMID: 30504848 (doi: 10.1038/s41467-018-07370-z)
KT0049	2015	4.3.1	Blood	Uganda	ERR1556077	Park et al 2018 PMID: 30504848 (doi: 10.1038/s41467-018-07370-z)
KT0052	2015	4.3.1	Blood	Uganda	ERR1556076	Park et al 2018 PMID: 30504848 (doi: 10.1038/s41467-018-07370-z)
KT0056	2015	4.3.1	Blood	Uganda	ERR1556075	Park et al 2018 PMID: 30504848 (doi: 10.1038/s41467-018-07370-z)
KT0071	2015	4.3.1	Blood	Uganda	ERR1556074	Park et al 2018 PMID: 30504848 (doi: 10.1038/s41467-018-07370-z)
KT0074	2015	4.3.1	Blood	Uganda	ERR1556073	Park et al 2018 PMID: 30504848 (doi: 10.1038/s41467-018-07370-z)
KT0078	2015	4.3.1	Blood	Uganda	ERR1556072	Park et al 2018 PMID: 30504848 (doi: 10.1038/s41467-018-07370-z)
KT0090	2015	4.3.1	Blood	Uganda	ERR1556054	Park et al 2018 PMID: 30504848 (doi: 10.1038/s41467-018-07370-z)
KT0095	2015	4.3.1	Blood	Uganda	ERR1556055	Park et al 2018 PMID: 30504848 (doi: 10.1038/s41467-018-07370-z)
KT0096	2015	4.3.1	Blood	Uganda	ERR1556056	Park et al 2018 PMID: 30504848 (doi: 10.1038/s41467-018-07370-z)
KT0107	2015	4.3.1	Blood	Uganda	ERR1556057	Park et al 2018 PMID: 30504848 (doi: 10.1038/s41467-018-07370-z)
KT0111	2015	4.3.1	Blood	Uganda	ERR1556058	Park et al 2018 PMID: 30504848 (doi: 10.1038/s41467-018-07370-z)
KT0112	2015	4.3.1	Blood	Uganda	ERR1556059	Park et al 2018 PMID: 30504848 (doi: 10.1038/s41467-018-07370-z)
KT0113	2015	4.3.1	Blood	Uganda	ERR1556060	Park et al 2018 PMID: 30504848 (doi: 10.1038/s41467-018-07370-z)
KT0119	2015	4.3.1	Blood	Uganda	ERR1556061	Park et al 2018 PMID: 30504848 (doi: 10.1038/s41467-018-07370-z)
KT0121	2015	4.3.1	Blood	Uganda	ERR1556062	Park et al 2018 PMID: 30504848 (doi: 10.1038/s41467-018-07370-z)
KT0152	2015	4.3.1	Blood	Uganda	ERR1556063	Park et al 2018 PMID: 30504848 (doi: 10.1038/s41467-018-07370-z)
KT0157	2015	4.3.1	Blood	Uganda	ERR1556064	Park et al 2018 PMID: 30504848 (doi: 10.1038/s41467-018-07370-z)
KT0160	2015	4.3.1	Blood	Uganda	ERR1556065	Park et al 2018 PMID: 30504848 (doi: 10.1038/s41467-018-07370-z)
KT0183	2015	4.3.1	Blood	Uganda	ERR1556083	Park et al 2018 PMID: 30504848 (doi: 10.1038/s41467-018-07370-z)
KT0186	2015	4.3.1	Blood	Uganda	ERR1556082	Park et al 2018 PMID: 30504848 (doi: 10.1038/s41467-018-07370-z)
KT0218	2015	4.3.1	Blood	Uganda	ERR1556081	Park et al 2018 PMID: 30504848 (doi: 10.1038/s41467-018-07370-z)
KT0222	2015	4.3.1	Blood	Uganda	ERR1556080	Park et al 2018 PMID: 30504848 (doi: 10.1038/s41467-018-07370-z)
KT0237	2015	4.3.1	Blood	Uganda	ERR1556079	Park et al 2018 PMID: 30504848 (doi: 10.1038/s41467-018-07370-z)
KT0240	2015	4.3.1	Blood	Uganda	ERR1556078	Park et al 2018 PMID: 30504848 (doi: 10.1038/s41467-018-07370-z)
mgr00332	2011	2.5	Blood	Madagascar	ERR984753	Park et al 2018 PMID: 30504848 (doi: 10.1038/s41467-018-07370-z)
mgr00360	2011	2.2	Blood	Madagascar	ERR984739	Park et al 2018 PMID: 30504848 (doi: 10.1038/s41467-018-07370-z)
mgr00361	2011	2.2	Blood	Madagascar	ERR984760	Park et al 2018 PMID: 30504848 (doi: 10.1038/s41467-018-07370-z)
mgr00374	2012	2.5	Blood	Madagascar	ERR984766	Park et al 2018 PMID: 30504848 (doi: 10.1038/s41467-018-07370-z)
mgr02174	2012	4.1	Blood	Madagascar	ERR984779	Park et al 2018 PMID: 30504848 (doi: 10.1038/s41467-018-07370-z)
mgr03169	2013	2.5	Blood	Madagascar	ERR984754	Park et al 2018 PMID: 30504848 (doi: 10.1038/s41467-018-07370-z)
rsa639624		3.3.1	Blood	South Africa	ERR984750	Park et al 2018 PMID: 30504848 (doi: 10.1038/s41467-018-07370-z)
rsa692502		3.3.1	Blood	South Africa	ERR984742	Park et al 2018 PMID: 30504848 (doi: 10.1038/s41467-018-07370-z)
sen00496	2012	3.1	Blood	Senegal	ERR984791	Park et al 2018 PMID: 30504848 (doi: 10.1038/s41467-018-07370-z)
sen00651	2012	4.1	Blood	Senegal	ERR984708	Park et al 2018 PMID: 30504848 (doi: 10.1038/s41467-018-07370-z)
tzn04978	2011	4.3.1	Blood	Tanzania	ERR998619	Park et al 2018 PMID: 30504848 (doi: 10.1038/s41467-018-07370-z)
tzn05005	2011	4.3.1	Blood	Tanzania	ERR998614	Park et al 2018 PMID: 30504848 (doi: 10.1038/s41467-018-07370-z)
tzn05137	2012	2.2.2	Blood	Tanzania	ERR998627	Park et al 2018 PMID: 30504848 (doi: 10.1038/s41467-018-07370-z)
tzn05256	2012	4.3.1	Blood	Tanzania	ERR998595	Park et al 2018 PMID: 30504848 (doi: 10.1038/s41467-018-07370-z)
tzn05707	2011	4.3.1	Blood	Tanzania	ERR998536	Park et al 2018 PMID: 30504848 (doi: 10.1038/s41467-018-07370-z)
tzn05829	2012	4.3.1	Blood	Tanzania	ERR998581	Park et al 2018 PMID: 30504848 (doi: 10.1038/s41467-018-07370-z)
tzn05833	2012	4.3.1	Blood	Tanzania	ERR998633	Park et al 2018 PMID: 30504848 (doi: 10.1038/s41467-018-07370-z)
tzn05836	2012	4.3.1	Blood	Tanzania	ERR998520	Park et al 2018 PMID: 30504848 (doi: 10.1038/s41467-018-07370-z)
tzn05856	2012	4.3.1	Blood	Tanzania	ERR998600	Park et al 2018 PMID: 30504848 (doi: 10.1038/s41467-018-07370-z)
tzn05915	2012	4.3.1	Blood	Tanzania	ERR998610	Park et al 2018 PMID: 30504848 (doi: 10.1038/s41467-018-07370-z)
tzn06112	2012	4.3.1	Blood	Tanzania	ERR998604	Park et al 2018 PMID: 30504848 (doi: 10.1038/s41467-018-07370-z)
2010758602	2012	4.3.1	Blood	Kenya	ERR984858	Park et al 2018 PMID: 30504848 (doi: 10.1038/s41467-018-07370-z)
2011731267	2012	4.3.1	Blood	Kenya	ERR984868	Park et al 2018 PMID: 30504848 (doi: 10.1038/s41467-018-07370-z)
2011731303	2012	4.3.1	Blood	Kenya	ERR984828	Park et al 2018 PMID: 30504848 (doi: 10.1038/s41467-018-07370-z)
2011731482	2012	4.3.1	Blood	Kenya	ERR984826	Park et al 2018 PMID: 30504848 (doi: 10.1038/s41467-018-07370-z)
2011731485	2012	4.3.1	Blood	Kenya	ERR984768	Park et al 2018 PMID: 30504848 (doi: 10.1038/s41467-018-07370-z)
2011731566	2012	4.3.1	Blood	Kenya	ERR984834	Park et al 2018 PMID: 30504848 (doi: 10.1038/s41467-018-07370-z)
2011731699	2012	4.3.1	Blood	Kenya	ERR984843	Park et al 2018 PMID: 30504848 (doi: 10.1038/s41467-018-07370-z)
2011731737	2012	4.3.1	Blood	Kenya	ERR984707	Park et al 2018 PMID: 30504848 (doi: 10.1038/s41467-018-07370-z)
2011731763	2012	4.3.1	Blood	Kenya	ERR984788	Park et al 2018 PMID: 30504848 (doi: 10.1038/s41467-018-07370-z)
2011732466	2012	4.3.1	Blood	Kenya	ERR984866	Park et al 2018 PMID: 30504848 (doi: 10.1038/s41467-018-07370-z)
2011732483	2013	4.3.1	Blood	Kenya	ERR984842	Park et al 2018 PMID: 30504848 (doi: 10.1038/s41467-018-07370-z)
2011736351	2012	4.3.1	Blood	Kenya	ERR984859	Park et al 2018 PMID: 30504848 (doi: 10.1038/s41467-018-07370-z)
2011736425	2012	4.3.1	Blood	Kenya	ERR984885	Park et al 2018 PMID: 30504848 (doi: 10.1038/s41467-018-07370-z)
2011740790	2012	4.3.1	Blood	Kenya	ERR984851	Park et al 2018 PMID: 30504848 (doi: 10.1038/s41467-018-07370-z)
2011740872	2012	4.3.1	Blood	Kenya	ERR984748	Park et al 2018 PMID: 30504848 (doi: 10.1038/s41467-018-07370-z)
2011741567	2012	4.3.1	Blood	Kenya	ERR984852	Park et al 2018 PMID: 30504848 (doi: 10.1038/s41467-018-07370-z)
2011741885	2012	4.3.1	Blood	Kenya	ERR984781	Park et al 2018 PMID: 30504848 (doi: 10.1038/s41467-018-07370-z)
2011745646	2013	4.3.1	Blood	Kenya	ERR984836	Park et al 2018 PMID: 30504848 (doi: 10.1038/s41467-018-07370-z)
2011745945	2013	4.3.1	Blood	Kenya	ERR984767	Park et al 2018 PMID: 30504848 (doi: 10.1038/s41467-018-07370-z)
2011750411	2012	4.3.1	Blood	Kenya	ERR984844	Park et al 2018 PMID: 30504848 (doi: 10.1038/s41467-018-07370-z)
2011750601	2012	4.3.1	Blood	Kenya	ERR984867	Park et al 2018 PMID: 30504848 (doi: 10.1038/s41467-018-07370-z)
2011750677	2012	4.3.1	Blood	Kenya	ERR984755	Park et al 2018 PMID: 30504848 (doi: 10.1038/s41467-018-07370-z)
2011750771	2012	4.3.1	Blood	Kenya	ERR984761	Park et al 2018 PMID: 30504848 (doi: 10.1038/s41467-018-07370-z)
2011751132	2012	4.3.1	Blood	Kenya	ERR984827	Park et al 2018 PMID: 30504848 (doi: 10.1038/s41467-018-07370-z)
2011751364	2012	4.3.1	Blood	Kenya	ERR984835	Park et al 2018 PMID: 30504848 (doi: 10.1038/s41467-018-07370-z)
2011751738	2012	4.3.1	Blood	Kenya	ERR984875	Park et al 2018 PMID: 30504848 (doi: 10.1038/s41467-018-07370-z)
2012106455	2012	4.3.1	Blood	Kenya	ERR984774	Park et al 2018 PMID: 30504848 (doi: 10.1038/s41467-018-07370-z)
2012113041	2012	4.3.1	Blood	Kenya	ERR984917	Park et al 2018 PMID: 30504848 (doi: 10.1038/s41467-018-07370-z)
2012113059	2012	4.3.1	Blood	Kenya	ERR984876	Park et al 2018 PMID: 30504848 (doi: 10.1038/s41467-018-07370-z)
2012113075	2012	4.3.1	Blood	Kenya	ERR984776	Park et al 2018 PMID: 30504848 (doi: 10.1038/s41467-018-07370-z)
2012113125	2012	4.3.1	Blood	Kenya	ERR984783	Park et al 2018 PMID: 30504848 (doi: 10.1038/s41467-018-07370-z)
2012113910	2012	4.3.1	Blood	Kenya	ERR984850	Park et al 2018 PMID: 30504848 (doi: 10.1038/s41467-018-07370-z)
2012119497	2013	4.3.1	Blood	Kenya	ERR984790	Park et al 2018 PMID: 30504848 (doi: 10.1038/s41467-018-07370-z)
2013117808	2013	4.3.1	Blood	Kenya	ERR984741	Park et al 2018 PMID: 30504848 (doi: 10.1038/s41467-018-07370-z)
2013122084	2013	4.3.1	Blood	Kenya	ERR984860	Park et al 2018 PMID: 30504848 (doi: 10.1038/s41467-018-07370-z)
150(98)S	1998	4.3.1	Unknown	Vietnam	ERR357622	Holt et al, 2008 PMID: 18660809 (doi: 10.1038/ng.195)
BH_1011	2013	2.2	Blood	Nigeria:Abuja	ERR657382	International typhoid consortium et al 2016 PMID: 27657909 (doi: 10.1371/journal.pntd.0004781)
BH_1034	2013	2.2	Blood	Nigeria:Abuja	ERR657389	International typhoid consortium et al 2016 PMID: 27657909 (doi: 10.1371/journal.pntd.0004781)
BH_1127	2013	3.1.1	Blood	Nigeria:Abuja	ERR657396	International typhoid consortium et al 2016 PMID: 27657909 (doi: 10.1371/journal.pntd.0004781)
BH_1147	2013	3.1.1	Blood	Nigeria:Abuja	ERR657403	International typhoid consortium et al 2016 PMID: 27657909 (doi: 10.1371/journal.pntd.0004781)
BH_1157	2013	3.1.1	Blood	Nigeria:Abuja	ERR657410	International typhoid consortium et al 2016 PMID: 27657909 (doi: 10.1371/journal.pntd.0004781)
BH_1184	2013	3.1.1	Blood	Nigeria:Abuja	ERR657417	International typhoid consortium et al 2016 PMID: 27657909 (doi: 10.1371/journal.pntd.0004781)
BH_1201	2013	3.1.1	Blood	Nigeria:Abuja	ERR657424	International typhoid consortium et al 2016 PMID: 27657909 (doi: 10.1371/journal.pntd.0004781)
BH_159	2013	3.1.1	Blood	Nigeria:Abuja	ERR657413	International typhoid consortium et al 2016 PMID: 27657909 (doi: 10.1371/journal.pntd.0004781)
BH_213	2013	2.3.2	Blood	Nigeria:Abuja	ERR657420	International typhoid consortium et al 2016 PMID: 27657909 (doi: 10.1371/journal.pntd.0004781)
BH_229	2013	2.3.1	Blood	Nigeria:Abuja	ERR657427	International typhoid consortium et al 2016 PMID: 27657909 (doi: 10.1371/journal.pntd.0004781)
BH_242	2013	2.2	Blood	Nigeria:Abuja	ERR657434	International typhoid consortium et al 2016 PMID: 27657909 (doi: 10.1371/journal.pntd.0004781)
BH_282	2013	3.1.1	Blood	Nigeria:Abuja	ERR657448	International typhoid consortium et al 2016 PMID: 27657909 (doi: 10.1371/journal.pntd.0004781)
BH_303	2013	3.1.1	Blood	Nigeria:Abuja	ERR657371	International typhoid consortium et al 2016 PMID: 27657909 (doi: 10.1371/journal.pntd.0004781)
BH_348	2013	2.2	Blood	Nigeria:Abuja	ERR657379	International typhoid consortium et al 2016 PMID: 27657909 (doi: 10.1371/journal.pntd.0004781)
BH_355	2013	3.1.1	Blood	Nigeria:Abuja	ERR657393	International typhoid consortium et al 2016 PMID: 27657909 (doi: 10.1371/journal.pntd.0004781)
BH_405	2013	3.1.1	Blood	Nigeria:Abuja	ERR657407	International typhoid consortium et al 2016 PMID: 27657909 (doi: 10.1371/journal.pntd.0004781)
BH_424	2013	3.1.1	Blood	Nigeria:Abuja	ERR657414	International typhoid consortium et al 2016 PMID: 27657909 (doi: 10.1371/journal.pntd.0004781)
BH_434	2013	3.1.1	Blood	Nigeria:Abuja	ERR657421	International typhoid consortium et al 2016 PMID: 27657909 (doi: 10.1371/journal.pntd.0004781)
BH_452	2013	3.1.1	Blood	Nigeria:Abuja	ERR657428	International typhoid consortium et al 2016 PMID: 27657909 (doi: 10.1371/journal.pntd.0004781)
BH_483	2013	3.1.1	Blood	Nigeria:Abuja	ERR657435	International typhoid consortium et al 2016 PMID: 27657909 (doi: 10.1371/journal.pntd.0004781)
BH_485	2013	2.2	Blood	Nigeria:Abuja	ERR657442	International typhoid consortium et al 2016 PMID: 27657909 (doi: 10.1371/journal.pntd.0004781)
BH_505	2013	3.1.1	Blood	Nigeria:Abuja	ERR657449	International typhoid consortium et al 2016 PMID: 27657909 (doi: 10.1371/journal.pntd.0004781)
BH_516	2013	2.2	Blood	Nigeria:Abuja	ERR657372	International typhoid consortium et al 2016 PMID: 27657909 (doi: 10.1371/journal.pntd.0004781)
BH_559	2013	3.1.1	Blood	Nigeria:Abuja	ERR657394	International typhoid consortium et al 2016 PMID: 27657909 (doi: 10.1371/journal.pntd.0004781)
BH_567	2013	3.1.1	Blood	Nigeria:Abuja	ERR657401	International typhoid consortium et al 2016 PMID: 27657909 (doi: 10.1371/journal.pntd.0004781)
BH_577	2013	3.1.1	Blood	Nigeria:Abuja	ERR657408	International typhoid consortium et al 2016 PMID: 27657909 (doi: 10.1371/journal.pntd.0004781)
BH_612	2013	3.1.1	Blood	Nigeria:Abuja	ERR657415	International typhoid consortium et al 2016 PMID: 27657909 (doi: 10.1371/journal.pntd.0004781)
BH_616	2013	3.1.1	Blood	Nigeria:Abuja	ERR657422	International typhoid consortium et al 2016 PMID: 27657909 (doi: 10.1371/journal.pntd.0004781)
BH_640	2013	3.1.1	Blood	Nigeria:Abuja	ERR657429	International typhoid consortium et al 2016 PMID: 27657909 (doi: 10.1371/journal.pntd.0004781)
BH_726	2013	3.1.1	Blood	Nigeria:Abuja	ERR657450	International typhoid consortium et al 2016 PMID: 27657909 (doi: 10.1371/journal.pntd.0004781)
BH_772	2013	2.2	Blood	Nigeria:Abuja	ERR657381	International typhoid consortium et al 2016 PMID: 27657909 (doi: 10.1371/journal.pntd.0004781)
BH_844	2013	2.2	Blood	Nigeria:Abuja	ERR657423	International typhoid consortium et al 2016 PMID: 27657909 (doi: 10.1371/journal.pntd.0004781)
BH_882	2013	2.2	Blood	Nigeria:Abuja	ERR657437	International typhoid consortium et al 2016 PMID: 27657909 (doi: 10.1371/journal.pntd.0004781)
BH_924	2013	2.2	Blood	Nigeria:Abuja	ERR657444	International typhoid consortium et al 2016 PMID: 27657909 (doi: 10.1371/journal.pntd.0004781)
BH_966	2013	2.2	Blood	Nigeria:Abuja	ERR657451	International typhoid consortium et al 2016 PMID: 27657909 (doi: 10.1371/journal.pntd.0004781)
BH_988	2013	3.1.1	Blood	Nigeria:Abuja	ERR657374	International typhoid consortium et al 2016 PMID: 27657909 (doi: 10.1371/journal.pntd.0004781)
C_1318	2013	3.1.1	Blood	Nigeria:Kano	ERR731364	International typhoid consortium et al 2016 PMID: 27657909 (doi: 10.1371/journal.pntd.0004781)
C_1331	2013	2.3.1	Blood	Nigeria:Kano	ERR731372	International typhoid consortium et al 2016 PMID: 27657909 (doi: 10.1371/journal.pntd.0004781)
C_1352	2013	3.1.1	Blood	Nigeria:Kano	ERR731380	International typhoid consortium et al 2016 PMID: 27657909 (doi: 10.1371/journal.pntd.0004781)
C_1360	2013	3.1.1	Blood	Nigeria:Kano	ERR731388	International typhoid consortium et al 2016 PMID: 27657909 (doi: 10.1371/journal.pntd.0004781)
C_1386	2013	3.1.1	Blood	Nigeria:Kano	ERR731396	International typhoid consortium et al 2016 PMID: 27657909 (doi: 10.1371/journal.pntd.0004781)
C_1524	2013	3.1.1	Blood	Nigeria:Kano	ERR731404	International typhoid consortium et al 2016 PMID: 27657909 (doi: 10.1371/journal.pntd.0004781)
G_1028	2013	3.1.1	Blood	Nigeria:Abuja	ERR731422	International typhoid consortium et al 2016 PMID: 27657909 (doi: 10.1371/journal.pntd.0004781)
G_1099	2013	3.1.1	Blood	Nigeria:Abuja	ERR731430	International typhoid consortium et al 2016 PMID: 27657909 (doi: 10.1371/journal.pntd.0004781)
G_1105	2013	3.1.1	Blood	Nigeria:Abuja	ERR731438	International typhoid consortium et al 2016 PMID: 27657909 (doi: 10.1371/journal.pntd.0004781)
G_1159	2013	3.1.1	Blood	Nigeria:Abuja	ERR731351	International typhoid consortium et al 2016 PMID: 27657909 (doi: 10.1371/journal.pntd.0004781)
G_1250	2013	3.1.1	Blood	Nigeria:Abuja	ERR731359	International typhoid consortium et al 2016 PMID: 27657909 (doi: 10.1371/journal.pntd.0004781)
G_1259	2013	4.1	Blood	Nigeria:Abuja	ERR731367	International typhoid consortium et al 2016 PMID: 27657909 (doi: 10.1371/journal.pntd.0004781)
G_1290	2013	3.1.1	Blood	Nigeria:Abuja	ERR731375	International typhoid consortium et al 2016 PMID: 27657909 (doi: 10.1371/journal.pntd.0004781)
G_1320	2013	3.1.1	Blood	Nigeria:Abuja	ERR731391	International typhoid consortium et al 2016 PMID: 27657909 (doi: 10.1371/journal.pntd.0004781)
G_1325	2013	3.1.1	Blood	Nigeria:Abuja	ERR731399	International typhoid consortium et al 2016 PMID: 27657909 (doi: 10.1371/journal.pntd.0004781)
G_1357	2013	3.1.1	Blood	Nigeria:Abuja	ERR731407	International typhoid consortium et al 2016 PMID: 27657909 (doi: 10.1371/journal.pntd.0004781)
G_1553	2013	2.2	Blood	Nigeria:Abuja	ERR731415	International typhoid consortium et al 2016 PMID: 27657909 (doi: 10.1371/journal.pntd.0004781)
G_198	2012	2.3.1	Blood	Nigeria:Abuja	ERR731357	International typhoid consortium et al 2016 PMID: 27657909 (doi: 10.1371/journal.pntd.0004781)
G_2055	2013	3.1.1	Blood	Nigeria:Abuja	ERR657370	International typhoid consortium et al 2016 PMID: 27657909 (doi: 10.1371/journal.pntd.0004781)
G_2113	2013	3.1.1	Blood	Nigeria:Abuja	ERR657378	International typhoid consortium et al 2016 PMID: 27657909 (doi: 10.1371/journal.pntd.0004781)
G_2117	2013	3.1.1	Blood	Nigeria:Abuja	ERR657385	International typhoid consortium et al 2016 PMID: 27657909 (doi: 10.1371/journal.pntd.0004781)
G_254	2012	3.1.1	Blood	Nigeria:Abuja	ERR731373	International typhoid consortium et al 2016 PMID: 27657909 (doi: 10.1371/journal.pntd.0004781)
G_382	2012	3.1.1	Blood	Nigeria:Abuja	ERR731397	International typhoid consortium et al 2016 PMID: 27657909 (doi: 10.1371/journal.pntd.0004781)
G_480	2012	3.1.1	Blood	Nigeria:Abuja	ERR731405	International typhoid consortium et al 2016 PMID: 27657909 (doi: 10.1371/journal.pntd.0004781)
G_584	2013	3.1.1	Blood	Nigeria:Abuja	ERR731413	International typhoid consortium et al 2016 PMID: 27657909 (doi: 10.1371/journal.pntd.0004781)
G_609	2013	3.1.1	Blood	Nigeria:Abuja	ERR731421	International typhoid consortium et al 2016 PMID: 27657909 (doi: 10.1371/journal.pntd.0004781)
G_710	2013	0.0.1	Blood	Nigeria:Abuja	ERR731358	International typhoid consortium et al 2016 PMID: 27657909 (doi: 10.1371/journal.pntd.0004781)
G_737	2013	3.1.1	Blood	Nigeria:Abuja	ERR731374	International typhoid consortium et al 2016 PMID: 27657909 (doi: 10.1371/journal.pntd.0004781)
G_753	2013	3.1.1	Blood	Nigeria:Abuja	ERR731382	International typhoid consortium et al 2016 PMID: 27657909 (doi: 10.1371/journal.pntd.0004781)
G_795	2013	3.1.1	Blood	Nigeria:Abuja	ERR731390	International typhoid consortium et al 2016 PMID: 27657909 (doi: 10.1371/journal.pntd.0004781)
G_863	2013	3.1.1	Blood	Nigeria:Abuja	ERR731398	International typhoid consortium et al 2016 PMID: 27657909 (doi: 10.1371/journal.pntd.0004781)
G_953	2013	0.0.1	Blood	Nigeria:Abuja	ERR731406	International typhoid consortium et al 2016 PMID: 27657909 (doi: 10.1371/journal.pntd.0004781)
G_957	2013	3.1.1	Blood	Nigeria:Abuja	ERR731414	International typhoid consortium et al 2016 PMID: 27657909 (doi: 10.1371/journal.pntd.0004781)
B6570	1991	4.3.1	Blood	India:Vellore	ERR1788737	Pragasam et al 2020 PMID: 32003431 (doi: 10.1093/cid/ciz1112)
B6951	1991	4.3.1	Blood	India:Vellore	ERR1788738	Pragasam et al 2020 PMID: 32003431 (doi: 10.1093/cid/ciz1112)
B7819	1991	3.3	Blood	India:Vellore	ERR1788739	Pragasam et al 2020 PMID: 32003431 (doi: 10.1093/cid/ciz1112)
B29	1991	2.2.2	Blood	India:Vellore	ERR1788740	Pragasam et al 2020 PMID: 32003431 (doi: 10.1093/cid/ciz1112)
B1280	1991	2.2.2	Blood	India:Vellore	ERR1788741	Pragasam et al 2020 PMID: 32003431 (doi: 10.1093/cid/ciz1112)
B774	1991	2.5	Blood	India:Vellore	ERR1788742	Pragasam et al 2020 PMID: 32003431 (doi: 10.1093/cid/ciz1112)
B2220	1991	2.2.2	Blood	India:Vellore	ERR1788743	Pragasam et al 2020 PMID: 32003431 (doi: 10.1093/cid/ciz1112)
B1896	1991	4.3.1	Blood	India:Vellore	ERR1788744	Pragasam et al 2020 PMID: 32003431 (doi: 10.1093/cid/ciz1112)
B2033	1991	4.3.1	Blood	India:Vellore	ERR1788745	Pragasam et al 2020 PMID: 32003431 (doi: 10.1093/cid/ciz1112)
B1897	1991	4.3.1	Blood	India:Vellore	ERR1788746	Pragasam et al 2020 PMID: 32003431 (doi: 10.1093/cid/ciz1112)
B2848	1991	4.3.1	Blood	India:Vellore	ERR1788747	Pragasam et al 2020 PMID: 32003431 (doi: 10.1093/cid/ciz1112)
B3083	1991	4.3.1	Blood	India:Vellore	ERR1788748	Pragasam et al 2020 PMID: 32003431 (doi: 10.1093/cid/ciz1112)
B3400	1991	2.4	Blood	India:Vellore	ERR1788749	Pragasam et al 2020 PMID: 32003431 (doi: 10.1093/cid/ciz1112)
B3309	1991	4.3.1	Blood	India:Vellore	ERR1788750	Pragasam et al 2020 PMID: 32003431 (doi: 10.1093/cid/ciz1112)
B3803	1991	4.3.1	Blood	India:Vellore	ERR1788751	Pragasam et al 2020 PMID: 32003431 (doi: 10.1093/cid/ciz1112)
B3908	1991	2.5	Blood	India:Vellore	ERR1788752	Pragasam et al 2020 PMID: 32003431 (doi: 10.1093/cid/ciz1112)
B4016	1991	4.3.1	Blood	India:Vellore	ERR1788753	Pragasam et al 2020 PMID: 32003431 (doi: 10.1093/cid/ciz1112)
B3918	1991	2.5	Blood	India:Vellore	ERR1788754	Pragasam et al 2020 PMID: 32003431 (doi: 10.1093/cid/ciz1112)
B3474	1991	4.3.1	Blood	India:Vellore	ERR1788755	Pragasam et al 2020 PMID: 32003431 (doi: 10.1093/cid/ciz1112)
B3905	1991	3.0.2	Blood	India:Vellore	ERR1788756	Pragasam et al 2020 PMID: 32003431 (doi: 10.1093/cid/ciz1112)
B4812	1991	4.3.1	Blood	India:Vellore	ERR1788757	Pragasam et al 2020 PMID: 32003431 (doi: 10.1093/cid/ciz1112)
B4393	1991	4.3.1	Blood	India:Vellore	ERR1788758	Pragasam et al 2020 PMID: 32003431 (doi: 10.1093/cid/ciz1112)
B4589	1991	4.3.1	Blood	India:Vellore	ERR1788759	Pragasam et al 2020 PMID: 32003431 (doi: 10.1093/cid/ciz1112)
B4636	1991	4.3.1	Blood	India:Vellore	ERR1788760	Pragasam et al 2020 PMID: 32003431 (doi: 10.1093/cid/ciz1112)
B4760	1991	4.3.1	Blood	India:Vellore	ERR1788761	Pragasam et al 2020 PMID: 32003431 (doi: 10.1093/cid/ciz1112)
B8880	1992	4.3.1	Blood	India:Vellore	ERR1788762	Pragasam et al 2020 PMID: 32003431 (doi: 10.1093/cid/ciz1112)
B8794	1992	4.3.1	Blood	India:Vellore	ERR1788764	Pragasam et al 2020 PMID: 32003431 (doi: 10.1093/cid/ciz1112)
B2186	1992	4.3.1	Blood	India:Vellore	ERR1788765	Pragasam et al 2020 PMID: 32003431 (doi: 10.1093/cid/ciz1112)
B3848	1992	4.3.1	Blood	India:Vellore	ERR1788766	Pragasam et al 2020 PMID: 32003431 (doi: 10.1093/cid/ciz1112)
B5563	1993	2.4	Blood	India:Vellore	ERR1788767	Pragasam et al 2020 PMID: 32003431 (doi: 10.1093/cid/ciz1112)
B7167	1993	4.3.1	Blood	India:Vellore	ERR1788769	Pragasam et al 2020 PMID: 32003431 (doi: 10.1093/cid/ciz1112)
B6892	1993	4.3.1	Blood	India:Vellore	ERR1788770	Pragasam et al 2020 PMID: 32003431 (doi: 10.1093/cid/ciz1112)
B7830	1993	3.2.1	Blood	India:Vellore	ERR1788771	Pragasam et al 2020 PMID: 32003431 (doi: 10.1093/cid/ciz1112)
B8081	1994	2.5	Blood	India:Vellore	ERR1788772	Pragasam et al 2020 PMID: 32003431 (doi: 10.1093/cid/ciz1112)
B8257	1994	2.5	Blood	India:Vellore	ERR1788773	Pragasam et al 2020 PMID: 32003431 (doi: 10.1093/cid/ciz1112)
B1273	1994	3.2	Blood	India:Vellore	ERR1788774	Pragasam et al 2020 PMID: 32003431 (doi: 10.1093/cid/ciz1112)
B4532	1995	3.2	Blood	India:Vellore	ERR1788777	Pragasam et al 2020 PMID: 32003431 (doi: 10.1093/cid/ciz1112)
B6693	1995	4.1	Blood	India:Vellore	ERR1788778	Pragasam et al 2020 PMID: 32003431 (doi: 10.1093/cid/ciz1112)
B8677	1995	4.3.1	Blood	India:Vellore	ERR1788779	Pragasam et al 2020 PMID: 32003431 (doi: 10.1093/cid/ciz1112)
B8746	1995	4.3.1	Blood	India:Vellore	ERR1788780	Pragasam et al 2020 PMID: 32003431 (doi: 10.1093/cid/ciz1112)
B1343	1996	3.2.1	Blood	India:Vellore	ERR1788781	Pragasam et al 2020 PMID: 32003431 (doi: 10.1093/cid/ciz1112)
B3210	1996	4.1	Blood	India:Vellore	ERR1788782	Pragasam et al 2020 PMID: 32003431 (doi: 10.1093/cid/ciz1112)
B8927	1996	4.3.1	Blood	India:Vellore	ERR1788785	Pragasam et al 2020 PMID: 32003431 (doi: 10.1093/cid/ciz1112)
B5039	1998	2.2.2	Blood	India:Vellore	ERR1788786	Pragasam et al 2020 PMID: 32003431 (doi: 10.1093/cid/ciz1112)
B6327	1998	4.3.1	Blood	India:Vellore	ERR1788787	Pragasam et al 2020 PMID: 32003431 (doi: 10.1093/cid/ciz1112)
B9330	1998	4.1	Blood	India:Vellore	ERR1788788	Pragasam et al 2020 PMID: 32003431 (doi: 10.1093/cid/ciz1112)
B7204	1999	4.3.1	Blood	India:Vellore	ERR1788789	Pragasam et al 2020 PMID: 32003431 (doi: 10.1093/cid/ciz1112)
B8340	1999	4.3.1	Blood	India:Vellore	ERR1788791	Pragasam et al 2020 PMID: 32003431 (doi: 10.1093/cid/ciz1112)
B95	2000	4.3.1	Blood	India:Vellore	ERR1788793	Pragasam et al 2020 PMID: 32003431 (doi: 10.1093/cid/ciz1112)
B686	2001	4.3.1	Blood	India:Vellore	ERR1788795	Pragasam et al 2020 PMID: 32003431 (doi: 10.1093/cid/ciz1112)
B1781	2001	4.3.1	Blood	India:Vellore	ERR1788796	Pragasam et al 2020 PMID: 32003431 (doi: 10.1093/cid/ciz1112)
B3273	2001	4.3.1	Blood	India:Vellore	ERR1788797	Pragasam et al 2020 PMID: 32003431 (doi: 10.1093/cid/ciz1112)
B9577	2001	4.3.1	Blood	India:Vellore	ERR1788798	Pragasam et al 2020 PMID: 32003431 (doi: 10.1093/cid/ciz1112)
B7417	2002	4.3.1	Blood	India:Vellore	ERR1788799	Pragasam et al 2020 PMID: 32003431 (doi: 10.1093/cid/ciz1112)
B7929	2002	4.1	Blood	India:Vellore	ERR1788800	Pragasam et al 2020 PMID: 32003431 (doi: 10.1093/cid/ciz1112)
B4375	2003	4.3.1	Blood	India:Vellore	ERR1788802	Pragasam et al 2020 PMID: 32003431 (doi: 10.1093/cid/ciz1112)
B7488	2003	4.3.1	Blood	India:Vellore	ERR1788803	Pragasam et al 2020 PMID: 32003431 (doi: 10.1093/cid/ciz1112)
B6525	2003	4.3.1	Blood	India:Vellore	ERR1788805	Pragasam et al 2020 PMID: 32003431 (doi: 10.1093/cid/ciz1112)
B14686	2004	4.1	Blood	India:Vellore	ERR1788807	Pragasam et al 2020 PMID: 32003431 (doi: 10.1093/cid/ciz1112)
B14724	2004	4.3.1	Blood	India:Vellore	ERR1788808	Pragasam et al 2020 PMID: 32003431 (doi: 10.1093/cid/ciz1112)
B12868	2004	2.5	Blood	India:Vellore	ERR1788809	Pragasam et al 2020 PMID: 32003431 (doi: 10.1093/cid/ciz1112)
B7618	2004	4.3.1	Blood	India:Vellore	ERR1788811	Pragasam et al 2020 PMID: 32003431 (doi: 10.1093/cid/ciz1112)
B12774	2004	4.3.1	Blood	India:Vellore	ERR1788812	Pragasam et al 2020 PMID: 32003431 (doi: 10.1093/cid/ciz1112)
B2599	2004	4.3.1	Blood	India:Vellore	ERR1788813	Pragasam et al 2020 PMID: 32003431 (doi: 10.1093/cid/ciz1112)
B14483	2004	4.3.1	Blood	India:Vellore	ERR1788814	Pragasam et al 2020 PMID: 32003431 (doi: 10.1093/cid/ciz1112)
B2429	2004	4.3.1	Blood	India:Vellore	ERR1788815	Pragasam et al 2020 PMID: 32003431 (doi: 10.1093/cid/ciz1112)
B13642	2004	4.3.1	Blood	India:Vellore	ERR1788817	Pragasam et al 2020 PMID: 32003431 (doi: 10.1093/cid/ciz1112)
B712	2005	3.2.1	Blood	India:Vellore	ERR1788819	Pragasam et al 2020 PMID: 32003431 (doi: 10.1093/cid/ciz1112)
B2149	2005	2.5	Blood	India:Vellore	ERR1788822	Pragasam et al 2020 PMID: 32003431 (doi: 10.1093/cid/ciz1112)
B8063	2005	4.3.1	Blood	India:Vellore	ERR1788824	Pragasam et al 2020 PMID: 32003431 (doi: 10.1093/cid/ciz1112)
B16925	2005	4.3.1	Blood	India:Vellore	ERR1788826	Pragasam et al 2020 PMID: 32003431 (doi: 10.1093/cid/ciz1112)
B16078	2005	4.3.1	Blood	India:Vellore	ERR1788827	Pragasam et al 2020 PMID: 32003431 (doi: 10.1093/cid/ciz1112)
B8541	2005	4.3.1	Blood	India:Vellore	ERR1788828	Pragasam et al 2020 PMID: 32003431 (doi: 10.1093/cid/ciz1112)
B1461	2006	4.3.1	Blood	India:Vellore	ERR1788829	Pragasam et al 2020 PMID: 32003431 (doi: 10.1093/cid/ciz1112)
B4306	2006	4.3.1	Blood	India:Vellore	ERR1788830	Pragasam et al 2020 PMID: 32003431 (doi: 10.1093/cid/ciz1112)
B415	2006	4.3.1	Blood	India:Vellore	ERR1788831	Pragasam et al 2020 PMID: 32003431 (doi: 10.1093/cid/ciz1112)
B896	2006	4.3.1	Blood	India:Vellore	ERR1788832	Pragasam et al 2020 PMID: 32003431 (doi: 10.1093/cid/ciz1112)
B1421	2006	2.5	Blood	India:Vellore	ERR1788833	Pragasam et al 2020 PMID: 32003431 (doi: 10.1093/cid/ciz1112)
B3061	2006	2.5	Blood	India:Vellore	ERR1788834	Pragasam et al 2020 PMID: 32003431 (doi: 10.1093/cid/ciz1112)
B4595	2006	4.3.1	Blood	India:Vellore	ERR1788835	Pragasam et al 2020 PMID: 32003431 (doi: 10.1093/cid/ciz1112)
B5801	2006	4.3.1	Blood	India:Vellore	ERR1788836	Pragasam et al 2020 PMID: 32003431 (doi: 10.1093/cid/ciz1112)
B22596	2007	4.3.1	Blood	India:Vellore	ERR1788837	Pragasam et al 2020 PMID: 32003431 (doi: 10.1093/cid/ciz1112)
B5753	2007	2.5	Blood	India:Vellore	ERR1788838	Pragasam et al 2020 PMID: 32003431 (doi: 10.1093/cid/ciz1112)
B1466	2007	4.3.1	Blood	India:Vellore	ERR1788839	Pragasam et al 2020 PMID: 32003431 (doi: 10.1093/cid/ciz1112)
B12730	2007	4.3.1	Blood	India:Vellore	ERR1788840	Pragasam et al 2020 PMID: 32003431 (doi: 10.1093/cid/ciz1112)
B22867	2007	4.3.1	Blood	India:Vellore	ERR1788841	Pragasam et al 2020 PMID: 32003431 (doi: 10.1093/cid/ciz1112)
B13459	2007	4.3.1	Blood	India:Vellore	ERR1788842	Pragasam et al 2020 PMID: 32003431 (doi: 10.1093/cid/ciz1112)
B8629	2007	4.3.1	Blood	India:Vellore	ERR1788843	Pragasam et al 2020 PMID: 32003431 (doi: 10.1093/cid/ciz1112)
B20594	2007	4.3.1	Blood	India:Vellore	ERR1788844	Pragasam et al 2020 PMID: 32003431 (doi: 10.1093/cid/ciz1112)
B5782	2008	2.5	Blood	India:Vellore	ERR1788845	Pragasam et al 2020 PMID: 32003431 (doi: 10.1093/cid/ciz1112)
B812	2008	4.3.1	Blood	India:Vellore	ERR1788847	Pragasam et al 2020 PMID: 32003431 (doi: 10.1093/cid/ciz1112)
B4712	2008	4.3.1	Blood	India:Vellore	ERR1788848	Pragasam et al 2020 PMID: 32003431 (doi: 10.1093/cid/ciz1112)
B3293	2008	4.3.1	Blood	India:Vellore	ERR1788849	Pragasam et al 2020 PMID: 32003431 (doi: 10.1093/cid/ciz1112)
B14837	2008	4.3.1	Blood	India:Vellore	ERR1788850	Pragasam et al 2020 PMID: 32003431 (doi: 10.1093/cid/ciz1112)
B19224	2008	4.3.1	Blood	India:Vellore	ERR1788851	Pragasam et al 2020 PMID: 32003431 (doi: 10.1093/cid/ciz1112)
B23530	2008	4.3.1	Blood	India:Vellore	ERR1788852	Pragasam et al 2020 PMID: 32003431 (doi: 10.1093/cid/ciz1112)
B24872	2008	4.3.1	Blood	India:Vellore	ERR1788853	Pragasam et al 2020 PMID: 32003431 (doi: 10.1093/cid/ciz1112)
B359	2009	4.3.1	Blood	India:Vellore	ERR1788854	Pragasam et al 2020 PMID: 32003431 (doi: 10.1093/cid/ciz1112)
B2387	2009	4.3.1	Blood	India:Vellore	ERR1788855	Pragasam et al 2020 PMID: 32003431 (doi: 10.1093/cid/ciz1112)
B5606	2009	4.3.1	Blood	India:Vellore	ERR1788856	Pragasam et al 2020 PMID: 32003431 (doi: 10.1093/cid/ciz1112)
B6855	2009	4.3.1	Blood	India:Vellore	ERR1788857	Pragasam et al 2020 PMID: 32003431 (doi: 10.1093/cid/ciz1112)
B14066	2009	3.2.1	Blood	India:Vellore	ERR1788861	Pragasam et al 2020 PMID: 32003431 (doi: 10.1093/cid/ciz1112)
B26511	2009	4.3.1	Blood	India:Vellore	ERR1788862	Pragasam et al 2020 PMID: 32003431 (doi: 10.1093/cid/ciz1112)
B30500	2009	4.3.1	Blood	India:Vellore	ERR1788863	Pragasam et al 2020 PMID: 32003431 (doi: 10.1093/cid/ciz1112)
B25055	2010	4.3.1	Blood	India:Vellore	ERR1788864	Pragasam et al 2020 PMID: 32003431 (doi: 10.1093/cid/ciz1112)
B13541	2010	4.3.1	Blood	India:Vellore	ERR1788865	Pragasam et al 2020 PMID: 32003431 (doi: 10.1093/cid/ciz1112)
B13711	2010	4.3.1	Blood	India:Vellore	ERR1788866	Pragasam et al 2020 PMID: 32003431 (doi: 10.1093/cid/ciz1112)
B24099	2010	4.3.1	Blood	India:Vellore	ERR1788867	Pragasam et al 2020 PMID: 32003431 (doi: 10.1093/cid/ciz1112)
B2187	2010	4.3.1	Blood	India:Vellore	ERR1788868	Pragasam et al 2020 PMID: 32003431 (doi: 10.1093/cid/ciz1112)
B2207	2010	4.3.1	Blood	India:Vellore	ERR1788869	Pragasam et al 2020 PMID: 32003431 (doi: 10.1093/cid/ciz1112)
B6996	2010	4.3.1	Blood	India:Vellore	ERR1788870	Pragasam et al 2020 PMID: 32003431 (doi: 10.1093/cid/ciz1112)
B9604	2010	4.3.1	Blood	India:Vellore	ERR1788871	Pragasam et al 2020 PMID: 32003431 (doi: 10.1093/cid/ciz1112)
B8784	2010	4.3.1	Blood	India:Vellore	ERR1788873	Pragasam et al 2020 PMID: 32003431 (doi: 10.1093/cid/ciz1112)
B32375	2011	4.3.1	Blood	India:Vellore	ERR1788874	Pragasam et al 2020 PMID: 32003431 (doi: 10.1093/cid/ciz1112)
B18669	2011	3.3.1	Blood	India:Vellore	ERR1788875	Pragasam et al 2020 PMID: 32003431 (doi: 10.1093/cid/ciz1112)
B8802	2011	4.3.1	Blood	India:Vellore	ERR1788876	Pragasam et al 2020 PMID: 32003431 (doi: 10.1093/cid/ciz1112)
B9365	2011	2	Blood	India:Vellore	ERR1788877	Pragasam et al 2020 PMID: 32003431 (doi: 10.1093/cid/ciz1112)
B2553	2011	4.3.1	Blood	India:Vellore	ERR1788878	Pragasam et al 2020 PMID: 32003431 (doi: 10.1093/cid/ciz1112)
B2717	2011	4.3.1	Blood	India:Vellore	ERR1788879	Pragasam et al 2020 PMID: 32003431 (doi: 10.1093/cid/ciz1112)
B15765	2011	4.3.1	Blood	India:Vellore	ERR1788881	Pragasam et al 2020 PMID: 32003431 (doi: 10.1093/cid/ciz1112)
B16040	2011	4.3.1	Blood	India:Vellore	ERR1788882	Pragasam et al 2020 PMID: 32003431 (doi: 10.1093/cid/ciz1112)
B15481	2011	4.3.1	Blood	India:Vellore	ERR1788883	Pragasam et al 2020 PMID: 32003431 (doi: 10.1093/cid/ciz1112)
B25753	2012	4.3.1	Blood	India:Vellore	ERR1788884	Pragasam et al 2020 PMID: 32003431 (doi: 10.1093/cid/ciz1112)
B19593	2012	4.3.1	Blood	India:Vellore	ERR1788885	Pragasam et al 2020 PMID: 32003431 (doi: 10.1093/cid/ciz1112)
B39348	2012	4.3.1	Blood	India:Vellore	ERR1788886	Pragasam et al 2020 PMID: 32003431 (doi: 10.1093/cid/ciz1112)
B941	2012	4.3.1	Blood	India:Vellore	ERR1788887	Pragasam et al 2020 PMID: 32003431 (doi: 10.1093/cid/ciz1112)
B24112	2012	4.3.1	Blood	India:Vellore	ERR1788888	Pragasam et al 2020 PMID: 32003431 (doi: 10.1093/cid/ciz1112)
B33278	2012	4.3.1	Blood	India:Vellore	ERR1788889	Pragasam et al 2020 PMID: 32003431 (doi: 10.1093/cid/ciz1112)
B16811	2012	4.3.1	Blood	India:Vellore	ERR1788890	Pragasam et al 2020 PMID: 32003431 (doi: 10.1093/cid/ciz1112)
B13393	2012	4.3.1	Blood	India:Vellore	ERR1788891	Pragasam et al 2020 PMID: 32003431 (doi: 10.1093/cid/ciz1112)
B33353	2012	4.3.1	Blood	India:Vellore	ERR1788892	Pragasam et al 2020 PMID: 32003431 (doi: 10.1093/cid/ciz1112)
B17300	2012	4.3.1	Blood	India:Vellore	ERR1788893	Pragasam et al 2020 PMID: 32003431 (doi: 10.1093/cid/ciz1112)
B24497	2013	4.3.1	Blood	India:Vellore	ERR1788894	Pragasam et al 2020 PMID: 32003431 (doi: 10.1093/cid/ciz1112)
B25393	2013	4.3.1	Blood	India:Vellore	ERR1788895	Pragasam et al 2020 PMID: 32003431 (doi: 10.1093/cid/ciz1112)
B39403	2013	3.2.1	Blood	India:Vellore	ERR1788896	Pragasam et al 2020 PMID: 32003431 (doi: 10.1093/cid/ciz1112)
B20097	2013	4.3.1	Blood	India:Vellore	ERR1788897	Pragasam et al 2020 PMID: 32003431 (doi: 10.1093/cid/ciz1112)
B37490	2013	4.3.1	Blood	India:Vellore	ERR1788898	Pragasam et al 2020 PMID: 32003431 (doi: 10.1093/cid/ciz1112)
B20437	2013	4.3.1	Blood	India:Vellore	ERR1788899	Pragasam et al 2020 PMID: 32003431 (doi: 10.1093/cid/ciz1112)
B19245	2013	4.3.1	Blood	India:Vellore	ERR1788900	Pragasam et al 2020 PMID: 32003431 (doi: 10.1093/cid/ciz1112)
B33930	2013	4.3.1	Blood	India:Vellore	ERR1788901	Pragasam et al 2020 PMID: 32003431 (doi: 10.1093/cid/ciz1112)
B22376	2013	4.3.1	Blood	India:Vellore	ERR1788902	Pragasam et al 2020 PMID: 32003431 (doi: 10.1093/cid/ciz1112)
B18815	2013	4.3.1	Blood	India:Vellore	ERR1788903	Pragasam et al 2020 PMID: 32003431 (doi: 10.1093/cid/ciz1112)
B18119	2014	4.3.1	Blood	India:Vellore	ERR1788904	Pragasam et al 2020 PMID: 32003431 (doi: 10.1093/cid/ciz1112)
B4129	2014	4.3.1	Blood	India:Vellore	ERR1788905	Pragasam et al 2020 PMID: 32003431 (doi: 10.1093/cid/ciz1112)
B40414	2014	2.5	Blood	India:Vellore	ERR1788907	Pragasam et al 2020 PMID: 32003431 (doi: 10.1093/cid/ciz1112)
B30492	2014	4.3.1	Blood	India:Vellore	ERR1788908	Pragasam et al 2020 PMID: 32003431 (doi: 10.1093/cid/ciz1112)
B31350	2014	4.3.1	Blood	India:Vellore	ERR1788909	Pragasam et al 2020 PMID: 32003431 (doi: 10.1093/cid/ciz1112)
B4878	2014	4.3.1	Blood	India:Vellore	ERR1788910	Pragasam et al 2020 PMID: 32003431 (doi: 10.1093/cid/ciz1112)
B1780	2014	4.3.1	Blood	India:Vellore	ERR1788911	Pragasam et al 2020 PMID: 32003431 (doi: 10.1093/cid/ciz1112)
B23546	2014	2.2.1	Blood	India:Vellore	ERR1788912	Pragasam et al 2020 PMID: 32003431 (doi: 10.1093/cid/ciz1112)
B26659	2014	4.3.1	Blood	India:Vellore	ERR1788913	Pragasam et al 2020 PMID: 32003431 (doi: 10.1093/cid/ciz1112)
B15500	2015	4.3.1	Blood	India:Vellore	ERR1788914	Pragasam et al 2020 PMID: 32003431 (doi: 10.1093/cid/ciz1112)
B22053	2015	4.3.1	Blood	India:Vellore	ERR1788915	Pragasam et al 2020 PMID: 32003431 (doi: 10.1093/cid/ciz1112)
B21466	2015	4.3.1	Blood	India:Vellore	ERR1788916	Pragasam et al 2020 PMID: 32003431 (doi: 10.1093/cid/ciz1112)
B22096	2015	4.3.1	Blood	India:Vellore	ERR1788917	Pragasam et al 2020 PMID: 32003431 (doi: 10.1093/cid/ciz1112)
B3517	2015	4.3.1	Blood	India:Vellore	ERR1788919	Pragasam et al 2020 PMID: 32003431 (doi: 10.1093/cid/ciz1112)
B5087	2015	4.3.1	Blood	India:Vellore	ERR1788920	Pragasam et al 2020 PMID: 32003431 (doi: 10.1093/cid/ciz1112)
B20113	2015	4.3.1	Blood	India:Vellore	ERR1788921	Pragasam et al 2020 PMID: 32003431 (doi: 10.1093/cid/ciz1112)
B19527	2015	4.3.1	Blood	India:Vellore	ERR1788922	Pragasam et al 2020 PMID: 32003431 (doi: 10.1093/cid/ciz1112)
BP3206	2015	4.3.1	Blood	India:Vellore	ERR1788923	Pragasam et al 2020 PMID: 32003431 (doi: 10.1093/cid/ciz1112)
BP2899	2015	4.3.1	Blood	India:Vellore	ERR1788924	Pragasam et al 2020 PMID: 32003431 (doi: 10.1093/cid/ciz1112)
BV145	2016	4.3.1	Blood	India:Vellore	ERR1788925	Pragasam et al 2020 PMID: 32003431 (doi: 10.1093/cid/ciz1112)
BA7569	2016	4.3.1	Blood	India:Vellore	ERR1788926	Pragasam et al 2020 PMID: 32003431 (doi: 10.1093/cid/ciz1112)
BP2343	2016	4.3.1	Blood	India:Vellore	ERR1764372	Pragasam et al 2020 PMID: 32003431 (doi: 10.1093/cid/ciz1112)
BA7428	2016	4.3.1	Blood	India:Vellore	ERR1764373	Pragasam et al 2020 PMID: 32003431 (doi: 10.1093/cid/ciz1112)
BP2608	2016	4.1	Blood	India:Vellore	ERR1764374	Pragasam et al 2020 PMID: 32003431 (doi: 10.1093/cid/ciz1112)
BP2397	2016	4.3.1	Blood	India:Vellore	ERR1764375	Pragasam et al 2020 PMID: 32003431 (doi: 10.1093/cid/ciz1112)
BA2820	2016	4.3.1	Blood	India:Vellore	ERR1764376	Pragasam et al 2020 PMID: 32003431 (doi: 10.1093/cid/ciz1112)
BA1321	2016	4.3.1	Blood	India:Vellore	ERR1764377	Pragasam et al 2020 PMID: 32003431 (doi: 10.1093/cid/ciz1112)
BP200	2016	4.3.1	Blood	India:Vellore	ERR1764378	Pragasam et al 2020 PMID: 32003431 (doi: 10.1093/cid/ciz1112)
B10038	1996	4.3.1	Blood	India:Vellore	ERR1788783	Pragasam et al 2020 PMID: 32003431 (doi: 10.1093/cid/ciz1112)
B10072	2004	2.2.2	Blood	India:Vellore	ERR1788816	Pragasam et al 2020 PMID: 32003431 (doi: 10.1093/cid/ciz1112)
B10176	2015	4.3.1	Blood	India:Vellore	ERR1788918	Pragasam et al 2020 PMID: 32003431 (doi: 10.1093/cid/ciz1112)
B10341	2005	4.3.1	Blood	India:Vellore	ERR1788821	Pragasam et al 2020 PMID: 32003431 (doi: 10.1093/cid/ciz1112)
B1043	1994	3.2	Blood	India:Vellore	ERR1788776	Pragasam et al 2020 PMID: 32003431 (doi: 10.1093/cid/ciz1112)
B10705	2009	2.5	Blood	India:Vellore	ERR1788858	Pragasam et al 2020 PMID: 32003431 (doi: 10.1093/cid/ciz1112)
B10778	2003	4.3.1	Blood	India:Vellore	ERR1788804	Pragasam et al 2020 PMID: 32003431 (doi: 10.1093/cid/ciz1112)
B10807	2005	4.3.1	Blood	India:Vellore	ERR1788825	Pragasam et al 2020 PMID: 32003431 (doi: 10.1093/cid/ciz1112)
B10835	1996	3.3.1	Blood	India:Vellore	ERR1788784	Pragasam et al 2020 PMID: 32003431 (doi: 10.1093/cid/ciz1112)
B1086	1993	3.0.2	Blood	India:Vellore	ERR1788768	Pragasam et al 2020 PMID: 32003431 (doi: 10.1093/cid/ciz1112)
B11552	2010	4.3.1	Blood	India:Vellore	ERR1788872	Pragasam et al 2020 PMID: 32003431 (doi: 10.1093/cid/ciz1112)
B1158	2011	4.3.1	Blood	India:Vellore	ERR1788880	Pragasam et al 2020 PMID: 32003431 (doi: 10.1093/cid/ciz1112)
B1169	2002	4.3.1	Blood	India:Vellore	ERR1788801	Pragasam et al 2020 PMID: 32003431 (doi: 10.1093/cid/ciz1112)
B11867	2009	4.3.1	Blood	India:Vellore	ERR1788859	Pragasam et al 2020 PMID: 32003431 (doi: 10.1093/cid/ciz1112)
B11991	2004	4	Blood	India:Vellore	ERR1788810	Pragasam et al 2020 PMID: 32003431 (doi: 10.1093/cid/ciz1112)
B12078	2009	4.3.1	Blood	India:Vellore	ERR1788860	Pragasam et al 2020 PMID: 32003431 (doi: 10.1093/cid/ciz1112)
B1211	1994	3.2	Blood	India:Vellore	ERR1788775	Pragasam et al 2020 PMID: 32003431 (doi: 10.1093/cid/ciz1112)
B12178	2005	2.5	Blood	India:Vellore	ERR1788820	Pragasam et al 2020 PMID: 32003431 (doi: 10.1093/cid/ciz1112)
B12203	2004	4.3.1	Blood	India:Vellore	ERR1788806	Pragasam et al 2020 PMID: 32003431 (doi: 10.1093/cid/ciz1112)
B12332	2005	2.5	Blood	India:Vellore	ERR1788823	Pragasam et al 2020 PMID: 32003431 (doi: 10.1093/cid/ciz1112)
B1242	2014	4.3.1	Blood	India:Vellore	ERR1788906	Pragasam et al 2020 PMID: 32003431 (doi: 10.1093/cid/ciz1112)
B12458	2008	4.3.1	Blood	India:Vellore	ERR1788846	Pragasam et al 2020 PMID: 32003431 (doi: 10.1093/cid/ciz1112)
B1250	1992	4.3.1	Blood	India:Vellore	ERR1788763	Pragasam et al 2020 PMID: 32003431 (doi: 10.1093/cid/ciz1112)
B12549	2004	4.3.1	Blood	India:Vellore	ERR1788818	Pragasam et al 2020 PMID: 32003431 (doi: 10.1093/cid/ciz1112)
H05118260	2005	4.3.1	Blood	Unknown	ERR1017039	Wong et al 2016 PMID: 27703135 (doi.org/10.1038/ncomms12827)
H05196407	2005	4.3.1	Blood	Unknown	ERR1017040	Wong et al 2016 PMID: 27703135 (doi.org/10.1038/ncomms12827)
H05196408	2005	4.3.1	Blood	Unknown	ERR485127	Wong et al 2016 PMID: 27703135 (doi.org/10.1038/ncomms12827)
H05212226	2005	4.3.1	Blood	Unknown	ERR485129	Wong et al 2016 PMID: 27703135 (doi.org/10.1038/ncomms12827)
H05272442	2005	3.1.1	Blood	Unknown	ERR1017041	Wong et al 2016 PMID: 27703135 (doi.org/10.1038/ncomms12827)
H05406403	2005	4.3.1	Blood	Unknown	ERR1017042	Wong et al 2016 PMID: 27703135 (doi.org/10.1038/ncomms12827)
H06016481	2005	4.3.1	Blood	Unknown	ERR1017045	Wong et al 2016 PMID: 27703135 (doi.org/10.1038/ncomms12827)
H06136379	2006	4.3.1	Blood	Unknown	ERR485132	Wong et al 2016 PMID: 27703135 (doi.org/10.1038/ncomms12827)
H06136380	2006	4.3.1	Blood	Unknown	ERR485133	Wong et al 2016 PMID: 27703135 (doi.org/10.1038/ncomms12827)
H06156550	2006	3.0.1	Blood	Unknown	ERR1017048	Wong et al 2016 PMID: 27703135 (doi.org/10.1038/ncomms12827)
H06384614	2006	4.3.1	Blood	Pakistan	ERR1017052	Wong et al 2016 PMID: 27703135 (doi.org/10.1038/ncomms12827)
H06394364	2006	4.3.1	Blood	Bangladesh	ERR1017054	Wong et al 2016 PMID: 27703135 (doi.org/10.1038/ncomms12827)
H06414500	2006	4.3.1	Blood	Bangladesh	ERR485138	Wong et al 2016 PMID: 27703135 (doi.org/10.1038/ncomms12827)
H06414501	2006	3.3.0	Blood	Bangladesh	ERR1017055	Wong et al 2016 PMID: 27703135 (doi.org/10.1038/ncomms12827)
H06434426	2006	2.0.2	Blood	Unknown	ERR1017060	Wong et al 2016 PMID: 27703135 (doi.org/10.1038/ncomms12827)
H06448472	2006	4.1.0	Blood	India	ERR485139	Wong et al 2016 PMID: 27703135 (doi.org/10.1038/ncomms12827)
H07014193	2006	2.2.0	Blood	Pakistan	ERR1017063	Wong et al 2016 PMID: 27703135 (doi.org/10.1038/ncomms12827)
H07044209	2007	4.3.1	Blood	India	ERR1017064	Wong et al 2016 PMID: 27703135 (doi.org/10.1038/ncomms12827)
H07188291	2007	3.3.0	Blood	Bangladesh	ERR485140	Wong et al 2016 PMID: 27703135 (doi.org/10.1038/ncomms12827)
H07288307	2007	4.3.1	Blood	Nepal	ERR1017067	Wong et al 2016 PMID: 27703135 (doi.org/10.1038/ncomms12827)
H07288308	2007	4.3.1	Blood	India	ERR1017068	Wong et al 2016 PMID: 27703135 (doi.org/10.1038/ncomms12827)
H07324312	2007	4.3.1	Blood	Pakistan	ERR1017069	Wong et al 2016 PMID: 27703135 (doi.org/10.1038/ncomms12827)
H07336300	2007	4.3.1	Blood	Pakistan	ERR1017070	Wong et al 2016 PMID: 27703135 (doi.org/10.1038/ncomms12827)
H07336301	2007	4.3.1	Blood	Bangladesh	ERR1017071	Wong et al 2016 PMID: 27703135 (doi.org/10.1038/ncomms12827)
H07364324	2007	4.3.1	Blood	Bangladesh	ERR1017072	Wong et al 2016 PMID: 27703135 (doi.org/10.1038/ncomms12827)
H07384494	2007	4.3.1	Blood	India	ERR1017074	Wong et al 2016 PMID: 27703135 (doi.org/10.1038/ncomms12827)
H07394454	2007	4.3.1	Blood	India	ERR1017075	Wong et al 2016 PMID: 27703135 (doi.org/10.1038/ncomms12827)
H07402281	2007	4.3.1	Blood	Bangladesh	ERR1017077	Wong et al 2016 PMID: 27703135 (doi.org/10.1038/ncomms12827)
H07404418	2007	3.1.1	Blood	Ghana	ERR1017078	Wong et al 2016 PMID: 27703135 (doi.org/10.1038/ncomms12827)
H08038152	2008	2.2.2	Blood	India	ERR1017081	Wong et al 2016 PMID: 27703135 (doi.org/10.1038/ncomms12827)
H08082282	2008	4.3.1	Blood	India	ERR1017083	Wong et al 2016 PMID: 27703135 (doi.org/10.1038/ncomms12827)
H08248234	2008	3.3.0	Blood	Bangladesh	ERR485145	Wong et al 2016 PMID: 27703135 (doi.org/10.1038/ncomms12827)
H08294356	2008	4.3.1	Blood	Bangladesh	ERR1017087	Wong et al 2016 PMID: 27703135 (doi.org/10.1038/ncomms12827)
H08302395	2008	3.2.2	Blood	Bangladesh	ERR1017088	Wong et al 2016 PMID: 27703135 (doi.org/10.1038/ncomms12827)
H08302396	2008	4.3.1	Blood	Bangladesh	ERR1017089	Wong et al 2016 PMID: 27703135 (doi.org/10.1038/ncomms12827)
H08328499	2008	4.3.1	Blood	Kuwait/India	ERR1017090	Wong et al 2016 PMID: 27703135 (doi.org/10.1038/ncomms12827)
H08384665	2008	3.3.0	Blood	Pakistan	ERR1017091	Wong et al 2016 PMID: 27703135 (doi.org/10.1038/ncomms12827)
H08398180	2008	4.3.1	Blood	Kuwait/India	ERR1017092	Wong et al 2016 PMID: 27703135 (doi.org/10.1038/ncomms12827)
H08428259	2008	4.3.1	Blood	India	ERR1017094	Wong et al 2016 PMID: 27703135 (doi.org/10.1038/ncomms12827)
H08434321	2008	3.3.0	Blood	India/Pakistan	ERR1017095	Wong et al 2016 PMID: 27703135 (doi.org/10.1038/ncomms12827)
H09044141	2009	3.1.1	Blood	Nigeria	ERR1017096	Wong et al 2016 PMID: 27703135 (doi.org/10.1038/ncomms12827)
H0905277	2009	4.3.1	Blood	Pakistan	ERR1017097	Wong et al 2016 PMID: 27703135 (doi.org/10.1038/ncomms12827)
H09132110	2009	3.3.1	Blood	Pakistan	ERR1017098	Wong et al 2016 PMID: 27703135 (doi.org/10.1038/ncomms12827)
H09176223	2009	3.3.0	Blood	Unknown	ERR485147	Wong et al 2016 PMID: 27703135 (doi.org/10.1038/ncomms12827)
H09176224	2009	4.3.1	Blood	India	ERR422751	Wong et al 2016 PMID: 27703135 (doi.org/10.1038/ncomms12827)
H09188293	2009	4.3.1	Blood	Bangladesh	ERR422752	Wong et al 2016 PMID: 27703135 (doi.org/10.1038/ncomms12827)
H0920834	2009	3.3.0	Blood	Bangladesh	ERR422754	Wong et al 2016 PMID: 27703135 (doi.org/10.1038/ncomms12827)
H09266336	2009	4.3.1	Blood	Unknown	ERR422757	Wong et al 2016 PMID: 27703135 (doi.org/10.1038/ncomms12827)
H09354568	2009	4.3.1	Blood	India	ERR422759	Wong et al 2016 PMID: 27703135 (doi.org/10.1038/ncomms12827)
H10044399	2010	4.3.1	Blood	India	ERR422762	Wong et al 2016 PMID: 27703135 (doi.org/10.1038/ncomms12827)
H10046338	2010	4.3.1	Blood	Unknown	ERR422764	Wong et al 2016 PMID: 27703135 (doi.org/10.1038/ncomms12827)
H10048267	2010	4.3.1	Blood	India	ERR422765	Wong et al 2016 PMID: 27703135 (doi.org/10.1038/ncomms12827)
H10084431	2010	4.3.1	Blood	Bangladesh	ERR422766	Wong et al 2016 PMID: 27703135 (doi.org/10.1038/ncomms12827)
H10090344	2010	3.3.0	Blood	Bangladesh, India	ERR422767	Wong et al 2016 PMID: 27703135 (doi.org/10.1038/ncomms12827)
H10092333	2010	3.3.0	Blood	Bangladesh, India	ERR422768	Wong et al 2016 PMID: 27703135 (doi.org/10.1038/ncomms12827)
H10100338	2010	3.3.0	Blood	Bangladesh	ERR422769	Wong et al 2016 PMID: 27703135 (doi.org/10.1038/ncomms12827)
H10106250	2010	4.3.1	Blood	India	ERR422770	Wong et al 2016 PMID: 27703135 (doi.org/10.1038/ncomms12827)
H10108318	2010	3.3.0	Blood	Bangladesh	ERR422771	Wong et al 2016 PMID: 27703135 (doi.org/10.1038/ncomms12827)
H1011698	2010	3.3.0	Blood	Bangladesh	ERR422772	Wong et al 2016 PMID: 27703135 (doi.org/10.1038/ncomms12827)
H10122493	2010	3.3.0	Blood	Bangladesh	ERR422773	Wong et al 2016 PMID: 27703135 (doi.org/10.1038/ncomms12827)
H10134171	2010	3.3.0	Blood	Bangladesh	ERR422774	Wong et al 2016 PMID: 27703135 (doi.org/10.1038/ncomms12827)
H10148201	2010	4.3.1	Blood	Bangladesh	ERR422775	Wong et al 2016 PMID: 27703135 (doi.org/10.1038/ncomms12827)
H1015074	2010	4.3.1	Blood	Bangladesh	ERR422776	Wong et al 2016 PMID: 27703135 (doi.org/10.1038/ncomms12827)
H10182335	2010	3.3.1	Blood	Unknown	ERR422778	Wong et al 2016 PMID: 27703135 (doi.org/10.1038/ncomms12827)
H10184197	2010	4.3.1	Blood	India	ERR422780	Wong et al 2016 PMID: 27703135 (doi.org/10.1038/ncomms12827)
H10202409	2010	4.3.1	Blood	Pakistan	ERR422781	Wong et al 2016 PMID: 27703135 (doi.org/10.1038/ncomms12827)
H10294193	2010	4.3.1	Blood	India	ERR422787	Wong et al 2016 PMID: 27703135 (doi.org/10.1038/ncomms12827)
H10310204	2010	2.3.3	Blood	Bangladesh	ERR422788	Wong et al 2016 PMID: 27703135 (doi.org/10.1038/ncomms12827)
H10334602	2010	2.1.7	Blood	India	ERR422790	Wong et al 2016 PMID: 27703135 (doi.org/10.1038/ncomms12827)
H10340496	2010	2.1.7	Blood	India	ERR422792	Wong et al 2016 PMID: 27703135 (doi.org/10.1038/ncomms12827)
H10382491	2010	4.3.1	Blood	Unknown	ERR422796	Wong et al 2016 PMID: 27703135 (doi.org/10.1038/ncomms12827)
H10394694	2010	4.3.1	Blood	Unknown	ERR422798	Wong et al 2016 PMID: 27703135 (doi.org/10.1038/ncomms12827)
H10432531	2010	4.3.1	Blood	Bangladesh	ERR422800	Wong et al 2016 PMID: 27703135 (doi.org/10.1038/ncomms12827)
H10462591	2010	4.3.1	Blood	Bangladesh	ERR422801	Wong et al 2016 PMID: 27703135 (doi.org/10.1038/ncomms12827)
H11044442	2011	4.3.1	Blood	Pakistan	ERR422803	Wong et al 2016 PMID: 27703135 (doi.org/10.1038/ncomms12827)
H11054345	2011	4.3.1	Blood	India	ERR422804	Wong et al 2016 PMID: 27703135 (doi.org/10.1038/ncomms12827)
H11096403	2011	4.3.1	Blood	Pakistan	ERR422805	Wong et al 2016 PMID: 27703135 (doi.org/10.1038/ncomms12827)
H11150244	2011	4.3.1	Blood	Bangladesh	ERR422807	Wong et al 2016 PMID: 27703135 (doi.org/10.1038/ncomms12827)
H11194353	2011	4.3.1	Blood	Bangladesh	ERR422810	Wong et al 2016 PMID: 27703135 (doi.org/10.1038/ncomms12827)
H11244554	2011	2.3.3	Blood	Bangladesh	ERR422811	Wong et al 2016 PMID: 27703135 (doi.org/10.1038/ncomms12827)
H11254619	2011	4.3.1	Blood	Bangladesh	ERR422812	Wong et al 2016 PMID: 27703135 (doi.org/10.1038/ncomms12827)
H11344588	2011	4.3.1	Blood	Bangladesh	ERR422813	Wong et al 2016 PMID: 27703135 (doi.org/10.1038/ncomms12827)
H11354680	2011	4.3.1	Blood	India	ERR422814	Wong et al 2016 PMID: 27703135 (doi.org/10.1038/ncomms12827)
H11372597	2011	4.3.1	Blood	Bangladesh	ERR422815	Wong et al 2016 PMID: 27703135 (doi.org/10.1038/ncomms12827)
H11372598	2011	4.3.1	Blood	Unknown	ERR422816	Wong et al 2016 PMID: 27703135 (doi.org/10.1038/ncomms12827)
H11374579	2011	4.3.1	Blood	India	ERR422817	Wong et al 2016 PMID: 27703135 (doi.org/10.1038/ncomms12827)
H11388492	2011	4.3.1	Blood	Bangladesh	ERR422818	Wong et al 2016 PMID: 27703135 (doi.org/10.1038/ncomms12827)
H11420359	2011	4.3.1	Blood	India	ERR422819	Wong et al 2016 PMID: 27703135 (doi.org/10.1038/ncomms12827)
H11424491	2011	3.2.2	Blood	Bangladesh	ERR422820	Wong et al 2016 PMID: 27703135 (doi.org/10.1038/ncomms12827)
H11436323	2011	3.3.0	Blood	Bangladesh	ERR422822	Wong et al 2016 PMID: 27703135 (doi.org/10.1038/ncomms12827)
H12014687	2011	4.3.1	Blood	Bangladesh	ERR422824	Wong et al 2016 PMID: 27703135 (doi.org/10.1038/ncomms12827)
H12054632	2012	4.3.1	Blood	Bangladesh	ERR422826	Wong et al 2016 PMID: 27703135 (doi.org/10.1038/ncomms12827)
H121541053	2012	4.3.1	Blood	India	ERR422828	Wong et al 2016 PMID: 27703135 (doi.org/10.1038/ncomms12827)
H12164448	2012	4.3.1	Blood	Bangladesh	ERR422829	Wong et al 2016 PMID: 27703135 (doi.org/10.1038/ncomms12827)
H12200559	2012	2.0.1	Blood	Bangladesh	ERR422830	Wong et al 2016 PMID: 27703135 (doi.org/10.1038/ncomms12827)
H12276630	2012	4.3.1	Blood	Bangladesh	ERR422831	Wong et al 2016 PMID: 27703135 (doi.org/10.1038/ncomms12827)
H12282824	2012	3.2.2	Blood	Pakistan	ERR422832	Wong et al 2016 PMID: 27703135 (doi.org/10.1038/ncomms12827)
H12382595	2012	4.3.1	Blood	Pakistan	ERR422833	Wong et al 2016 PMID: 27703135 (doi.org/10.1038/ncomms12827)
H12414817	2012	4.3.1	Blood	Pakistan	ERR422834	Wong et al 2016 PMID: 27703135 (doi.org/10.1038/ncomms12827)
H062640481	2006	4.3.1	Blood	Iraq	ERR331382	Wong et al, 2015 PMID: 25961941 (doi: 10.1038/ng.3281)
H075080543	2007	4.3.1	Blood	Iraq	ERR331386	Wong et al, 2015 PMID: 25961941 (doi: 10.1038/ng.3281)
H083520583	2008	4.3.1	Blood	Iraq	ERR331384	Wong et al, 2015 PMID: 25961941 (doi: 10.1038/ng.3281)
H084140247	2008	4.3.1	Blood	Iraq	ERR331388	Wong et al, 2015 PMID: 25961941 (doi: 10.1038/ng.3281)
H084260341	2008	4.3.1	Blood	Iraq	ERR331390	Wong et al, 2015 PMID: 25961941 (doi: 10.1038/ng.3281)
H094320403	2009	4.3.1	Blood	Iraq	ERR331389	Wong et al, 2015 PMID: 25961941 (doi: 10.1038/ng.3281)
H094420550	2009	4.3.1	Stool	Iraq	ERR331387	Wong et al, 2015 PMID: 25961941 (doi: 10.1038/ng.3281)
H094620494	2009	4.3.1	Blood	Iraq	ERR331383	Wong et al, 2015 PMID: 25961941 (doi: 10.1038/ng.3281)
H104280445	2010	4.3.1	Blood	Iraq	ERR331385	Wong et al, 2015 PMID: 25961941 (doi: 10.1038/ng.3281)
H12ESR00394-001A	2012	3.5.4	Blood	Samoa	ERR357605	Wong et al, 2015 PMID: 25961941 (doi: 10.1038/ng.3281)
H12ESR00753-001A	2012	3.5.4	Stool	Samoa	ERR357624	Wong et al, 2015 PMID: 25961941 (doi: 10.1038/ng.3281)
H12ESR00755-001A	2012	3.0.0	Blood	Samoa	ERR343328	Wong et al, 2015 PMID: 25961941 (doi: 10.1038/ng.3281)
H12ESR01052-001A	2012	3.5.4	Blood	Samoa	ERR357593	Wong et al, 2015 PMID: 25961941 (doi: 10.1038/ng.3281)
H12ESR01946-001A	2012	3.5.4	Unknown	Samoa	ERR357598	Wong et al, 2015 PMID: 25961941 (doi: 10.1038/ng.3281)
H12ESR02737-001A	2012	2.4.0	Blood	India	ERR343329	Wong et al, 2015 PMID: 25961941 (doi: 10.1038/ng.3281)
H12ESR04732-001A	2012	3.5.4	Blood	Samoa	ERR357617	Wong et al, 2015 PMID: 25961941 (doi: 10.1038/ng.3281)
H12ESR04734-001A	2012	3.3.0	Blood	India	ERR343330	Wong et al, 2015 PMID: 25961941 (doi: 10.1038/ng.3281)
H12ESR04835-001A	2012	3.5.4	Blood	Samoa	ERR357627	Wong et al, 2015 PMID: 25961941 (doi: 10.1038/ng.3281)
H12ESR04893-001A	2012	3.5.4	Stool	Samoa	ERR357611	Wong et al, 2015 PMID: 25961941 (doi: 10.1038/ng.3281)
H12ESR04928-001A	2012	2.2.1	Stool	Samoa	ERR357631	Wong et al, 2015 PMID: 25961941 (doi: 10.1038/ng.3281)
IB5335	2009	4.3.1	Blood	Tanzania	ERR108648	Wong et al, 2015 PMID: 25961941 (doi: 10.1038/ng.3281)
IB5336	2009	2.5.0	Blood	Tanzania	ERR108649	Wong et al, 2015 PMID: 25961941 (doi: 10.1038/ng.3281)
IB5339	2009	3.3.1	Blood	Tanzania	ERR108652	Wong et al, 2015 PMID: 25961941 (doi: 10.1038/ng.3281)
IB5340	2009	3.3.1	Blood	Tanzania	ERR108653	Wong et al, 2015 PMID: 25961941 (doi: 10.1038/ng.3281)
IB5341	2009	4.3.1	Blood	Tanzania	ERR108654	Wong et al, 2015 PMID: 25961941 (doi: 10.1038/ng.3281)
IB5342	2009	3.3.1	Blood	Tanzania	ERR108655	Wong et al, 2015 PMID: 25961941 (doi: 10.1038/ng.3281)
IB5343	2009	4.3.1	Blood	Tanzania	ERR108656	Wong et al, 2015 PMID: 25961941 (doi: 10.1038/ng.3281)
IB5345	2009	4.3.1	Blood	Tanzania	ERR108658	Wong et al, 2015 PMID: 25961941 (doi: 10.1038/ng.3281)
IB5347	2009	4.3.1	Blood	Tanzania	ERR108659	Wong et al, 2015 PMID: 25961941 (doi: 10.1038/ng.3281)
IB5348	2009	4.3.1	Blood	Tanzania	ERR108660	Wong et al, 2015 PMID: 25961941 (doi: 10.1038/ng.3281)
IB5351	2010	4.3.1	Blood	Tanzania	ERR108663	Wong et al, 2015 PMID: 25961941 (doi: 10.1038/ng.3281)
IB5352	2010	4.3.1	Blood	Tanzania	ERR108664	Wong et al, 2015 PMID: 25961941 (doi: 10.1038/ng.3281)
IB5353	2010	4.3.1	Blood	Tanzania	ERR108665	Wong et al, 2015 PMID: 25961941 (doi: 10.1038/ng.3281)
IB5354	2010	4.3.1	Blood	Tanzania	ERR108666	Wong et al, 2015 PMID: 25961941 (doi: 10.1038/ng.3281)
IB5355	2010	4.3.1	Blood	Tanzania	ERR108667	Wong et al, 2015 PMID: 25961941 (doi: 10.1038/ng.3281)
IB5356	2010	4.3.1	Blood	Tanzania	ERR108668	Wong et al, 2015 PMID: 25961941 (doi: 10.1038/ng.3281)
IB5357	2010	4.3.1	Blood	Tanzania	ERR108669	Wong et al, 2015 PMID: 25961941 (doi: 10.1038/ng.3281)
IB5358	2010	4.3.1	Blood	Tanzania	ERR108670	Wong et al, 2015 PMID: 25961941 (doi: 10.1038/ng.3281)
IB5359	2010	3.3.1	Blood	Tanzania	ERR108671	Wong et al, 2015 PMID: 25961941 (doi: 10.1038/ng.3281)
IB5360	2009	3.3.1	Blood	Tanzania	ERR108672	Wong et al, 2015 PMID: 25961941 (doi: 10.1038/ng.3281)
IB5366	2009	4.3.1	Blood	Tanzania	ERR108676	Wong et al, 2015 PMID: 25961941 (doi: 10.1038/ng.3281)
IB5367	2009	3.3.1	Blood	Tanzania	ERR108677	Wong et al, 2015 PMID: 25961941 (doi: 10.1038/ng.3281)
IB5368	2009	2.5.1	Blood	Tanzania	ERR108678	Wong et al, 2015 PMID: 25961941 (doi: 10.1038/ng.3281)
IB5369	2009	4.3.1	Blood	Tanzania	ERR108679	Wong et al, 2015 PMID: 25961941 (doi: 10.1038/ng.3281)
IB5370	2010	3.3.1	Blood	Tanzania	ERR108680	Wong et al, 2015 PMID: 25961941 (doi: 10.1038/ng.3281)
IB5371	2010	3.3.1	Blood	Tanzania	ERR108681	Wong et al, 2015 PMID: 25961941 (doi: 10.1038/ng.3281)
IB5374	2010	3.3.1	Blood	Tanzania	ERR108684	Wong et al, 2015 PMID: 25961941 (doi: 10.1038/ng.3281)
IB5375	2010	4.3.1	Blood	Tanzania	ERR108685	Wong et al, 2015 PMID: 25961941 (doi: 10.1038/ng.3281)
IB5376	2010	4.3.1	Blood	Tanzania	ERR108686	Wong et al, 2015 PMID: 25961941 (doi: 10.1038/ng.3281)
IB5378	2010	4.3.1	Blood	Tanzania	ERR108687	Wong et al, 2015 PMID: 25961941 (doi: 10.1038/ng.3281)
IB5379	2010	4.3.1	Blood	Tanzania	ERR108688	Wong et al, 2015 PMID: 25961941 (doi: 10.1038/ng.3281)
IB5380	2010	4.3.1	Blood	Tanzania	ERR108689	Wong et al, 2015 PMID: 25961941 (doi: 10.1038/ng.3281)
IB5381	2010	3.3.1	Blood	Tanzania	ERR108690	Wong et al, 2015 PMID: 25961941 (doi: 10.1038/ng.3281)
IB5382	2010	4.3.1	Blood	Tanzania	ERR108691	Wong et al, 2015 PMID: 25961941 (doi: 10.1038/ng.3281)
IB5383	2009	3.3.1	Blood	Tanzania	ERR108692	Wong et al, 2015 PMID: 25961941 (doi: 10.1038/ng.3281)
IB5384	2009	4.3.1	Blood	Tanzania	ERR108693	Wong et al, 2015 PMID: 25961941 (doi: 10.1038/ng.3281)
IB5385	2010	4.3.1	Blood	Tanzania	ERR108694	Wong et al, 2015 PMID: 25961941 (doi: 10.1038/ng.3281)
IPCA	2000	0.0.1	Not provided	Cameroon	ERR360655	Wong et al, 2015 PMID: 25961941 (doi: 10.1038/ng.3281)
IPCC	2002	2.3.1	Not provided	Cameroon	ERR360519	Wong et al, 2015 PMID: 25961941 (doi: 10.1038/ng.3281)
IPCE	2002	2.3.1	Not provided	Cameroon	ERR360636	Wong et al, 2015 PMID: 25961941 (doi: 10.1038/ng.3281)
IPCG	2003	2.3.1	Not provided	Cameroon	ERR360520	Wong et al, 2015 PMID: 25961941 (doi: 10.1038/ng.3281)
IPCI	2004	2.3.1	Not provided	Cameroon	ERR360647	Wong et al, 2015 PMID: 25961941 (doi: 10.1038/ng.3281)
IPCK	2004	2.3.1	Not provided	Cameroon	ERR360616	Wong et al, 2015 PMID: 25961941 (doi: 10.1038/ng.3281)
IPCL	2004	2.3.1	Not provided	Cameroon	ERR360648	Wong et al, 2015 PMID: 25961941 (doi: 10.1038/ng.3281)
IPCN	2005	3.1.1	Not provided	Cameroon	ERR360690	Wong et al, 2015 PMID: 25961941 (doi: 10.1038/ng.3281)
IPCO	2006	2.3.1	Not provided	Cameroon	ERR360524	Wong et al, 2015 PMID: 25961941 (doi: 10.1038/ng.3281)
IPCP	2006	2.3.1	Not provided	Cameroon	ERR360674	Wong et al, 2015 PMID: 25961941 (doi: 10.1038/ng.3281)
IPCQ	2006	2.3.1	Not provided	Cameroon	ERR360665	Wong et al, 2015 PMID: 25961941 (doi: 10.1038/ng.3281)
IPCR	2006	2.3.1	Not provided	Cameroon	ERR360660	Wong et al, 2015 PMID: 25961941 (doi: 10.1038/ng.3281)
IPCS	2006	4.1.1	Not provided	Cameroon	ERR360689	Wong et al, 2015 PMID: 25961941 (doi: 10.1038/ng.3281)
IPCT	2007	2.3.1	Not provided	Cameroon	ERR360663	Wong et al, 2015 PMID: 25961941 (doi: 10.1038/ng.3281)
IPCU	2007	2.3.1	Not provided	Cameroon	ERR360494	Wong et al, 2015 PMID: 25961941 (doi: 10.1038/ng.3281)
ipt16	1995	4.3.1	Blood	Vietnam	ERR352691	Wong et al, 2015 PMID: 25961941 (doi: 10.1038/ng.3281)
ipt19	1995	4.3.1	Blood	Vietnam	ERR352697	Wong et al, 2015 PMID: 25961941 (doi: 10.1038/ng.3281)
ipt41	1997	4.3.1	Blood	Vietnam	ERR349388	Wong et al, 2015 PMID: 25961941 (doi: 10.1038/ng.3281)
ipt43	1997	4.3.1	Blood	Vietnam	ERR349556	Wong et al, 2015 PMID: 25961941 (doi: 10.1038/ng.3281)
ipt47	1997	4.3.1	Blood	Vietnam	ERR349558	Wong et al, 2015 PMID: 25961941 (doi: 10.1038/ng.3281)
ipt51	1997	4.3.1	Blood	Vietnam	ERR352651	Wong et al, 2015 PMID: 25961941 (doi: 10.1038/ng.3281)
ipt57	1997	2.3.4	Blood	Vietnam	ERR349376	Wong et al, 2015 PMID: 25961941 (doi: 10.1038/ng.3281)
ipt61	1997	4.3.1	Blood	Vietnam	ERR352661	Wong et al, 2015 PMID: 25961941 (doi: 10.1038/ng.3281)
ipt76	1997	4.3.1	Blood	Vietnam	ERR349571	Wong et al, 2015 PMID: 25961941 (doi: 10.1038/ng.3281)
ipt79	1997	4.3.1	Blood	Vietnam	ERR349568	Wong et al, 2015 PMID: 25961941 (doi: 10.1038/ng.3281)
ipt83	1998	4.3.1	Blood	Vietnam	ERR352677	Wong et al, 2015 PMID: 25961941 (doi: 10.1038/ng.3281)
Ke062	2004	4.3.1	Blood	Kenya	ERR217406	Wong et al, 2015 PMID: 25961941 (doi: 10.1038/ng.3281)
Ke378	2008	4.3.1	Blood	Kenya	ERR212564	Wong et al, 2015 PMID: 25961941 (doi: 10.1038/ng.3281)
Ke451	2008	4.3.1	Blood	Kenya	ERR212636	Wong et al, 2015 PMID: 25961941 (doi: 10.1038/ng.3281)
Ke452	2008	4.3.1	Blood	Kenya	ERR212637	Wong et al, 2015 PMID: 25961941 (doi: 10.1038/ng.3281)
Ke453	2008	4.3.1	Blood	Kenya	ERR212638	Wong et al, 2015 PMID: 25961941 (doi: 10.1038/ng.3281)
Ke454	2008	4.3.1	Blood	Kenya	ERR212639	Wong et al, 2015 PMID: 25961941 (doi: 10.1038/ng.3281)
Ke455	2008	4.3.1	Blood	Kenya	ERR212640	Wong et al, 2015 PMID: 25961941 (doi: 10.1038/ng.3281)
Ke458	2008	4.3.1	Blood	Kenya	ERR212643	Wong et al, 2015 PMID: 25961941 (doi: 10.1038/ng.3281)
Ke461	2008	4.3.1	Blood	Kenya	ERR212646	Wong et al, 2015 PMID: 25961941 (doi: 10.1038/ng.3281)
Ke462	2008	2.5.0	Blood	Kenya	ERR212647	Wong et al, 2015 PMID: 25961941 (doi: 10.1038/ng.3281)
Ke463	2008	4.3.1	Blood	Kenya	ERR212648	Wong et al, 2015 PMID: 25961941 (doi: 10.1038/ng.3281)
Ke466	2008	4.3.1	Blood	Kenya	ERR212651	Wong et al, 2015 PMID: 25961941 (doi: 10.1038/ng.3281)
Ke467	2008	4.3.1	Blood	Kenya	ERR212652	Wong et al, 2015 PMID: 25961941 (doi: 10.1038/ng.3281)
Ke468	2008	4.3.1	Blood	Kenya	ERR212653	Wong et al, 2015 PMID: 25961941 (doi: 10.1038/ng.3281)
Ke469	2008	4.3.1	Blood	Kenya	ERR212654	Wong et al, 2015 PMID: 25961941 (doi: 10.1038/ng.3281)
Ke470	2008	4.3.1	Blood	Kenya	ERR212655	Wong et al, 2015 PMID: 25961941 (doi: 10.1038/ng.3281)
Ke472	2008	4.3.1	Blood	Kenya	ERR212657	Wong et al, 2015 PMID: 25961941 (doi: 10.1038/ng.3281)
Ke474	2008	4.3.1	Blood	Kenya	ERR212659	Wong et al, 2015 PMID: 25961941 (doi: 10.1038/ng.3281)
Ke475	2008	4.3.1	Blood	Kenya	ERR212660	Wong et al, 2015 PMID: 25961941 (doi: 10.1038/ng.3281)
Ke476	2008	4.3.1	Blood	Kenya	ERR212661	Wong et al, 2015 PMID: 25961941 (doi: 10.1038/ng.3281)
Ke477	2008	4.3.1	Blood	Kenya	ERR212662	Wong et al, 2015 PMID: 25961941 (doi: 10.1038/ng.3281)
Ke479	2008	4.3.1	Blood	Kenya	ERR212664	Wong et al, 2015 PMID: 25961941 (doi: 10.1038/ng.3281)
Ke480	2008	4.3.1	Blood	Kenya	ERR212665	Wong et al, 2015 PMID: 25961941 (doi: 10.1038/ng.3281)
Ke481	2008	4.3.1	Blood	Kenya	ERR212666	Wong et al, 2015 PMID: 25961941 (doi: 10.1038/ng.3281)
Ke482	2008	4.3.1	Blood	Kenya	ERR212667	Wong et al, 2015 PMID: 25961941 (doi: 10.1038/ng.3281)
Ke492	2001	4.3.1	Blood	Kenya	ERR212677	Wong et al, 2015 PMID: 25961941 (doi: 10.1038/ng.3281)
KM1646	2010	3.4.0	Blood	Laos	ERR326657	Wong et al, 2015 PMID: 25961941 (doi: 10.1038/ng.3281)
KM1647	2010	3.4.0	Blood	Laos	ERR326658	Wong et al, 2015 PMID: 25961941 (doi: 10.1038/ng.3281)
KM1648	2010	3.4.0	Blood	Laos	ERR326659	Wong et al, 2015 PMID: 25961941 (doi: 10.1038/ng.3281)
LNT 08	2001	3.4.0	Blood	Laos	ERR340777	Wong et al, 2015 PMID: 25961941 (doi: 10.1038/ng.3281)
LNT1108	2001	3.4.0	Blood	Laos	ERR340778	Wong et al, 2015 PMID: 25961941 (doi: 10.1038/ng.3281)
LNT1148	2001	3.4.0	Blood	Laos	ERR340779	Wong et al, 2015 PMID: 25961941 (doi: 10.1038/ng.3281)
LNT1197	2009	2.3.4	Blood	Laos	ERR326660	Wong et al, 2015 PMID: 25961941 (doi: 10.1038/ng.3281)
LNT12	2007	3.4.0	Blood	Laos	ERR326661	Wong et al, 2015 PMID: 25961941 (doi: 10.1038/ng.3281)
LNT13	2007	3.4.0	Blood	Laos	ERR326662	Wong et al, 2015 PMID: 25961941 (doi: 10.1038/ng.3281)
LNT1339	2010	3.4.0	Blood	Laos	ERR326663	Wong et al, 2015 PMID: 25961941 (doi: 10.1038/ng.3281)
LNT1360	2010	2.4.0	Blood	Laos	ERR326664	Wong et al, 2015 PMID: 25961941 (doi: 10.1038/ng.3281)
LNT1365	2010	2.3.4	Blood	Laos	ERR326665	Wong et al, 2015 PMID: 25961941 (doi: 10.1038/ng.3281)
LNT1367-3	2010	2.3.4	Blood	Laos	ERR326666	Wong et al, 2015 PMID: 25961941 (doi: 10.1038/ng.3281)
LNT1374	2010	3.4.0	Blood	Laos	ERR326667	Wong et al, 2015 PMID: 25961941 (doi: 10.1038/ng.3281)
LNT1377	2010	2.3.4	Blood	Laos	ERR326668	Wong et al, 2015 PMID: 25961941 (doi: 10.1038/ng.3281)
LNT1378	2010	3.4.0	Blood	Laos	ERR326669	Wong et al, 2015 PMID: 25961941 (doi: 10.1038/ng.3281)
LNT1426	2010	3.4.0	Blood	Laos	ERR326670	Wong et al, 2015 PMID: 25961941 (doi: 10.1038/ng.3281)
LNT1480	2010	2.2.3	Blood	Laos	ERR326672	Wong et al, 2015 PMID: 25961941 (doi: 10.1038/ng.3281)
LNT1497	2010	3.4.0	Blood	Laos	ERR326671	Wong et al, 2015 PMID: 25961941 (doi: 10.1038/ng.3281)
LNT1516	2010	3.4.0	Blood	Laos	ERR326673	Wong et al, 2015 PMID: 25961941 (doi: 10.1038/ng.3281)
LNT1542	2010	3.4.0	Blood	Laos	ERR326674	Wong et al, 2015 PMID: 25961941 (doi: 10.1038/ng.3281)
LNT22	2001	3.4.0	Blood	Laos	ERR340780	Wong et al, 2015 PMID: 25961941 (doi: 10.1038/ng.3281)
LNT26	2001	3.4.0	Blood	Laos	ERR340781	Wong et al, 2015 PMID: 25961941 (doi: 10.1038/ng.3281)
LNT266	2008	3.4.0	Blood	Laos	ERR326676	Wong et al, 2015 PMID: 25961941 (doi: 10.1038/ng.3281)
LNT279	2008	3.4.0	Blood	Laos	ERR326677	Wong et al, 2015 PMID: 25961941 (doi: 10.1038/ng.3281)
LNT330	2008	2.4.0	Blood	Laos	ERR326678	Wong et al, 2015 PMID: 25961941 (doi: 10.1038/ng.3281)
LNT358	2000	3.4.0	Blood	Laos	ERR340782	Wong et al, 2015 PMID: 25961941 (doi: 10.1038/ng.3281)
LNT366	2008	3.4.0	Blood	Laos	ERR326679	Wong et al, 2015 PMID: 25961941 (doi: 10.1038/ng.3281)
LNT375	2008	3.4.0	Blood	Laos	ERR326680	Wong et al, 2015 PMID: 25961941 (doi: 10.1038/ng.3281)
LNT565	2008	3.4.0	Blood	Laos	ERR326681	Wong et al, 2015 PMID: 25961941 (doi: 10.1038/ng.3281)
LNT609	2008	3.4.0	Blood	Laos	ERR326682	Wong et al, 2015 PMID: 25961941 (doi: 10.1038/ng.3281)
LNT659	2008	3.4.0	Blood	Laos	ERR326683	Wong et al, 2015 PMID: 25961941 (doi: 10.1038/ng.3281)
LNT662	2008	2.3.4	Blood	Laos	ERR326684	Wong et al, 2015 PMID: 25961941 (doi: 10.1038/ng.3281)
LNT666	2008	3.4.0	Blood	Laos	ERR326685	Wong et al, 2015 PMID: 25961941 (doi: 10.1038/ng.3281)
LNT670	2008	3.4.0	Blood	Laos	ERR326686	Wong et al, 2015 PMID: 25961941 (doi: 10.1038/ng.3281)
LNT705	2008	4.1.0	Blood	Laos	ERR326687	Wong et al, 2015 PMID: 25961941 (doi: 10.1038/ng.3281)
LNT72	2007	2.3.4	Blood	Laos	ERR326688	Wong et al, 2015 PMID: 25961941 (doi: 10.1038/ng.3281)
LNT722	2008	3.4.0	Blood	Laos	ERR326689	Wong et al, 2015 PMID: 25961941 (doi: 10.1038/ng.3281)
LNT757	2009	2.3.4	Blood	Laos	ERR331298	Wong et al, 2015 PMID: 25961941 (doi: 10.1038/ng.3281)
LNT899	2009	3.4.0	Blood	Laos	ERR331300	Wong et al, 2015 PMID: 25961941 (doi: 10.1038/ng.3281)
LPB866	2008	4.3.1	Blood	Laos	ERR331301	Wong et al, 2015 PMID: 25961941 (doi: 10.1038/ng.3281)
MDUST1	2011	4.2.2	Unknown	Fiji	ERR213219	Wong et al, 2015 PMID: 25961941 (doi: 10.1038/ng.3281)
MDUST10	2011	4.2.2	Unknown	Fiji	ERR213228	Wong et al, 2015 PMID: 25961941 (doi: 10.1038/ng.3281)
MDUST100	2008	4.2.1	Unknown	Fiji	ERR204271	Wong et al, 2015 PMID: 25961941 (doi: 10.1038/ng.3281)
MDUST101	2008	4.2.2	Unknown	Fiji	ERR204272	Wong et al, 2015 PMID: 25961941 (doi: 10.1038/ng.3281)
MDUST102	2008	4.2.2	Unknown	Fiji	ERR204273	Wong et al, 2015 PMID: 25961941 (doi: 10.1038/ng.3281)
MDUST103	2008	4.2.2	Unknown	Fiji	ERR204274	Wong et al, 2015 PMID: 25961941 (doi: 10.1038/ng.3281)
MDUST104	2008	4.2.2	Unknown	Fiji	ERR204275	Wong et al, 2015 PMID: 25961941 (doi: 10.1038/ng.3281)
MDUST105	2008	4.2.2	Unknown	Fiji	ERR204276	Wong et al, 2015 PMID: 25961941 (doi: 10.1038/ng.3281)
MDUST106	2006	3.1.0	Blood	Lebanon	ERR352254	Wong et al, 2015 PMID: 25961941 (doi: 10.1038/ng.3281)
MDUST107	2007	2.1.7	Blood	Papua New Guinea	ERR352941	Wong et al, 2015 PMID: 25961941 (doi: 10.1038/ng.3281)
MDUST108	2007	3.1.0	Stool	Liberia	ERR352426	Wong et al, 2015 PMID: 25961941 (doi: 10.1038/ng.3281)
MDUST109	2007	2.1.7	Blood	Papua New Guinea	ERR352427	Wong et al, 2015 PMID: 25961941 (doi: 10.1038/ng.3281)
MDUST11	2011	4.2.2	Unknown	Fiji	ERR213229	Wong et al, 2015 PMID: 25961941 (doi: 10.1038/ng.3281)
MDUST110	2007	2.2.1	Blood	Egypt	ERR357756	Wong et al, 2015 PMID: 25961941 (doi: 10.1038/ng.3281)
MDUST111	2008	3.3.0	Urine	Sudan	ERR352942	Wong et al, 2015 PMID: 25961941 (doi: 10.1038/ng.3281)
MDUST112	2008	3.3.0	Urine	Sudan	ERR357757	Wong et al, 2015 PMID: 25961941 (doi: 10.1038/ng.3281)
MDUST113	2009	2.2.1	Blood	Lebanon	ERR352428	Wong et al, 2015 PMID: 25961941 (doi: 10.1038/ng.3281)
MDUST114	2009	3.5.4	Blood	Samoa	ERR357440	Wong et al, 2015 PMID: 25961941 (doi: 10.1038/ng.3281)
MDUST115	2009	2.1.7	Stool	Papua New Guinea	ERR352255	Wong et al, 2015 PMID: 25961941 (doi: 10.1038/ng.3281)
MDUST116	2009	3.5.4	Blood	Samoa	ERR352429	Wong et al, 2015 PMID: 25961941 (doi: 10.1038/ng.3281)
MDUST117	2009	3.5.4	Blood	Samoa	ERR352430	Wong et al, 2015 PMID: 25961941 (doi: 10.1038/ng.3281)
MDUST118	2009	3.5.4	Blood	Samoa	ERR352431	Wong et al, 2015 PMID: 25961941 (doi: 10.1038/ng.3281)
MDUST119	2009	3.5.4	Blood	Samoa	ERR357758	Wong et al, 2015 PMID: 25961941 (doi: 10.1038/ng.3281)
MDUST12	2011	4.2.2	Unknown	Fiji	ERR213230	Wong et al, 2015 PMID: 25961941 (doi: 10.1038/ng.3281)
MDUST120	2009	3.1.0	Stool	Malta	ERR352256	Wong et al, 2015 PMID: 25961941 (doi: 10.1038/ng.3281)
MDUST121	2010	2.2.1	Blood	Australia	ERR352257	Wong et al, 2015 PMID: 25961941 (doi: 10.1038/ng.3281)
MDUST122	2010	3.5.4	Urine	Samoa	ERR357759	Wong et al, 2015 PMID: 25961941 (doi: 10.1038/ng.3281)
MDUST123	2010	3.5.3	Blood	Samoa	ERR352258	Wong et al, 2015 PMID: 25961941 (doi: 10.1038/ng.3281)
MDUST124	2011	3.5.4	Blood	Samoa	ERR357760	Wong et al, 2015 PMID: 25961941 (doi: 10.1038/ng.3281)
MDUST125	2011	3.5.4	Blood	Samoa	ERR352432	Wong et al, 2015 PMID: 25961941 (doi: 10.1038/ng.3281)
MDUST126	2010	2.2.1	Blood	Malaysia	ERR352433	Wong et al, 2015 PMID: 25961941 (doi: 10.1038/ng.3281)
MDUST127	2011	4.3.1	Blood	India	ERR352259	Wong et al, 2015 PMID: 25961941 (doi: 10.1038/ng.3281)
MDUST128	2011	4.3.1	Blood	India	ERR352434	Wong et al, 2015 PMID: 25961941 (doi: 10.1038/ng.3281)
MDUST129	2011	3.0.0	Blood	Philippines	ERR352435	Wong et al, 2015 PMID: 25961941 (doi: 10.1038/ng.3281)
MDUST13	2011	4.2.2	Unknown	Fiji	ERR213231	Wong et al, 2015 PMID: 25961941 (doi: 10.1038/ng.3281)
MDUST130	2011	3.0.0	Stool	Malaysia	ERR352260	Wong et al, 2015 PMID: 25961941 (doi: 10.1038/ng.3281)
MDUST131	2011	3.3.0	Blood	Unknown	ERR352436	Wong et al, 2015 PMID: 25961941 (doi: 10.1038/ng.3281)
MDUST132	2011	3.5.4	Blood	Samoa	ERR352437	Wong et al, 2015 PMID: 25961941 (doi: 10.1038/ng.3281)
MDUST133	2011	3.5.4	Blood	Samoa	ERR352261	Wong et al, 2015 PMID: 25961941 (doi: 10.1038/ng.3281)
MDUST134	2011	3.0.0	Stool	Philippines	ERR357761	Wong et al, 2015 PMID: 25961941 (doi: 10.1038/ng.3281)
MDUST135	2011	2.3.5	Blood	Tonga	ERR352262	Wong et al, 2015 PMID: 25961941 (doi: 10.1038/ng.3281)
MDUST136	2011	3.3.1	Blood	India	ERR352438	Wong et al, 2015 PMID: 25961941 (doi: 10.1038/ng.3281)
MDUST137	2011	3.3.1	Blood	India	ERR357762	Wong et al, 2015 PMID: 25961941 (doi: 10.1038/ng.3281)
MDUST138	2012	3.3.1	Stool	Myanmar	ERR357441	Wong et al, 2015 PMID: 25961941 (doi: 10.1038/ng.3281)
MDUST139	2012	3.3.1	Stool	Myanmar	ERR352263	Wong et al, 2015 PMID: 25961941 (doi: 10.1038/ng.3281)
MDUST14	2011	4.2.2	Unknown	Fiji	ERR213232	Wong et al, 2015 PMID: 25961941 (doi: 10.1038/ng.3281)
MDUST140	2011	4.3.1	Blood	India	ERR352439	Wong et al, 2015 PMID: 25961941 (doi: 10.1038/ng.3281)
MDUST141	2012	4.3.1	Blood	India	ERR352264	Wong et al, 2015 PMID: 25961941 (doi: 10.1038/ng.3281)
MDUST142	2012	4.3.1	Blood	India	ERR357763	Wong et al, 2015 PMID: 25961941 (doi: 10.1038/ng.3281)
MDUST143	2012	2.2.1	Stool	India	ERR352440	Wong et al, 2015 PMID: 25961941 (doi: 10.1038/ng.3281)
MDUST144	2012	4.3.1	Blood	Australia	ERR357764	Wong et al, 2015 PMID: 25961941 (doi: 10.1038/ng.3281)
MDUST145	2012	4.3.1	Blood	India	ERR352265	Wong et al, 2015 PMID: 25961941 (doi: 10.1038/ng.3281)
MDUST146	2012	4.3.1	Blood	Unknown	ERR357765	Wong et al, 2015 PMID: 25961941 (doi: 10.1038/ng.3281)
MDUST147	2012	4.3.1	Blood	India	ERR352266	Wong et al, 2015 PMID: 25961941 (doi: 10.1038/ng.3281)
MDUST148	2012	4.3.1	Blood	India	ERR357766	Wong et al, 2015 PMID: 25961941 (doi: 10.1038/ng.3281)
MDUST149	2012	3.0.2	Blood	India	ERR352267	Wong et al, 2015 PMID: 25961941 (doi: 10.1038/ng.3281)
MDUST15	2011	4.2.1	Unknown	Fiji	ERR213233	Wong et al, 2015 PMID: 25961941 (doi: 10.1038/ng.3281)
MDUST150	2012	3.0.0	Blood	Indonesia	ERR352441	Wong et al, 2015 PMID: 25961941 (doi: 10.1038/ng.3281)
MDUST151	2012	4.3.1	Blood	Unknown	ERR352268	Wong et al, 2015 PMID: 25961941 (doi: 10.1038/ng.3281)
MDUST152	2012	4.3.1	Blood	Africa	ERR352442	Wong et al, 2015 PMID: 25961941 (doi: 10.1038/ng.3281)
MDUST153	2012	4.3.1	Blood	India	ERR352443	Wong et al, 2015 PMID: 25961941 (doi: 10.1038/ng.3281)
MDUST154	2011	2.3.4	Stool	China	ERR352269	Wong et al, 2015 PMID: 25961941 (doi: 10.1038/ng.3281)
MDUST155	2012	4.3.1	Blood	India	ERR357442	Wong et al, 2015 PMID: 25961941 (doi: 10.1038/ng.3281)
MDUST156	2012	4.3.1	Blood	Pakistan	ERR352444	Wong et al, 2015 PMID: 25961941 (doi: 10.1038/ng.3281)
MDUST157	2012	4.3.1	Stool	Nepal	ERR352445	Wong et al, 2015 PMID: 25961941 (doi: 10.1038/ng.3281)
MDUST158	2012	4.3.1	Blood	India	ERR352270	Wong et al, 2015 PMID: 25961941 (doi: 10.1038/ng.3281)
MDUST159	2012	4.3.1	Blood	India	ERR352446	Wong et al, 2015 PMID: 25961941 (doi: 10.1038/ng.3281)
MDUST16	2011	4.2.2	Unknown	Fiji	ERR213234	Wong et al, 2015 PMID: 25961941 (doi: 10.1038/ng.3281)
MDUST160	2012	3.0.2	Stool	India	ERR357443	Wong et al, 2015 PMID: 25961941 (doi: 10.1038/ng.3281)
MDUST161	2011	4.3.1	Blood	India	ERR352271	Wong et al, 2015 PMID: 25961941 (doi: 10.1038/ng.3281)
MDUST162	2011	4.3.1	Blood	Unknown	ERR352447	Wong et al, 2015 PMID: 25961941 (doi: 10.1038/ng.3281)
MDUST163	2011	4.3.1	Blood	India	ERR352448	Wong et al, 2015 PMID: 25961941 (doi: 10.1038/ng.3281)
MDUST164	2011	4.3.1	Blood	India	ERR357444	Wong et al, 2015 PMID: 25961941 (doi: 10.1038/ng.3281)
MDUST165	2011	2.2.2	Blood	India	ERR357767	Wong et al, 2015 PMID: 25961941 (doi: 10.1038/ng.3281)
MDUST166	2011	4.3.1	Blood	India	ERR352272	Wong et al, 2015 PMID: 25961941 (doi: 10.1038/ng.3281)
MDUST167	2011	4.3.1	Blood	India	ERR357768	Wong et al, 2015 PMID: 25961941 (doi: 10.1038/ng.3281)
MDUST168	2011	4.3.1	Blood	India	ERR352449	Wong et al, 2015 PMID: 25961941 (doi: 10.1038/ng.3281)
MDUST169	2011	4.3.1	Blood	India	ERR352273	Wong et al, 2015 PMID: 25961941 (doi: 10.1038/ng.3281)
MDUST17	2011	4.2.2	Unknown	Fiji	ERR213235	Wong et al, 2015 PMID: 25961941 (doi: 10.1038/ng.3281)
MDUST170	2011	4.3.1	Stool	South-East Asia	ERR357769	Wong et al, 2015 PMID: 25961941 (doi: 10.1038/ng.3281)
MDUST171	2011	3.3.0	Blood	India	ERR357770	Wong et al, 2015 PMID: 25961941 (doi: 10.1038/ng.3281)
MDUST172	2011	4.3.1	Blood	Thailand	ERR357771	Wong et al, 2015 PMID: 25961941 (doi: 10.1038/ng.3281)
MDUST174	2011	4.3.1	Blood	Sri Lanka	ERR352451	Wong et al, 2015 PMID: 25961941 (doi: 10.1038/ng.3281)
MDUST175	2011	4.3.1	Blood	Pakistan	ERR352452	Wong et al, 2015 PMID: 25961941 (doi: 10.1038/ng.3281)
MDUST176	2011	3.3.0	Blood	Unknown	ERR357772	Wong et al, 2015 PMID: 25961941 (doi: 10.1038/ng.3281)
MDUST177	2011	1.1.4	Urine	Unknown	ERR352453	Wong et al, 2015 PMID: 25961941 (doi: 10.1038/ng.3281)
MDUST178	2011	2.1.0	Stool	EastTimor	ERR357445	Wong et al, 2015 PMID: 25961941 (doi: 10.1038/ng.3281)
MDUST179	2011	3.2.2	Blood	India	ERR352454	Wong et al, 2015 PMID: 25961941 (doi: 10.1038/ng.3281)
MDUST18	2011	4.2.2	Unknown	Fiji	ERR213236	Wong et al, 2015 PMID: 25961941 (doi: 10.1038/ng.3281)
MDUST180	2011	4.3.1	Blood	India	ERR357446	Wong et al, 2015 PMID: 25961941 (doi: 10.1038/ng.3281)
MDUST181	2011	4.3.1	Blood	Unknown	ERR352943	Wong et al, 2015 PMID: 25961941 (doi: 10.1038/ng.3281)
MDUST182	2011	4.3.1	Blood	India	ERR352274	Wong et al, 2015 PMID: 25961941 (doi: 10.1038/ng.3281)
MDUST183	2011	4.3.1	Blood	India	ERR352455	Wong et al, 2015 PMID: 25961941 (doi: 10.1038/ng.3281)
MDUST184	2011	4.3.1	Blood	India	ERR352456	Wong et al, 2015 PMID: 25961941 (doi: 10.1038/ng.3281)
MDUST185	2011	4.3.1	Blood	India	ERR352275	Wong et al, 2015 PMID: 25961941 (doi: 10.1038/ng.3281)
MDUST186	2011	4.3.1	Blood	India	ERR352944	Wong et al, 2015 PMID: 25961941 (doi: 10.1038/ng.3281)
MDUST187	2011	4.3.1	Blood	Unknown	ERR352276	Wong et al, 2015 PMID: 25961941 (doi: 10.1038/ng.3281)
MDUST188	2011	3.0.0	Blood	Indonesia	ERR352945	Wong et al, 2015 PMID: 25961941 (doi: 10.1038/ng.3281)
MDUST189	2011	4.3.1	Blood	India	ERR352946	Wong et al, 2015 PMID: 25961941 (doi: 10.1038/ng.3281)
MDUST19	2011	4.2.2	Unknown	Fiji	ERR213237	Wong et al, 2015 PMID: 25961941 (doi: 10.1038/ng.3281)
MDUST190	2011	4.3.1	Blood	Unknown	ERR357773	Wong et al, 2015 PMID: 25961941 (doi: 10.1038/ng.3281)
MDUST191	2011	3.3.0	Blood	Bangladesh	ERR357774	Wong et al, 2015 PMID: 25961941 (doi: 10.1038/ng.3281)
MDUST192	2011	0.0.2	Blood	Indonesia	ERR357775	Wong et al, 2015 PMID: 25961941 (doi: 10.1038/ng.3281)
MDUST193	2011	4.3.1	Blood	Bangladesh	ERR357776	Wong et al, 2015 PMID: 25961941 (doi: 10.1038/ng.3281)
MDUST194	2011	3.2.2	Blood	India	ERR352457	Wong et al, 2015 PMID: 25961941 (doi: 10.1038/ng.3281)
MDUST195	2011	3.3.0	Blood	Bangladesh	ERR357777	Wong et al, 2015 PMID: 25961941 (doi: 10.1038/ng.3281)
MDUST196	2011	4.3.1	Blood	Bangladesh	ERR352277	Wong et al, 2015 PMID: 25961941 (doi: 10.1038/ng.3281)
MDUST197	2010	4.3.1	Blood	India	ERR352278	Wong et al, 2015 PMID: 25961941 (doi: 10.1038/ng.3281)
MDUST198	2010	4.3.1	Blood	Myanmar	ERR352279	Wong et al, 2015 PMID: 25961941 (doi: 10.1038/ng.3281)
MDUST199	2011	4.3.1	Blood	India	ERR352280	Wong et al, 2015 PMID: 25961941 (doi: 10.1038/ng.3281)
MDUST2	2011	4.2.2	Unknown	Fiji	ERR213220	Wong et al, 2015 PMID: 25961941 (doi: 10.1038/ng.3281)
MDUST20	2011	4.2.2	Unknown	Fiji	ERR213238	Wong et al, 2015 PMID: 25961941 (doi: 10.1038/ng.3281)
MDUST200	2011	4.3.1	Blood	India	ERR352281	Wong et al, 2015 PMID: 25961941 (doi: 10.1038/ng.3281)
MDUST201	2011	4.3.1	Blood	India	ERR352458	Wong et al, 2015 PMID: 25961941 (doi: 10.1038/ng.3281)
MDUST202	2010	2.0.0	Blood	Bangladesh	ERR352459	Wong et al, 2015 PMID: 25961941 (doi: 10.1038/ng.3281)
MDUST203	2010	2.0.0	Blood	Bangladesh	ERR352460	Wong et al, 2015 PMID: 25961941 (doi: 10.1038/ng.3281)
MDUST204	2010	2.0.0	Blood	Bangladesh	ERR352461	Wong et al, 2015 PMID: 25961941 (doi: 10.1038/ng.3281)
MDUST205	2010	2.0.0	Blood	Bangladesh	ERR352462	Wong et al, 2015 PMID: 25961941 (doi: 10.1038/ng.3281)
MDUST206	2010	3.0.0	Blood	Indonesia	ERR352282	Wong et al, 2015 PMID: 25961941 (doi: 10.1038/ng.3281)
MDUST207	2010	4.3.1	Blood	Pakistan	ERR352463	Wong et al, 2015 PMID: 25961941 (doi: 10.1038/ng.3281)
MDUST208	2010	2.2.1	Blood	Australia	ERR352947	Wong et al, 2015 PMID: 25961941 (doi: 10.1038/ng.3281)
MDUST209	2011	4.3.1	Blood	India	ERR352948	Wong et al, 2015 PMID: 25961941 (doi: 10.1038/ng.3281)
MDUST21	2011	4.2.2	Unknown	Fiji	ERR213239	Wong et al, 2015 PMID: 25961941 (doi: 10.1038/ng.3281)
MDUST210	2011	4.3.1	Blood	India	ERR352949	Wong et al, 2015 PMID: 25961941 (doi: 10.1038/ng.3281)
MDUST211	2011	4.3.1	Blood	India	ERR352283	Wong et al, 2015 PMID: 25961941 (doi: 10.1038/ng.3281)
MDUST212	2011	2.2.2	Blood	India	ERR352950	Wong et al, 2015 PMID: 25961941 (doi: 10.1038/ng.3281)
MDUST213	2011	4.3.1	Blood	India	ERR352951	Wong et al, 2015 PMID: 25961941 (doi: 10.1038/ng.3281)
MDUST214	2011	4.3.1	Blood	India	ERR352464	Wong et al, 2015 PMID: 25961941 (doi: 10.1038/ng.3281)
MDUST215	2011	3.0.0	Stool	India	ERR352465	Wong et al, 2015 PMID: 25961941 (doi: 10.1038/ng.3281)
MDUST216	2011	4.3.1	Blood	India	ERR352284	Wong et al, 2015 PMID: 25961941 (doi: 10.1038/ng.3281)
MDUST217	2011	3.2.1	Blood	India	ERR352285	Wong et al, 2015 PMID: 25961941 (doi: 10.1038/ng.3281)
MDUST218	2011	2.2.2	Blood	Lebanon	ERR357778	Wong et al, 2015 PMID: 25961941 (doi: 10.1038/ng.3281)
MDUST219	2011	2.2.2	Stool	Lebanon	ERR352952	Wong et al, 2015 PMID: 25961941 (doi: 10.1038/ng.3281)
MDUST22	2011	4.2.2	Unknown	Fiji	ERR213240	Wong et al, 2015 PMID: 25961941 (doi: 10.1038/ng.3281)
MDUST220	2011	4.3.1	Blood	India	ERR352466	Wong et al, 2015 PMID: 25961941 (doi: 10.1038/ng.3281)
MDUST221	2011	3.3.0	Blood	India	ERR357779	Wong et al, 2015 PMID: 25961941 (doi: 10.1038/ng.3281)
MDUST222	2011	2.1.5	Blood	Indonesia	ERR352467	Wong et al, 2015 PMID: 25961941 (doi: 10.1038/ng.3281)
MDUST223	2011	4.3.1	Blood	Unknown	ERR352286	Wong et al, 2015 PMID: 25961941 (doi: 10.1038/ng.3281)
MDUST224	2011	4.3.1	Blood	India	ERR352953	Wong et al, 2015 PMID: 25961941 (doi: 10.1038/ng.3281)
MDUST225	2011	4.3.1	Blood	India	ERR352954	Wong et al, 2015 PMID: 25961941 (doi: 10.1038/ng.3281)
MDUST226	2010	2.1.7	Blood	Papua New Guinea	ERR352287	Wong et al, 2015 PMID: 25961941 (doi: 10.1038/ng.3281)
MDUST227	2010	3.2.2	Blood	Bangladesh	ERR357780	Wong et al, 2015 PMID: 25961941 (doi: 10.1038/ng.3281)
MDUST228	2010	3.5.4	Urine	Samoa	ERR357781	Wong et al, 2015 PMID: 25961941 (doi: 10.1038/ng.3281)
MDUST229	2010	2.1.7	Blood	Papua New Guinea	ERR352288	Wong et al, 2015 PMID: 25961941 (doi: 10.1038/ng.3281)
MDUST23	2011	4.2.2	Unknown	Fiji	ERR213241	Wong et al, 2015 PMID: 25961941 (doi: 10.1038/ng.3281)
MDUST230	2010	4.3.1	Blood	Bangladesh	ERR357782	Wong et al, 2015 PMID: 25961941 (doi: 10.1038/ng.3281)
MDUST231	2010	4.3.1	Blood	Lebanon	ERR352289	Wong et al, 2015 PMID: 25961941 (doi: 10.1038/ng.3281)
MDUST232	2010	4.3.1	Blood	Bangladesh	ERR352468	Wong et al, 2015 PMID: 25961941 (doi: 10.1038/ng.3281)
MDUST233	2010	4.3.1	Blood	India	ERR357783	Wong et al, 2015 PMID: 25961941 (doi: 10.1038/ng.3281)
MDUST234	2010	3.3.0	Blood	Bangladesh	ERR352290	Wong et al, 2015 PMID: 25961941 (doi: 10.1038/ng.3281)
MDUST235	2010	3.2.1	Stool	Vietnam	ERR352469	Wong et al, 2015 PMID: 25961941 (doi: 10.1038/ng.3281)
MDUST236	2010	4.3.1	Blood	Thailand	ERR352470	Wong et al, 2015 PMID: 25961941 (doi: 10.1038/ng.3281)
MDUST237	2010	4.3.1	Stool	Nepal	ERR352291	Wong et al, 2015 PMID: 25961941 (doi: 10.1038/ng.3281)
MDUST238	2011	4.3.1	Blood	India	ERR357784	Wong et al, 2015 PMID: 25961941 (doi: 10.1038/ng.3281)
MDUST239	2011	3.5.4	Blood	Unknown	ERR352292	Wong et al, 2015 PMID: 25961941 (doi: 10.1038/ng.3281)
MDUST24	2011	4.2.2	Unknown	Fiji	ERR213242	Wong et al, 2015 PMID: 25961941 (doi: 10.1038/ng.3281)
MDUST240	2011	4.3.1	Blood	India	ERR357785	Wong et al, 2015 PMID: 25961941 (doi: 10.1038/ng.3281)
MDUST241	2010	4.3.1	Blood	Bangladesh	ERR352293	Wong et al, 2015 PMID: 25961941 (doi: 10.1038/ng.3281)
MDUST242	2011	4.3.1	Blood	India	ERR352294	Wong et al, 2015 PMID: 25961941 (doi: 10.1038/ng.3281)
MDUST243	2011	4.3.1	Blood	India	ERR352295	Wong et al, 2015 PMID: 25961941 (doi: 10.1038/ng.3281)
MDUST244	2011	4.3.1	Blood	India	ERR352471	Wong et al, 2015 PMID: 25961941 (doi: 10.1038/ng.3281)
MDUST245	2011	4.3.1	Blood	India	ERR357786	Wong et al, 2015 PMID: 25961941 (doi: 10.1038/ng.3281)
MDUST246	2011	2.1.0	Blood	Indonesia	ERR352472	Wong et al, 2015 PMID: 25961941 (doi: 10.1038/ng.3281)
MDUST247	2011	4.3.1	Stool	India	ERR357787	Wong et al, 2015 PMID: 25961941 (doi: 10.1038/ng.3281)
MDUST248	2011	4.3.1	Blood	India	ERR352296	Wong et al, 2015 PMID: 25961941 (doi: 10.1038/ng.3281)
MDUST249	2011	4.3.1	Blood	India	ERR352297	Wong et al, 2015 PMID: 25961941 (doi: 10.1038/ng.3281)
MDUST25	2011	4.2.2	Unknown	Fiji	ERR213243	Wong et al, 2015 PMID: 25961941 (doi: 10.1038/ng.3281)
MDUST250	2010	0.0.2	Blood	Indonesia	ERR352473	Wong et al, 2015 PMID: 25961941 (doi: 10.1038/ng.3281)
MDUST251	2010	4.3.1	Blood	Pakistan	ERR357788	Wong et al, 2015 PMID: 25961941 (doi: 10.1038/ng.3281)
MDUST252	2010	3.3.0	Blood	Bangladesh	ERR352298	Wong et al, 2015 PMID: 25961941 (doi: 10.1038/ng.3281)
MDUST253	2010	3.1.2	Blood	Indonesia	ERR352299	Wong et al, 2015 PMID: 25961941 (doi: 10.1038/ng.3281)
MDUST254	2010	4.3.1	Blood	India	ERR357789	Wong et al, 2015 PMID: 25961941 (doi: 10.1038/ng.3281)
MDUST255	2010	2.1.7	Blood	Papua New Guinea	ERR352300	Wong et al, 2015 PMID: 25961941 (doi: 10.1038/ng.3281)
MDUST256	2010	2.1.7	Blood	Papua New Guinea	ERR352301	Wong et al, 2015 PMID: 25961941 (doi: 10.1038/ng.3281)
MDUST257	2010	2.1.5	Blood	Indonesia	ERR352302	Wong et al, 2015 PMID: 25961941 (doi: 10.1038/ng.3281)
MDUST258	2010	3.2.2	Stool	Bangladesh	ERR352303	Wong et al, 2015 PMID: 25961941 (doi: 10.1038/ng.3281)
MDUST259	2010	4.3.1	Blood	Bangladesh	ERR352304	Wong et al, 2015 PMID: 25961941 (doi: 10.1038/ng.3281)
MDUST26	2011	4.2.2	Unknown	Fiji	ERR213244	Wong et al, 2015 PMID: 25961941 (doi: 10.1038/ng.3281)
MDUST260	2011	2.2.2	Blood	Unknown	ERR357790	Wong et al, 2015 PMID: 25961941 (doi: 10.1038/ng.3281)
MDUST261	2011	4.3.1	Blood	Unknown	ERR352474	Wong et al, 2015 PMID: 25961941 (doi: 10.1038/ng.3281)
MDUST262	2011	4.3.1	Blood	India	ERR357791	Wong et al, 2015 PMID: 25961941 (doi: 10.1038/ng.3281)
MDUST263	2011	4.3.1	Blood	Bangladesh	ERR357792	Wong et al, 2015 PMID: 25961941 (doi: 10.1038/ng.3281)
MDUST264	2011	4.3.1	Blood	India	ERR357793	Wong et al, 2015 PMID: 25961941 (doi: 10.1038/ng.3281)
MDUST265	2011	4.3.1	Blood	Unknown	ERR352305	Wong et al, 2015 PMID: 25961941 (doi: 10.1038/ng.3281)
MDUST266	2011	4.3.1	Stool	Pakistan	ERR357794	Wong et al, 2015 PMID: 25961941 (doi: 10.1038/ng.3281)
MDUST267	2011	2.5.0	Blood	India	ERR352306	Wong et al, 2015 PMID: 25961941 (doi: 10.1038/ng.3281)
MDUST268	2011	2.5.0	Blood	Unknown	ERR352475	Wong et al, 2015 PMID: 25961941 (doi: 10.1038/ng.3281)
MDUST269	2011	4.3.1	Blood	Pakistan	ERR352307	Wong et al, 2015 PMID: 25961941 (doi: 10.1038/ng.3281)
MDUST27	2011	4.2.2	Unknown	Fiji	ERR213245	Wong et al, 2015 PMID: 25961941 (doi: 10.1038/ng.3281)
MDUST270	2011	4.3.1	Stool	Bangladesh	ERR352308	Wong et al, 2015 PMID: 25961941 (doi: 10.1038/ng.3281)
MDUST271	2011	4.3.1	Blood	India	ERR357795	Wong et al, 2015 PMID: 25961941 (doi: 10.1038/ng.3281)
MDUST272	2011	4.3.1	Blood	India	ERR357796	Wong et al, 2015 PMID: 25961941 (doi: 10.1038/ng.3281)
MDUST273	2011	4.3.1	Stool	India	ERR357797	Wong et al, 2015 PMID: 25961941 (doi: 10.1038/ng.3281)
MDUST274	1996	2.1.7	Blood	Papua New Guinea	ERR352309	Wong et al, 2015 PMID: 25961941 (doi: 10.1038/ng.3281)
MDUST275	1992	2.1.7	Stool	Papua New Guinea	ERR357798	Wong et al, 2015 PMID: 25961941 (doi: 10.1038/ng.3281)
MDUST276	1994	2.1.7	Stool	Papua New Guinea	ERR352476	Wong et al, 2015 PMID: 25961941 (doi: 10.1038/ng.3281)
MDUST277	2001	2.1.7	Blood	Papua New Guinea	ERR357447	Wong et al, 2015 PMID: 25961941 (doi: 10.1038/ng.3281)
MDUST278	2001	2.1.7	Blood	Papua New Guinea	ERR352477	Wong et al, 2015 PMID: 25961941 (doi: 10.1038/ng.3281)
MDUST279	2002	2.1.7	Blood	Papua New Guinea	ERR352478	Wong et al, 2015 PMID: 25961941 (doi: 10.1038/ng.3281)
MDUST28	2011	4.2.2	Unknown	Fiji	ERR213246	Wong et al, 2015 PMID: 25961941 (doi: 10.1038/ng.3281)
MDUST281	2002	2.1.7	Blood	Papua New Guinea	ERR357449	Wong et al, 2015 PMID: 25961941 (doi: 10.1038/ng.3281)
MDUST282	2004	3.5.4	Blood	Samoa	ERR352479	Wong et al, 2015 PMID: 25961941 (doi: 10.1038/ng.3281)
MDUST283	2004	3.5.4	Blood	Samoa	ERR352480	Wong et al, 2015 PMID: 25961941 (doi: 10.1038/ng.3281)
MDUST284	2004	4.1.0	Blood	Samoa	ERR357450	Wong et al, 2015 PMID: 25961941 (doi: 10.1038/ng.3281)
MDUST285	2004	4.1.0	Blood	Samoa	ERR357451	Wong et al, 2015 PMID: 25961941 (doi: 10.1038/ng.3281)
MDUST286	2005	3.5.4	Blood	Samoa	ERR352481	Wong et al, 2015 PMID: 25961941 (doi: 10.1038/ng.3281)
MDUST287	2007	2.1.7	Blood	Papua New Guinea	ERR352482	Wong et al, 2015 PMID: 25961941 (doi: 10.1038/ng.3281)
MDUST288	2007	2.1.7	Blood	Papua New Guinea	ERR352483	Wong et al, 2015 PMID: 25961941 (doi: 10.1038/ng.3281)
MDUST289	2008	3.5.4	Blood	Samoa	ERR352484	Wong et al, 2015 PMID: 25961941 (doi: 10.1038/ng.3281)
MDUST29	2011	4.2.2	Unknown	Fiji	ERR213247	Wong et al, 2015 PMID: 25961941 (doi: 10.1038/ng.3281)
MDUST290	2008	3.5.4	Blood	Samoa	ERR357799	Wong et al, 2015 PMID: 25961941 (doi: 10.1038/ng.3281)
MDUST291	2008	3.5.4	Stool	Samoa	ERR352485	Wong et al, 2015 PMID: 25961941 (doi: 10.1038/ng.3281)
MDUST292	2008	3.5.3	Blood	Samoa	ERR352486	Wong et al, 2015 PMID: 25961941 (doi: 10.1038/ng.3281)
MDUST293	2009	2.1.7	Stool	Papua New Guinea	ERR357452	Wong et al, 2015 PMID: 25961941 (doi: 10.1038/ng.3281)
MDUST294	2010	4.3.1	Blood	Nepal	ERR357453	Wong et al, 2015 PMID: 25961941 (doi: 10.1038/ng.3281)
MDUST295	2010	2.1.0	Blood	Indonesia	ERR352310	Wong et al, 2015 PMID: 25961941 (doi: 10.1038/ng.3281)
MDUST296	2010	2.1.7	Blood	Papua New Guinea	ERR352487	Wong et al, 2015 PMID: 25961941 (doi: 10.1038/ng.3281)
MDUST297	2011	3.5.3	Blood	Unknown	ERR352488	Wong et al, 2015 PMID: 25961941 (doi: 10.1038/ng.3281)
MDUST298	1998	2.1.7	Blood	Papua New Guinea	ERR352489	Wong et al, 2015 PMID: 25961941 (doi: 10.1038/ng.3281)
MDUST299	1998	2.1.7	Blood	Papua New Guinea	ERR352490	Wong et al, 2015 PMID: 25961941 (doi: 10.1038/ng.3281)
MDUST3	2011	4.2.2	Unknown	Fiji	ERR213221	Wong et al, 2015 PMID: 25961941 (doi: 10.1038/ng.3281)
MDUST30	2009	4.2.2	Stool	Fiji	ERR213248	Wong et al, 2015 PMID: 25961941 (doi: 10.1038/ng.3281)
MDUST300	1998	2.1.7	Stool	Papua New Guinea	ERR352491	Wong et al, 2015 PMID: 25961941 (doi: 10.1038/ng.3281)
MDUST301	1988	2.1.7	Stool	India	ERR352492	Wong et al, 2015 PMID: 25961941 (doi: 10.1038/ng.3281)
MDUST302	1980	4.1.0	Unknown	Papua New Guinea	ERR357800	Wong et al, 2015 PMID: 25961941 (doi: 10.1038/ng.3281)
MDUST303	1980	4.2.0	Unknown	Tonga	ERR357454	Wong et al, 2015 PMID: 25961941 (doi: 10.1038/ng.3281)
MDUST304	1990	2.1.7	Stool	Papua New Guinea	ERR357455	Wong et al, 2015 PMID: 25961941 (doi: 10.1038/ng.3281)
MDUST305	1990	2.1.7	Blood	Papua New Guinea	ERR357456	Wong et al, 2015 PMID: 25961941 (doi: 10.1038/ng.3281)
MDUST306	1981	4.2.1	Unknown	Fiji	ERR357457	Wong et al, 2015 PMID: 25961941 (doi: 10.1038/ng.3281)
MDUST307	1981	4.2.1	Unknown	Fiji	ERR357801	Wong et al, 2015 PMID: 25961941 (doi: 10.1038/ng.3281)
MDUST309	1981	4.2.0	Unknown	Fiji	ERR357459	Wong et al, 2015 PMID: 25961941 (doi: 10.1038/ng.3281)
MDUST31	2000	4.2.1	Blood	Fiji	ERR213249	Wong et al, 2015 PMID: 25961941 (doi: 10.1038/ng.3281)
MDUST310	1991	3.5.0	Stool	Fiji	ERR352311	Wong et al, 2015 PMID: 25961941 (doi: 10.1038/ng.3281)
MDUST311	1982	4.2.0	Stool	Fiji	ERR357460	Wong et al, 2015 PMID: 25961941 (doi: 10.1038/ng.3281)
MDUST312	1982	4.2.0	Stool	Fiji	ERR357461	Wong et al, 2015 PMID: 25961941 (doi: 10.1038/ng.3281)
MDUST313	1994	2.1.7	Blood	Papua New Guinea	ERR352493	Wong et al, 2015 PMID: 25961941 (doi: 10.1038/ng.3281)
MDUST314	1991	4.1.0	Blood	Vanuatu	ERR357802	Wong et al, 2015 PMID: 25961941 (doi: 10.1038/ng.3281)
MDUST315	1991	4.1.0	Stool	Vanuatu	ERR357462	Wong et al, 2015 PMID: 25961941 (doi: 10.1038/ng.3281)
MDUST316	1982	4.2.0	Unknown	Fiji	ERR357463	Wong et al, 2015 PMID: 25961941 (doi: 10.1038/ng.3281)
MDUST317	1982	4.2.1	Knee aspirate	Fiji	ERR357464	Wong et al, 2015 PMID: 25961941 (doi: 10.1038/ng.3281)
MDUST318	1982	4.2.0	Unknown	Fiji	ERR357465	Wong et al, 2015 PMID: 25961941 (doi: 10.1038/ng.3281)
MDUST319	1983	4.2.1	Blood	Fiji	ERR352312	Wong et al, 2015 PMID: 25961941 (doi: 10.1038/ng.3281)
MDUST32	2000	4.2.1	Blood	Fiji	ERR213250	Wong et al, 2015 PMID: 25961941 (doi: 10.1038/ng.3281)
MDUST320	1983	4.2.1	Stool	Fiji	ERR357466	Wong et al, 2015 PMID: 25961941 (doi: 10.1038/ng.3281)
MDUST321	1983	4.2.1	Blood	Fiji	ERR352494	Wong et al, 2015 PMID: 25961941 (doi: 10.1038/ng.3281)
MDUST322	1983	2.3.5	Blood	Fiji	ERR352495	Wong et al, 2015 PMID: 25961941 (doi: 10.1038/ng.3281)
MDUST323	1983	4.2.1	Blood	Fiji	ERR357467	Wong et al, 2015 PMID: 25961941 (doi: 10.1038/ng.3281)
MDUST324	1992	4.3.1	Stool	Fiji	ERR357803	Wong et al, 2015 PMID: 25961941 (doi: 10.1038/ng.3281)
MDUST325	1992	3.5.4	Blood	Samoa	ERR357468	Wong et al, 2015 PMID: 25961941 (doi: 10.1038/ng.3281)
MDUST326	1992	4.3.1	Stool	Fiji	ERR352313	Wong et al, 2015 PMID: 25961941 (doi: 10.1038/ng.3281)
MDUST327	1992	4.3.1	Blood	Fiji	ERR357469	Wong et al, 2015 PMID: 25961941 (doi: 10.1038/ng.3281)
MDUST328	1992	2.1.7	Blood	Papua New Guinea	ERR352314	Wong et al, 2015 PMID: 25961941 (doi: 10.1038/ng.3281)
MDUST329	1992	2.1.7	Blood	Papua New Guinea	ERR357470	Wong et al, 2015 PMID: 25961941 (doi: 10.1038/ng.3281)
MDUST33	1997	4.2.1	Stool	Fiji	ERR213251	Wong et al, 2015 PMID: 25961941 (doi: 10.1038/ng.3281)
MDUST330	1992	2.1.7	Blood	Papua New Guinea	ERR352496	Wong et al, 2015 PMID: 25961941 (doi: 10.1038/ng.3281)
MDUST331	1992	2.1.7	Blood	Papua New Guinea	ERR352497	Wong et al, 2015 PMID: 25961941 (doi: 10.1038/ng.3281)
MDUST332	1992	2.1.7	Blood	Papua New Guinea	ERR357471	Wong et al, 2015 PMID: 25961941 (doi: 10.1038/ng.3281)
MDUST333	1992	2.1.7	Blood	Papua New Guinea	ERR357472	Wong et al, 2015 PMID: 25961941 (doi: 10.1038/ng.3281)
MDUST334	1984	3.0.0	Blood	Fiji	ERR357473	Wong et al, 2015 PMID: 25961941 (doi: 10.1038/ng.3281)
MDUST335	1993	4.3.1	Stool	Fiji	ERR352315	Wong et al, 2015 PMID: 25961941 (doi: 10.1038/ng.3281)
MDUST336	1993	4.3.1	Stool	Fiji	ERR352498	Wong et al, 2015 PMID: 25961941 (doi: 10.1038/ng.3281)
MDUST337	1984	4.2.1	Blood	Fiji	ERR352316	Wong et al, 2015 PMID: 25961941 (doi: 10.1038/ng.3281)
MDUST338	1993	2.1.7	Blood	Papua New Guinea	ERR357804	Wong et al, 2015 PMID: 25961941 (doi: 10.1038/ng.3281)
MDUST339	1984	2.3.5	Stool	Fiji	ERR352499	Wong et al, 2015 PMID: 25961941 (doi: 10.1038/ng.3281)
MDUST34	1997	4.2.1	Pus	Fiji	ERR213252	Wong et al, 2015 PMID: 25961941 (doi: 10.1038/ng.3281)
MDUST340	1993	4.3.1	Stool	Fiji	ERR357474	Wong et al, 2015 PMID: 25961941 (doi: 10.1038/ng.3281)
MDUST341	1993	4.3.1	Stool	Fiji	ERR357475	Wong et al, 2015 PMID: 25961941 (doi: 10.1038/ng.3281)
MDUST342	1993	4.3.1	Stool	Fiji	ERR357476	Wong et al, 2015 PMID: 25961941 (doi: 10.1038/ng.3281)
MDUST343	1993	2.3.5	Blood	Fiji	ERR357805	Wong et al, 2015 PMID: 25961941 (doi: 10.1038/ng.3281)
MDUST344	1985	4.2.1	Stool	Fiji	ERR357477	Wong et al, 2015 PMID: 25961941 (doi: 10.1038/ng.3281)
MDUST345	1985	2.1.7	Unknown	Papua New Guinea	ERR357478	Wong et al, 2015 PMID: 25961941 (doi: 10.1038/ng.3281)
MDUST346	1984	4.2.1	Blood	Fiji	ERR357806	Wong et al, 2015 PMID: 25961941 (doi: 10.1038/ng.3281)
MDUST347	1993	4.3.1	Stool	Fiji	ERR357807	Wong et al, 2015 PMID: 25961941 (doi: 10.1038/ng.3281)
MDUST348	1985	2.1.7	Unknown	Papua New Guinea	ERR352500	Wong et al, 2015 PMID: 25961941 (doi: 10.1038/ng.3281)
MDUST349	1985	2.3.5	Stool	Fiji	ERR357479	Wong et al, 2015 PMID: 25961941 (doi: 10.1038/ng.3281)
MDUST35	1996	4.2.0	Blood	Fiji	ERR213253	Wong et al, 2015 PMID: 25961941 (doi: 10.1038/ng.3281)
MDUST350	1985	2.3.5	Blood	Fiji	ERR357808	Wong et al, 2015 PMID: 25961941 (doi: 10.1038/ng.3281)
MDUST351	1985	3.5.1	Stool	Fiji	ERR352501	Wong et al, 2015 PMID: 25961941 (doi: 10.1038/ng.3281)
MDUST352	1986	2.3.5	Blood	Fiji	ERR352502	Wong et al, 2015 PMID: 25961941 (doi: 10.1038/ng.3281)
MDUST353	1986	4.1.0	Blood	Papua New Guinea	ERR357809	Wong et al, 2015 PMID: 25961941 (doi: 10.1038/ng.3281)
MDUST354	1993	4.2.3	Blood	Fiji	ERR352317	Wong et al, 2015 PMID: 25961941 (doi: 10.1038/ng.3281)
MDUST355	1994	2.1.7	Blood	Papua New Guinea	ERR352318	Wong et al, 2015 PMID: 25961941 (doi: 10.1038/ng.3281)
MDUST356	1994	2.1.7	Blood	Papua New Guinea	ERR357480	Wong et al, 2015 PMID: 25961941 (doi: 10.1038/ng.3281)
MDUST357	1994	2.1.7	Blood	Papua New Guinea	ERR357810	Wong et al, 2015 PMID: 25961941 (doi: 10.1038/ng.3281)
MDUST358	1996	2.1.7	Stool	Papua New Guinea	ERR352503	Wong et al, 2015 PMID: 25961941 (doi: 10.1038/ng.3281)
MDUST359	1996	2.1.7	Blood	Papua New Guinea	ERR357811	Wong et al, 2015 PMID: 25961941 (doi: 10.1038/ng.3281)
MDUST36	1996	4.2.1	Stool	Fiji	ERR213254	Wong et al, 2015 PMID: 25961941 (doi: 10.1038/ng.3281)
MDUST360	1998	2.1.7	Stool	Papua New Guinea	ERR357481	Wong et al, 2015 PMID: 25961941 (doi: 10.1038/ng.3281)
MDUST361	1998	2.1.7	Stool	Papua New Guinea	ERR352319	Wong et al, 2015 PMID: 25961941 (doi: 10.1038/ng.3281)
MDUST362	1998	2.1.7	Blood	Papua New Guinea	ERR352320	Wong et al, 2015 PMID: 25961941 (doi: 10.1038/ng.3281)
MDUST363	1998	2.1.7	Blood	Papua New Guinea	ERR352321	Wong et al, 2015 PMID: 25961941 (doi: 10.1038/ng.3281)
MDUST364	1999	2.1.7	Stool	Papua New Guinea	ERR352322	Wong et al, 2015 PMID: 25961941 (doi: 10.1038/ng.3281)
MDUST366	2011	3.3.1	Blood	Iraq	ERR352323	Wong et al, 2015 PMID: 25961941 (doi: 10.1038/ng.3281)
MDUST367	2011	4.3.1	Stool	India	ERR357813	Wong et al, 2015 PMID: 25961941 (doi: 10.1038/ng.3281)
MDUST368	2011	4.3.1	Blood	India	ERR352504	Wong et al, 2015 PMID: 25961941 (doi: 10.1038/ng.3281)
MDUST369	2011	4.3.1	Stool	India	ERR357814	Wong et al, 2015 PMID: 25961941 (doi: 10.1038/ng.3281)
MDUST37	1996	4.2.1	Stool	Fiji	ERR213255	Wong et al, 2015 PMID: 25961941 (doi: 10.1038/ng.3281)
MDUST370	2011	4.3.1	Blood	India	ERR357815	Wong et al, 2015 PMID: 25961941 (doi: 10.1038/ng.3281)
MDUST371	2011	3.5.4	Blood	Samoa	ERR357816	Wong et al, 2015 PMID: 25961941 (doi: 10.1038/ng.3281)
MDUST372	2011	4.3.1	Stool	Pakistan	ERR357817	Wong et al, 2015 PMID: 25961941 (doi: 10.1038/ng.3281)
MDUST373	2011	2.5.0	Blood	India	ERR357818	Wong et al, 2015 PMID: 25961941 (doi: 10.1038/ng.3281)
MDUST374	2011	4.3.1	Stool	Pakistan	ERR357819	Wong et al, 2015 PMID: 25961941 (doi: 10.1038/ng.3281)
MDUST375	2011	4.3.1	Blood	India	ERR357820	Wong et al, 2015 PMID: 25961941 (doi: 10.1038/ng.3281)
MDUST376	2011	4.3.1	Blood	India	ERR357821	Wong et al, 2015 PMID: 25961941 (doi: 10.1038/ng.3281)
MDUST377	2011	4.3.1	Stool	India	ERR357822	Wong et al, 2015 PMID: 25961941 (doi: 10.1038/ng.3281)
MDUST378	2011	3.0.0	Stool	India	ERR357823	Wong et al, 2015 PMID: 25961941 (doi: 10.1038/ng.3281)
MDUST379	2011	4.3.1	Stool	Myanmar	ERR357824	Wong et al, 2015 PMID: 25961941 (doi: 10.1038/ng.3281)
MDUST38	1996	4.2.1	Stool	Fiji	ERR213256	Wong et al, 2015 PMID: 25961941 (doi: 10.1038/ng.3281)
MDUST380	2011	3.2.1	Blood	India	ERR357825	Wong et al, 2015 PMID: 25961941 (doi: 10.1038/ng.3281)
MDUST381	2011	3.3.1	Stool	India	ERR357826	Wong et al, 2015 PMID: 25961941 (doi: 10.1038/ng.3281)
MDUST382	2011	3.3.1	Stool	India	ERR352324	Wong et al, 2015 PMID: 25961941 (doi: 10.1038/ng.3281)
MDUST383	2011	4.3.1	Blood	India	ERR352505	Wong et al, 2015 PMID: 25961941 (doi: 10.1038/ng.3281)
MDUST384	2011	2.1.0	Stool	Indonesia	ERR357827	Wong et al, 2015 PMID: 25961941 (doi: 10.1038/ng.3281)
MDUST385	2011	4.3.1	Blood	India	ERR352325	Wong et al, 2015 PMID: 25961941 (doi: 10.1038/ng.3281)
MDUST386	2011	4.3.1	Blood	Iraq	ERR352326	Wong et al, 2015 PMID: 25961941 (doi: 10.1038/ng.3281)
MDUST387	2011	4.3.1	Blood	India	ERR352327	Wong et al, 2015 PMID: 25961941 (doi: 10.1038/ng.3281)
MDUST388	2011	4.3.1	Blood	India	ERR352506	Wong et al, 2015 PMID: 25961941 (doi: 10.1038/ng.3281)
MDUST389	2011	4.3.1	Blood	Indonesia	ERR352507	Wong et al, 2015 PMID: 25961941 (doi: 10.1038/ng.3281)
MDUST39	1996	4.2.1	Stool	Fiji	ERR213257	Wong et al, 2015 PMID: 25961941 (doi: 10.1038/ng.3281)
MDUST390	2011	4.3.1	Stool	Bangladesh	ERR357828	Wong et al, 2015 PMID: 25961941 (doi: 10.1038/ng.3281)
MDUST391	2011	2.2.0	Blood	India	ERR352328	Wong et al, 2015 PMID: 25961941 (doi: 10.1038/ng.3281)
MDUST392	2011	4.3.1	Unknown	India	ERR357829	Wong et al, 2015 PMID: 25961941 (doi: 10.1038/ng.3281)
MDUST393	2011	4.3.1	Stool	India	ERR352329	Wong et al, 2015 PMID: 25961941 (doi: 10.1038/ng.3281)
MDUST394	2011	4.3.1	Blood	India	ERR357830	Wong et al, 2015 PMID: 25961941 (doi: 10.1038/ng.3281)
MDUST395	2012	2.1.6	Blood	Indonesia	ERR357831	Wong et al, 2015 PMID: 25961941 (doi: 10.1038/ng.3281)
MDUST396	2012	2.3.2	Stool	El Salvador	ERR352330	Wong et al, 2015 PMID: 25961941 (doi: 10.1038/ng.3281)
MDUST397	2011	3.0.0	Blood	Indonesia	ERR352331	Wong et al, 2015 PMID: 25961941 (doi: 10.1038/ng.3281)
MDUST398	2011	4.3.1	Blood	Indonesia	ERR357832	Wong et al, 2015 PMID: 25961941 (doi: 10.1038/ng.3281)
MDUST399	2011	4.3.1	Blood	Vietnam	ERR357833	Wong et al, 2015 PMID: 25961941 (doi: 10.1038/ng.3281)
MDUST4	2011	4.2.2	Unknown	Fiji	ERR213222	Wong et al, 2015 PMID: 25961941 (doi: 10.1038/ng.3281)
MDUST40	1996	4.2.1	Stool	Fiji	ERR213258	Wong et al, 2015 PMID: 25961941 (doi: 10.1038/ng.3281)
MDUST400	2012	4.3.1	Blood	India	ERR357834	Wong et al, 2015 PMID: 25961941 (doi: 10.1038/ng.3281)
MDUST401	2012	2.0.1	Blood	Bangladesh	ERR352508	Wong et al, 2015 PMID: 25961941 (doi: 10.1038/ng.3281)
MDUST402	2012	4.3.1	Blood	Afghanistan	ERR352509	Wong et al, 2015 PMID: 25961941 (doi: 10.1038/ng.3281)
MDUST403	2012	4.3.1	Blood	Cambodia	ERR352332	Wong et al, 2015 PMID: 25961941 (doi: 10.1038/ng.3281)
MDUST404	2012	4.2.2	Blood	Fiji	ERR352333	Wong et al, 2015 PMID: 25961941 (doi: 10.1038/ng.3281)
MDUST405	2012	3.5.4	Blood	Samoa	ERR357835	Wong et al, 2015 PMID: 25961941 (doi: 10.1038/ng.3281)
MDUST406	2012	3.5.4	Blood	Samoa	ERR352334	Wong et al, 2015 PMID: 25961941 (doi: 10.1038/ng.3281)
MDUST407	2007	2.2.2	Stool	Lebanon	ERR352510	Wong et al, 2015 PMID: 25961941 (doi: 10.1038/ng.3281)
MDUST408	2012	4.3.1	Blood	India	ERR352335	Wong et al, 2015 PMID: 25961941 (doi: 10.1038/ng.3281)
MDUST409	2011	4.3.1	Blood	India	ERR357836	Wong et al, 2015 PMID: 25961941 (doi: 10.1038/ng.3281)
MDUST41	1996	4.2.1	Blood	Fiji	ERR213259	Wong et al, 2015 PMID: 25961941 (doi: 10.1038/ng.3281)
MDUST410	2011	4.3.1	Blood	India	ERR352336	Wong et al, 2015 PMID: 25961941 (doi: 10.1038/ng.3281)
MDUST411	2011	4.1.0	Blood	Unknown	ERR352337	Wong et al, 2015 PMID: 25961941 (doi: 10.1038/ng.3281)
MDUST412	2011	4.3.1	Stool	Nepal	ERR352338	Wong et al, 2015 PMID: 25961941 (doi: 10.1038/ng.3281)
MDUST413	2011	2.2.1	Blood	India	ERR357837	Wong et al, 2015 PMID: 25961941 (doi: 10.1038/ng.3281)
MDUST414	2011	4.3.1	Blood	India	ERR357838	Wong et al, 2015 PMID: 25961941 (doi: 10.1038/ng.3281)
MDUST415	2012	3.0.0	Blood	Unknown	ERR352511	Wong et al, 2015 PMID: 25961941 (doi: 10.1038/ng.3281)
MDUST416	2012	3.5.4	Blood	Samoa	ERR357839	Wong et al, 2015 PMID: 25961941 (doi: 10.1038/ng.3281)
MDUST417	2012	3.5.4	Blood	Samoa	ERR357840	Wong et al, 2015 PMID: 25961941 (doi: 10.1038/ng.3281)
MDUST418	2011	4.3.1	Blood	Pakistan	ERR352339	Wong et al, 2015 PMID: 25961941 (doi: 10.1038/ng.3281)
MDUST419	2011	3.3.1	Stool	Fiji	ERR357841	Wong et al, 2015 PMID: 25961941 (doi: 10.1038/ng.3281)
MDUST42	1996	4.2.3	Blood	Fiji	ERR213260	Wong et al, 2015 PMID: 25961941 (doi: 10.1038/ng.3281)
MDUST43	1996	4.2.3	Blood	Fiji	ERR213261	Wong et al, 2015 PMID: 25961941 (doi: 10.1038/ng.3281)
MDUST44	1996	3.5.0	Blood	Fiji	ERR213262	Wong et al, 2015 PMID: 25961941 (doi: 10.1038/ng.3281)
MDUST45	1996	0.1.0	Blood	Fiji	ERR213263	Wong et al, 2015 PMID: 25961941 (doi: 10.1038/ng.3281)
MDUST46	1996	2.0.0	Blood	Fiji	ERR213264	Wong et al, 2015 PMID: 25961941 (doi: 10.1038/ng.3281)
MDUST47	1996	4.2.3	Blood	Fiji	ERR213265	Wong et al, 2015 PMID: 25961941 (doi: 10.1038/ng.3281)
MDUST48	1996	2.3.5	Stool	Fiji	ERR213266	Wong et al, 2015 PMID: 25961941 (doi: 10.1038/ng.3281)
MDUST49	1996	4.2.0	Stool	Fiji	ERR213267	Wong et al, 2015 PMID: 25961941 (doi: 10.1038/ng.3281)
MDUST5	2011	4.2.2	Unknown	Fiji	ERR213223	Wong et al, 2015 PMID: 25961941 (doi: 10.1038/ng.3281)
MDUST50	1996	4.2.0	Stool	Fiji	ERR213268	Wong et al, 2015 PMID: 25961941 (doi: 10.1038/ng.3281)
MDUST51	1995	4.2.3	Stool	Fiji	ERR213269	Wong et al, 2015 PMID: 25961941 (doi: 10.1038/ng.3281)
MDUST52	1995	4.2.0	Stool	Fiji	ERR213270	Wong et al, 2015 PMID: 25961941 (doi: 10.1038/ng.3281)
MDUST53	1995	4.2.3	Stool	Fiji	ERR213271	Wong et al, 2015 PMID: 25961941 (doi: 10.1038/ng.3281)
MDUST54	1995	4.2.3	Stool	Fiji	ERR213272	Wong et al, 2015 PMID: 25961941 (doi: 10.1038/ng.3281)
MDUST55	1995	4.3.1	Blood	Fiji	ERR213273	Wong et al, 2015 PMID: 25961941 (doi: 10.1038/ng.3281)
MDUST56	1994	2.3.5	Stool	Fiji	ERR213274	Wong et al, 2015 PMID: 25961941 (doi: 10.1038/ng.3281)
MDUST57	1994	2.3.5	Blood	Fiji	ERR213275	Wong et al, 2015 PMID: 25961941 (doi: 10.1038/ng.3281)
MDUST58	1994	4.2.3	Stool	Fiji	ERR213276	Wong et al, 2015 PMID: 25961941 (doi: 10.1038/ng.3281)
MDUST59	1994	4.2.3	Stool	Fiji	ERR213277	Wong et al, 2015 PMID: 25961941 (doi: 10.1038/ng.3281)
MDUST6	2011	4.2.2	Unknown	Fiji	ERR213224	Wong et al, 2015 PMID: 25961941 (doi: 10.1038/ng.3281)
MDUST60	1994	4.2.3	Stool	Fiji	ERR213278	Wong et al, 2015 PMID: 25961941 (doi: 10.1038/ng.3281)
MDUST61	1994	4.2.3	Stool	Fiji	ERR213279	Wong et al, 2015 PMID: 25961941 (doi: 10.1038/ng.3281)
MDUST62	1994	4.2.1	Blood	Fiji	ERR213280	Wong et al, 2015 PMID: 25961941 (doi: 10.1038/ng.3281)
MDUST63	1994	2.3.5	Stool	Fiji	ERR213281	Wong et al, 2015 PMID: 25961941 (doi: 10.1038/ng.3281)
MDUST64	1994	2.3.5	Stool & Blood	Fiji	ERR213282	Wong et al, 2015 PMID: 25961941 (doi: 10.1038/ng.3281)
MDUST65	1994	2.3.5	Stool	Fiji	ERR213283	Wong et al, 2015 PMID: 25961941 (doi: 10.1038/ng.3281)
MDUST66	1994	2.3.5	Stool	Fiji	ERR213284	Wong et al, 2015 PMID: 25961941 (doi: 10.1038/ng.3281)
MDUST67	1994	4.3.1	Stool	Fiji	ERR213285	Wong et al, 2015 PMID: 25961941 (doi: 10.1038/ng.3281)
MDUST68	1994	2.3.5	Stool	Fiji	ERR213286	Wong et al, 2015 PMID: 25961941 (doi: 10.1038/ng.3281)
MDUST69	1996	4.2.3	Stool	Fiji	ERR213287	Wong et al, 2015 PMID: 25961941 (doi: 10.1038/ng.3281)
MDUST7	2011	4.2.2	Unknown	Fiji	ERR213225	Wong et al, 2015 PMID: 25961941 (doi: 10.1038/ng.3281)
MDUST70	2008	4.2.2	Unknown	Fiji	ERR213288	Wong et al, 2015 PMID: 25961941 (doi: 10.1038/ng.3281)
MDUST71	2008	4.2.2	Unknown	Fiji	ERR213289	Wong et al, 2015 PMID: 25961941 (doi: 10.1038/ng.3281)
MDUST72	2008	4.2.2	Unknown	Fiji	ERR213290	Wong et al, 2015 PMID: 25961941 (doi: 10.1038/ng.3281)
MDUST73	2008	4.2.1	Unknown	Fiji	ERR204244	Wong et al, 2015 PMID: 25961941 (doi: 10.1038/ng.3281)
MDUST74	2008	4.2.1	Unknown	Fiji	ERR204245	Wong et al, 2015 PMID: 25961941 (doi: 10.1038/ng.3281)
MDUST75	2008	4.2.2	Unknown	Fiji	ERR204246	Wong et al, 2015 PMID: 25961941 (doi: 10.1038/ng.3281)
MDUST76	2008	4.2.2	Unknown	Fiji	ERR204247	Wong et al, 2015 PMID: 25961941 (doi: 10.1038/ng.3281)
MDUST77	2008	4.2.1	Unknown	Fiji	ERR204248	Wong et al, 2015 PMID: 25961941 (doi: 10.1038/ng.3281)
MDUST78	2008	4.2.1	Unknown	Fiji	ERR204249	Wong et al, 2015 PMID: 25961941 (doi: 10.1038/ng.3281)
MDUST79	2008	4.2.1	Unknown	Fiji	ERR204250	Wong et al, 2015 PMID: 25961941 (doi: 10.1038/ng.3281)
MDUST8	2011	4.2.2	Unknown	Fiji	ERR213226	Wong et al, 2015 PMID: 25961941 (doi: 10.1038/ng.3281)
MDUST80	2008	4.2.2	Unknown	Fiji	ERR204251	Wong et al, 2015 PMID: 25961941 (doi: 10.1038/ng.3281)
MDUST81	2008	4.2.1	Unknown	Fiji	ERR204252	Wong et al, 2015 PMID: 25961941 (doi: 10.1038/ng.3281)
MDUST82	2008	4.2.1	Unknown	Fiji	ERR204253	Wong et al, 2015 PMID: 25961941 (doi: 10.1038/ng.3281)
MDUST83	2008	4.2.2	Unknown	Fiji	ERR204254	Wong et al, 2015 PMID: 25961941 (doi: 10.1038/ng.3281)
MDUST84	2008	4.2.1	Unknown	Fiji	ERR204255	Wong et al, 2015 PMID: 25961941 (doi: 10.1038/ng.3281)
MDUST85	2008	4.2.1	Unknown	Fiji	ERR204256	Wong et al, 2015 PMID: 25961941 (doi: 10.1038/ng.3281)
MDUST86	2008	4.2.1	Unknown	Fiji	ERR204257	Wong et al, 2015 PMID: 25961941 (doi: 10.1038/ng.3281)
MDUST87	2008	4.2.1	Unknown	Fiji	ERR204258	Wong et al, 2015 PMID: 25961941 (doi: 10.1038/ng.3281)
MDUST88	2008	4.2.1	Unknown	Fiji	ERR204259	Wong et al, 2015 PMID: 25961941 (doi: 10.1038/ng.3281)
MDUST89	2008	4.2.2	Unknown	Fiji	ERR204260	Wong et al, 2015 PMID: 25961941 (doi: 10.1038/ng.3281)
MDUST9	2011	4.2.2	Unknown	Fiji	ERR213227	Wong et al, 2015 PMID: 25961941 (doi: 10.1038/ng.3281)
MDUST90	2008	4.2.2	Unknown	Fiji	ERR204261	Wong et al, 2015 PMID: 25961941 (doi: 10.1038/ng.3281)
MDUST91	2008	4.2.2	Unknown	Fiji	ERR204262	Wong et al, 2015 PMID: 25961941 (doi: 10.1038/ng.3281)
MDUST92	2008	4.2.2	Unknown	Fiji	ERR204263	Wong et al, 2015 PMID: 25961941 (doi: 10.1038/ng.3281)
MDUST93	2008	4.2.2	Unknown	Fiji	ERR204264	Wong et al, 2015 PMID: 25961941 (doi: 10.1038/ng.3281)
MDUST94	2008	4.2.2	Unknown	Fiji	ERR204265	Wong et al, 2015 PMID: 25961941 (doi: 10.1038/ng.3281)
MDUST95	2008	4.2.2	Unknown	Fiji	ERR204266	Wong et al, 2015 PMID: 25961941 (doi: 10.1038/ng.3281)
MDUST96	2008	4.2.2	Unknown	Fiji	ERR204267	Wong et al, 2015 PMID: 25961941 (doi: 10.1038/ng.3281)
MDUST98	2008	4.2.2	Unknown	Fiji	ERR204269	Wong et al, 2015 PMID: 25961941 (doi: 10.1038/ng.3281)
MDUST99	2008	4.2.1	Unknown	Fiji	ERR204270	Wong et al, 2015 PMID: 25961941 (doi: 10.1038/ng.3281)
np101	2011	4.3.1	Blood	Nepal	ERR357603	Wong et al, 2015 PMID: 25961941 (doi: 10.1038/ng.3281)
np11	2011	4.3.1	Blood	Nepal	ERR357594	Wong et al, 2015 PMID: 25961941 (doi: 10.1038/ng.3281)
np12	2011	3.3.0	Blood	Nepal	ERR357600	Wong et al, 2015 PMID: 25961941 (doi: 10.1038/ng.3281)
np13	2011	4.3.1	Blood	Nepal	ERR357606	Wong et al, 2015 PMID: 25961941 (doi: 10.1038/ng.3281)
np16	2011	3.3.0	Blood	Nepal	ERR357612	Wong et al, 2015 PMID: 25961941 (doi: 10.1038/ng.3281)
np22	2011	4.3.1	Blood	Nepal	ERR357619	Wong et al, 2015 PMID: 25961941 (doi: 10.1038/ng.3281)
np27	2011	4.3.1	Blood	Nepal	ERR349339	Wong et al, 2015 PMID: 25961941 (doi: 10.1038/ng.3281)
np31	2011	4.3.1	Blood	Nepal	ERR357628	Wong et al, 2015 PMID: 25961941 (doi: 10.1038/ng.3281)
np39	2011	4.3.1	Blood	Nepal	ERR357632	Wong et al, 2015 PMID: 25961941 (doi: 10.1038/ng.3281)
np4	2011	4.3.1	Blood	Nepal	ERR357576	Wong et al, 2015 PMID: 25961941 (doi: 10.1038/ng.3281)
np40	2011	4.3.1	Blood	Nepal	ERR357637	Wong et al, 2015 PMID: 25961941 (doi: 10.1038/ng.3281)
np41	2011	3.3.0	Blood	Nepal	ERR357577	Wong et al, 2015 PMID: 25961941 (doi: 10.1038/ng.3281)
np43	2011	4.3.1	Blood	Nepal	ERR357584	Wong et al, 2015 PMID: 25961941 (doi: 10.1038/ng.3281)
np44	2011	4.3.1	Blood	Nepal	ERR357588	Wong et al, 2015 PMID: 25961941 (doi: 10.1038/ng.3281)
np45	2011	3.3.0	Blood	Nepal	ERR349335	Wong et al, 2015 PMID: 25961941 (doi: 10.1038/ng.3281)
np49	2011	4.3.1	Blood	Nepal	ERR357601	Wong et al, 2015 PMID: 25961941 (doi: 10.1038/ng.3281)
np5	2011	4.3.1	Blood	Nepal	ERR357583	Wong et al, 2015 PMID: 25961941 (doi: 10.1038/ng.3281)
np50	2011	3.2.2	Blood	Nepal	ERR357607	Wong et al, 2015 PMID: 25961941 (doi: 10.1038/ng.3281)
np51	2011	4.3.1	Blood	Nepal	ERR357613	Wong et al, 2015 PMID: 25961941 (doi: 10.1038/ng.3281)
np57	2011	4.3.1	Blood	Nepal	ERR357620	Wong et al, 2015 PMID: 25961941 (doi: 10.1038/ng.3281)
np60	2011	4.3.1	Blood	Nepal	ERR357625	Wong et al, 2015 PMID: 25961941 (doi: 10.1038/ng.3281)
np61	2011	4.3.1	Blood	Nepal	ERR349528	Wong et al, 2015 PMID: 25961941 (doi: 10.1038/ng.3281)
np65	2011	4.3.1	Blood	Nepal	ERR357633	Wong et al, 2015 PMID: 25961941 (doi: 10.1038/ng.3281)
np67	2011	4.3.1	Blood	Nepal	ERR357638	Wong et al, 2015 PMID: 25961941 (doi: 10.1038/ng.3281)
np69	2011	4.3.1	Blood	Nepal	ERR349332	Wong et al, 2015 PMID: 25961941 (doi: 10.1038/ng.3281)
np74	2011	4.3.1	Blood	Nepal	ERR349333	Wong et al, 2015 PMID: 25961941 (doi: 10.1038/ng.3281)
np75	2011	4.3.1	Blood	Nepal	ERR357589	Wong et al, 2015 PMID: 25961941 (doi: 10.1038/ng.3281)
np8	2011	4.3.1	Blood	Nepal	ERR357587	Wong et al, 2015 PMID: 25961941 (doi: 10.1038/ng.3281)
np80	2011	4.3.1	Blood	Nepal	ERR349336	Wong et al, 2015 PMID: 25961941 (doi: 10.1038/ng.3281)
np81	2011	4.3.1	Blood	Nepal	ERR357602	Wong et al, 2015 PMID: 25961941 (doi: 10.1038/ng.3281)
np83	2011	4.3.1	Blood	Nepal	ERR357608	Wong et al, 2015 PMID: 25961941 (doi: 10.1038/ng.3281)
np87	2011	4.3.1	Blood	Nepal	ERR357614	Wong et al, 2015 PMID: 25961941 (doi: 10.1038/ng.3281)
np88	2011	4.3.1	Blood	Nepal	ERR357621	Wong et al, 2015 PMID: 25961941 (doi: 10.1038/ng.3281)
np89	2011	4.3.1	Blood	Nepal	ERR357626	Wong et al, 2015 PMID: 25961941 (doi: 10.1038/ng.3281)
np90	2011	4.3.1	Blood	Nepal	ERR357629	Wong et al, 2015 PMID: 25961941 (doi: 10.1038/ng.3281)
np92	2011	4.3.1	Blood	Nepal	ERR357634	Wong et al, 2015 PMID: 25961941 (doi: 10.1038/ng.3281)
np93	2011	4.3.1	Blood	Nepal	ERR357639	Wong et al, 2015 PMID: 25961941 (doi: 10.1038/ng.3281)
np94	2011	4.3.1	Blood	Nepal	ERR357578	Wong et al, 2015 PMID: 25961941 (doi: 10.1038/ng.3281)
np95	2011	4.3.1	Blood	Nepal	ERR357585	Wong et al, 2015 PMID: 25961941 (doi: 10.1038/ng.3281)
np97	2011	4.3.1	Blood	Nepal	ERR357590	Wong et al, 2015 PMID: 25961941 (doi: 10.1038/ng.3281)
np99	2011	3.3.0	Blood	Nepal	ERR357595	Wong et al, 2015 PMID: 25961941 (doi: 10.1038/ng.3281)
P749	2008	4.2.2	Unknown	Fiji	ERR331287	Wong et al, 2015 PMID: 25961941 (doi: 10.1038/ng.3281)
Q0904130	2006	2.5.1	Unknown	Central African Republic	ERR360685	Wong et al, 2015 PMID: 25961941 (doi: 10.1038/ng.3281)
Quailes	1958	3.1.0	Gallbladder fluid	United States of America	ERR294858	Wong et al, 2015 PMID: 25961941 (doi: 10.1038/ng.3281)
SP11	2009	4.3.1	Blood	India	ERR420431	Wong et al, 2015 PMID: 25961941 (doi: 10.1038/ng.3281)
SP2	2009	4.3.1	Blood	India	ERR420429	Wong et al, 2015 PMID: 25961941 (doi: 10.1038/ng.3281)
SP47	2009	4.3.1	Blood	India	ERR420432	Wong et al, 2015 PMID: 25961941 (doi: 10.1038/ng.3281)
SP66	2009	3.3.0	Blood	India	ERR420433	Wong et al, 2015 PMID: 25961941 (doi: 10.1038/ng.3281)
SP80	2011	4.3.1	Blood	India	ERR420434	Wong et al, 2015 PMID: 25961941 (doi: 10.1038/ng.3281)
SP9	2009	4.3.1	Blood	India	ERR420430	Wong et al, 2015 PMID: 25961941 (doi: 10.1038/ng.3281)
ST1134/01	2001	2.0.0	Stool	Argentina	ERR353330	Wong et al, 2015 PMID: 25961941 (doi: 10.1038/ng.3281)
ST1197/88	1988	2.3.3	Urine	Argentina	ERR353331	Wong et al, 2015 PMID: 25961941 (doi: 10.1038/ng.3281)
ST1309/04	2004	2.3.3	Blood	Argentina	ERR353332	Wong et al, 2015 PMID: 25961941 (doi: 10.1038/ng.3281)
ST1625/88	1988	4.1.0	Stool	Argentina	ERR353334	Wong et al, 2015 PMID: 25961941 (doi: 10.1038/ng.3281)
ST1921/06	2006	2.3.3	Stool	Argentina	ERR353335	Wong et al, 2015 PMID: 25961941 (doi: 10.1038/ng.3281)
ST2338/98	1905	2.3.3	Blood	Argentina	ERR353336	Wong et al, 2015 PMID: 25961941 (doi: 10.1038/ng.3281)
ST3090/99	1999	2.0.0	Stool	Argentina	ERR353338	Wong et al, 2015 PMID: 25961941 (doi: 10.1038/ng.3281)
ST472/01	1905	4.1.0	Stool	Argentina	ERR353339	Wong et al, 2015 PMID: 25961941 (doi: 10.1038/ng.3281)
ST716	2008	3.4.0	Blood	Laos	ERR331302	Wong et al, 2015 PMID: 25961941 (doi: 10.1038/ng.3281)
ST805/02	2002	2.3.2	Stool	Argentina	ERR353340	Wong et al, 2015 PMID: 25961941 (doi: 10.1038/ng.3281)
ST821/98	1905	4.1.0	Stool	Argentina	ERR353341	Wong et al, 2015 PMID: 25961941 (doi: 10.1038/ng.3281)
ST860/95	1905	2.3.2	Stool	Argentina	ERR353342	Wong et al, 2015 PMID: 25961941 (doi: 10.1038/ng.3281)
SV108	2008	3.2.1	Blood	Laos	ERR331303	Wong et al, 2015 PMID: 25961941 (doi: 10.1038/ng.3281)
SV170	2009	3.2.1	Blood	Laos	ERR331304	Wong et al, 2015 PMID: 25961941 (doi: 10.1038/ng.3281)
SV171	2009	3.2.1	Blood	Laos	ERR331305	Wong et al, 2015 PMID: 25961941 (doi: 10.1038/ng.3281)
SV179	2009	3.2.1	Blood	Laos	ERR331306	Wong et al, 2015 PMID: 25961941 (doi: 10.1038/ng.3281)
SV200	2009	3.4.0	Blood	Laos	ERR331307	Wong et al, 2015 PMID: 25961941 (doi: 10.1038/ng.3281)
SV211	2009	3.2.1	Blood	Laos	ERR331308	Wong et al, 2015 PMID: 25961941 (doi: 10.1038/ng.3281)
SV357	2009	3.5.2	Blood	Laos	ERR331309	Wong et al, 2015 PMID: 25961941 (doi: 10.1038/ng.3281)
SV430	2009	2.2.3	Blood	Laos	ERR331310	Wong et al, 2015 PMID: 25961941 (doi: 10.1038/ng.3281)
SV431	2009	3.2.1	Blood	Laos	ERR331311	Wong et al, 2015 PMID: 25961941 (doi: 10.1038/ng.3281)
SV500	2010	3.5.2	Blood	Laos	ERR331312	Wong et al, 2015 PMID: 25961941 (doi: 10.1038/ng.3281)
SV547	2010	3.5.2	Blood	Laos	ERR331313	Wong et al, 2015 PMID: 25961941 (doi: 10.1038/ng.3281)
SV552	2010	3.5.2	Blood	Laos	ERR331314	Wong et al, 2015 PMID: 25961941 (doi: 10.1038/ng.3281)
SV610	2010	3.5.2	Blood	Laos	ERR331315	Wong et al, 2015 PMID: 25961941 (doi: 10.1038/ng.3281)
TY019	2012	3.3.0	Blood	Bangladesh	ERR337981	Wong et al, 2015 PMID: 25961941 (doi: 10.1038/ng.3281)
TY029	2012	3.3.0	Blood	Bangladesh	ERR337982	Wong et al, 2015 PMID: 25961941 (doi: 10.1038/ng.3281)
TY032	2012	3.3.0	Blood	Bangladesh	ERR337983	Wong et al, 2015 PMID: 25961941 (doi: 10.1038/ng.3281)
TY053	2012	4.3.1	Blood	Bangladesh	ERR337984	Wong et al, 2015 PMID: 25961941 (doi: 10.1038/ng.3281)
TY063	2012	3.3.0	Blood	Bangladesh	ERR337985	Wong et al, 2015 PMID: 25961941 (doi: 10.1038/ng.3281)
TY068	2012	3.2.2	Blood	Bangladesh	ERR337986	Wong et al, 2015 PMID: 25961941 (doi: 10.1038/ng.3281)
ty1-16	1993	3.1.0	Blood	Vietnam	ERR349405	Wong et al, 2015 PMID: 25961941 (doi: 10.1038/ng.3281)
ty1-30	1993	3.2.1	Blood	Vietnam	ERR357667	Wong et al, 2015 PMID: 25961941 (doi: 10.1038/ng.3281)
ty1-34	1993	2.3.3	Blood	Vietnam	ERR349424	Wong et al, 2015 PMID: 25961941 (doi: 10.1038/ng.3281)
ty1-35	1993	3.5.0	Blood	Vietnam	ERR349390	Wong et al, 2015 PMID: 25961941 (doi: 10.1038/ng.3281)
ty1-48	1993	4.3.1	Blood	Vietnam	ERR357659	Wong et al, 2015 PMID: 25961941 (doi: 10.1038/ng.3281)
TY107	2012	4.3.1	Blood	Bangladesh	ERR337987	Wong et al, 2015 PMID: 25961941 (doi: 10.1038/ng.3281)
TY108	2012	3.3.0	Blood	Bangladesh	ERR337988	Wong et al, 2015 PMID: 25961941 (doi: 10.1038/ng.3281)
TY121	2012	4.3.1	Blood	Bangladesh	ERR337989	Wong et al, 2015 PMID: 25961941 (doi: 10.1038/ng.3281)
TY132	2012	4.3.1	Blood	Bangladesh	ERR337990	Wong et al, 2015 PMID: 25961941 (doi: 10.1038/ng.3281)
TY138	2012	3.3.0	Blood	Bangladesh	ERR337991	Wong et al, 2015 PMID: 25961941 (doi: 10.1038/ng.3281)
ty2-100	1994	4.3.1	Blood	Vietnam	ERR349599	Wong et al, 2015 PMID: 25961941 (doi: 10.1038/ng.3281)
ty2-101	1994	4.3.1	Blood	Vietnam	ERR349603	Wong et al, 2015 PMID: 25961941 (doi: 10.1038/ng.3281)
ty2-103	1994	4.3.1	Blood	Vietnam	ERR349613	Wong et al, 2015 PMID: 25961941 (doi: 10.1038/ng.3281)
ty2-104	1994	4.3.1	Blood	Vietnam	ERR349616	Wong et al, 2015 PMID: 25961941 (doi: 10.1038/ng.3281)
ty2-105	1994	4.3.1	Blood	Vietnam	ERR352703	Wong et al, 2015 PMID: 25961941 (doi: 10.1038/ng.3281)
ty2-106	1994	4.3.1	Blood	Vietnam	ERR352709	Wong et al, 2015 PMID: 25961941 (doi: 10.1038/ng.3281)
ty2-107	1994	2.3.2	Blood	Vietnam	ERR349398	Wong et al, 2015 PMID: 25961941 (doi: 10.1038/ng.3281)
ty2-108	1994	4.3.1	Blood	Vietnam	ERR349403	Wong et al, 2015 PMID: 25961941 (doi: 10.1038/ng.3281)
ty2-111	1994	2.1.7	Blood	Vietnam	ERR349412	Wong et al, 2015 PMID: 25961941 (doi: 10.1038/ng.3281)
ty2-113	1994	4.3.1	Blood	Vietnam	ERR352715	Wong et al, 2015 PMID: 25961941 (doi: 10.1038/ng.3281)
ty2-114	1994	4.3.1	Blood	Vietnam	ERR349600	Wong et al, 2015 PMID: 25961941 (doi: 10.1038/ng.3281)
ty2-115	1994	4.1.0	Blood	Vietnam	ERR349604	Wong et al, 2015 PMID: 25961941 (doi: 10.1038/ng.3281)
ty2-116	1994	4.3.1	Blood	Vietnam	ERR352717	Wong et al, 2015 PMID: 25961941 (doi: 10.1038/ng.3281)
ty2-119	1994	4.3.1	Blood	Vietnam	ERR352725	Wong et al, 2015 PMID: 25961941 (doi: 10.1038/ng.3281)
ty2-120	1994	4.3.1	Blood	Vietnam	ERR349392	Wong et al, 2015 PMID: 25961941 (doi: 10.1038/ng.3281)
ty2-121	1994	4.3.1	Blood	Vietnam	ERR357655	Wong et al, 2015 PMID: 25961941 (doi: 10.1038/ng.3281)
ty2-122	1994	4.3.1	Blood	Vietnam	ERR357657	Wong et al, 2015 PMID: 25961941 (doi: 10.1038/ng.3281)
ty2-123	1994	4.3.1	Blood	Vietnam	ERR349593	Wong et al, 2015 PMID: 25961941 (doi: 10.1038/ng.3281)
ty2-124	1994	4.3.1	Blood	Vietnam	ERR357661	Wong et al, 2015 PMID: 25961941 (doi: 10.1038/ng.3281)
ty2-131	1994	4.3.1	Blood	Vietnam	ERR349601	Wong et al, 2015 PMID: 25961941 (doi: 10.1038/ng.3281)
ty2-132	1994	4.3.1	Blood	Vietnam	ERR349605	Wong et al, 2015 PMID: 25961941 (doi: 10.1038/ng.3281)
ty2-133	1994	4.3.1	Blood	Vietnam	ERR352719	Wong et al, 2015 PMID: 25961941 (doi: 10.1038/ng.3281)
ty2-134	1994	4.3.1	Blood	Vietnam	ERR349615	Wong et al, 2015 PMID: 25961941 (doi: 10.1038/ng.3281)
ty2-138	1994	4.1.0	Blood	Vietnam	ERR352705	Wong et al, 2015 PMID: 25961941 (doi: 10.1038/ng.3281)
ty2-139	1994	4.3.1	Blood	Vietnam	ERR349592	Wong et al, 2015 PMID: 25961941 (doi: 10.1038/ng.3281)
ty2-141	1994	4.3.1	Blood	Vietnam	ERR352711	Wong et al, 2015 PMID: 25961941 (doi: 10.1038/ng.3281)
ty2-143	1994	4.3.1	Blood	Vietnam	ERR352713	Wong et al, 2015 PMID: 25961941 (doi: 10.1038/ng.3281)
ty2-144	1994	4.3.1	Blood	Vietnam	ERR349595	Wong et al, 2015 PMID: 25961941 (doi: 10.1038/ng.3281)
ty2-146	1994	4.3.1	Blood	Vietnam	ERR349597	Wong et al, 2015 PMID: 25961941 (doi: 10.1038/ng.3281)
ty2-150	1994	4.3.1	Blood	Vietnam	ERR349606	Wong et al, 2015 PMID: 25961941 (doi: 10.1038/ng.3281)
ty2-153	1994	4.3.1	Blood	Vietnam	ERR349609	Wong et al, 2015 PMID: 25961941 (doi: 10.1038/ng.3281)
ty2-154	1994	4.3.1	Blood	Vietnam	ERR352721	Wong et al, 2015 PMID: 25961941 (doi: 10.1038/ng.3281)
ty2-155	1994	4.3.1	Blood	Vietnam	ERR349617	Wong et al, 2015 PMID: 25961941 (doi: 10.1038/ng.3281)
ty2-160	1994	4.3.1	Blood	Vietnam	ERR349557	Wong et al, 2015 PMID: 25961941 (doi: 10.1038/ng.3281)
ty2-166	1994	2.2.0	Blood	Vietnam	ERR349559	Wong et al, 2015 PMID: 25961941 (doi: 10.1038/ng.3281)
ty2-17	1993	4.3.1	Blood	Vietnam	ERR349590	Wong et al, 2015 PMID: 25961941 (doi: 10.1038/ng.3281)
ty2-170	1995	4.3.1	Blood	Vietnam	ERR349563	Wong et al, 2015 PMID: 25961941 (doi: 10.1038/ng.3281)
ty2-173	1995	4.3.1	Blood	Vietnam	ERR352655	Wong et al, 2015 PMID: 25961941 (doi: 10.1038/ng.3281)
ty2-32	1993	3.2.1	Blood	Vietnam	ERR349400	Wong et al, 2015 PMID: 25961941 (doi: 10.1038/ng.3281)
ty2-68	1994	3.0.0	Blood	Vietnam	ERR357663	Wong et al, 2015 PMID: 25961941 (doi: 10.1038/ng.3281)
ty2-69	1994	4.1.0	Blood	Vietnam	ERR357665	Wong et al, 2015 PMID: 25961941 (doi: 10.1038/ng.3281)
ty2-71	1994	4.3.1	Blood	Vietnam	ERR349602	Wong et al, 2015 PMID: 25961941 (doi: 10.1038/ng.3281)
ty2-75	1994	3.2.1	Blood	Vietnam	ERR349426	Wong et al, 2015 PMID: 25961941 (doi: 10.1038/ng.3281)
ty2-76	1994	4.3.1	Blood	Vietnam	ERR349588	Wong et al, 2015 PMID: 25961941 (doi: 10.1038/ng.3281)
ty2-80	1994	3.4.0	Blood	Vietnam	ERR349406	Wong et al, 2015 PMID: 25961941 (doi: 10.1038/ng.3281)
ty2-86	1994	3.2.1	Blood	Vietnam	ERR349423	Wong et al, 2015 PMID: 25961941 (doi: 10.1038/ng.3281)
ty2-90	1994	4.3.1	Blood	Vietnam	ERR349591	Wong et al, 2015 PMID: 25961941 (doi: 10.1038/ng.3281)
ty2-91	1994	3.2.1	Blood	Vietnam	ERR349397	Wong et al, 2015 PMID: 25961941 (doi: 10.1038/ng.3281)
ty2-93	1994	4.1.0	Blood	Vietnam	ERR349402	Wong et al, 2015 PMID: 25961941 (doi: 10.1038/ng.3281)
ty2-98	1994	3.2.1	Blood	Vietnam	ERR349411	Wong et al, 2015 PMID: 25961941 (doi: 10.1038/ng.3281)
ty2-99	1994	3.2.1	Blood	Vietnam	ERR349415	Wong et al, 2015 PMID: 25961941 (doi: 10.1038/ng.3281)
ty3-191	1997	4.3.1	Blood	Vietnam	ERR352662	Wong et al, 2015 PMID: 25961941 (doi: 10.1038/ng.3281)
ty3-193	1997	4.3.1	Blood	Vietnam	ERR349378	Wong et al, 2015 PMID: 25961941 (doi: 10.1038/ng.3281)
ty3-194	1997	4.3.1	Blood	Vietnam	ERR352673	Wong et al, 2015 PMID: 25961941 (doi: 10.1038/ng.3281)
ty3-196	1997	4.3.1	Blood	Vietnam	ERR352679	Wong et al, 2015 PMID: 25961941 (doi: 10.1038/ng.3281)
ty3-197	1997	4.3.1	Blood	Vietnam	ERR352685	Wong et al, 2015 PMID: 25961941 (doi: 10.1038/ng.3281)
ty3-199	1997	3.2.1	Blood	Vietnam	ERR352699	Wong et al, 2015 PMID: 25961941 (doi: 10.1038/ng.3281)
ty3-201	1997	4.3.1	Blood	Vietnam	ERR352643	Wong et al, 2015 PMID: 25961941 (doi: 10.1038/ng.3281)
ty3-202	1997	4.3.1	Blood	Vietnam	ERR352646	Wong et al, 2015 PMID: 25961941 (doi: 10.1038/ng.3281)
ty3-205	1997	4.3.1	Blood	Vietnam	ERR352649	Wong et al, 2015 PMID: 25961941 (doi: 10.1038/ng.3281)
ty3-206	1997	4.3.1	Blood	Vietnam	ERR352652	Wong et al, 2015 PMID: 25961941 (doi: 10.1038/ng.3281)
ty3-207	1997	4.3.1	Blood	Vietnam	ERR352656	Wong et al, 2015 PMID: 25961941 (doi: 10.1038/ng.3281)
ty3-211	1997	4.3.1	Blood	Vietnam	ERR352667	Wong et al, 2015 PMID: 25961941 (doi: 10.1038/ng.3281)
ty3-212	1997	4.3.1	Blood	Vietnam	ERR349573	Wong et al, 2015 PMID: 25961941 (doi: 10.1038/ng.3281)
ty3-213	1997	3.2.1	Blood	Vietnam	ERR352687	Wong et al, 2015 PMID: 25961941 (doi: 10.1038/ng.3281)
ty3-214	1997	4.1.0	Blood	Vietnam	ERR349384	Wong et al, 2015 PMID: 25961941 (doi: 10.1038/ng.3281)
ty3-215	1997	4.3.1	Blood	Vietnam	ERR349585	Wong et al, 2015 PMID: 25961941 (doi: 10.1038/ng.3281)
ty3-222	1997	4.3.1	Blood	Vietnam	ERR352681	Wong et al, 2015 PMID: 25961941 (doi: 10.1038/ng.3281)
ty3-224	1997	4.3.1	Blood	Vietnam	ERR352644	Wong et al, 2015 PMID: 25961941 (doi: 10.1038/ng.3281)
ty3-226	1997	4.3.1	Blood	Vietnam	ERR352647	Wong et al, 2015 PMID: 25961941 (doi: 10.1038/ng.3281)
ty3-243	1998	4.3.1	Blood	Vietnam	ERR352650	Wong et al, 2015 PMID: 25961941 (doi: 10.1038/ng.3281)
ty3-253	1998	4.3.1	Blood	Vietnam	ERR349564	Wong et al, 2015 PMID: 25961941 (doi: 10.1038/ng.3281)
ty3-254	1998	4.3.1	Blood	Vietnam	ERR352657	Wong et al, 2015 PMID: 25961941 (doi: 10.1038/ng.3281)
ty3-269	1998	4.3.1	Blood	Vietnam	ERR352663	Wong et al, 2015 PMID: 25961941 (doi: 10.1038/ng.3281)
TY524	2012	3.3.0	Blood	Bangladesh	ERR337992	Wong et al, 2015 PMID: 25961941 (doi: 10.1038/ng.3281)
TY529	2012	4.3.1	Blood	Bangladesh	ERR337993	Wong et al, 2015 PMID: 25961941 (doi: 10.1038/ng.3281)
TY585	2012	4.3.1	Blood	Bangladesh	ERR337995	Wong et al, 2015 PMID: 25961941 (doi: 10.1038/ng.3281)
TY589	2012	4.3.1	Blood	Bangladesh	ERR337996	Wong et al, 2015 PMID: 25961941 (doi: 10.1038/ng.3281)
TY647	2012	4.3.1	Blood	Bangladesh	ERR337997	Wong et al, 2015 PMID: 25961941 (doi: 10.1038/ng.3281)
UI 3257	2003	3.2.1	Blood	Laos	ERR352253	Wong et al, 2015 PMID: 25961941 (doi: 10.1038/ng.3281)
UI10006	2007	2.3.4	Blood	Laos	ERR331316	Wong et al, 2015 PMID: 25961941 (doi: 10.1038/ng.3281)
UI1059	2001	4.3.1	Blood	Laos	ERR340783	Wong et al, 2015 PMID: 25961941 (doi: 10.1038/ng.3281)
UI10788	2007	2.2.3	Blood	Laos	ERR331317	Wong et al, 2015 PMID: 25961941 (doi: 10.1038/ng.3281)
UI11483	2008	3.4.0	Blood	Laos	ERR331318	Wong et al, 2015 PMID: 25961941 (doi: 10.1038/ng.3281)
UI1151	2001	4.3.1	Blood	Laos	ERR340784	Wong et al, 2015 PMID: 25961941 (doi: 10.1038/ng.3281)
UI11562	2008	4.1.0	Blood	Laos	ERR331319	Wong et al, 2015 PMID: 25961941 (doi: 10.1038/ng.3281)
UI11955	2008	3.4.0	Blood	Laos	ERR331320	Wong et al, 2015 PMID: 25961941 (doi: 10.1038/ng.3281)
UI1203	2001	3.2.1	Blood	Laos	ERR340785	Wong et al, 2015 PMID: 25961941 (doi: 10.1038/ng.3281)
UI12162	2008	3.2.1	Blood	Laos	ERR331321	Wong et al, 2015 PMID: 25961941 (doi: 10.1038/ng.3281)
UI1236	2001	3.2.1	Blood	Laos	ERR340786	Wong et al, 2015 PMID: 25961941 (doi: 10.1038/ng.3281)
UI13529-2	2009	3.4.0	Blood	Laos	ERR331322	Wong et al, 2015 PMID: 25961941 (doi: 10.1038/ng.3281)
UI13599	2009	3.2.1	Blood	Laos	ERR331323	Wong et al, 2015 PMID: 25961941 (doi: 10.1038/ng.3281)
UI13797	2009	3.2.1	Blood	Laos	ERR331324	Wong et al, 2015 PMID: 25961941 (doi: 10.1038/ng.3281)
UI13823	2009	4.3.1	Blood	Laos	ERR331325	Wong et al, 2015 PMID: 25961941 (doi: 10.1038/ng.3281)
UI14191/3	2009	3.4.0	Blood	Laos	ERR331326	Wong et al, 2015 PMID: 25961941 (doi: 10.1038/ng.3281)
UI14598	2009	2.2.3	Blood	Laos	ERR331327	Wong et al, 2015 PMID: 25961941 (doi: 10.1038/ng.3281)
UI15075	2008	4.3.1	Blood	Laos	ERR331328	Wong et al, 2015 PMID: 25961941 (doi: 10.1038/ng.3281)
UI16161	2010	3.4.0	Blood	Laos	ERR331329	Wong et al, 2015 PMID: 25961941 (doi: 10.1038/ng.3281)
UI16704	2010	4.3.1	Blood	Laos	ERR331330	Wong et al, 2015 PMID: 25961941 (doi: 10.1038/ng.3281)
UI17187	2010	4.1.0	Blood	Laos	ERR331331	Wong et al, 2015 PMID: 25961941 (doi: 10.1038/ng.3281)
UI17614	2010	3.2.1	Blood	Laos	ERR331332	Wong et al, 2015 PMID: 25961941 (doi: 10.1038/ng.3281)
UI1954-12/3	2002	4.3.1	Blood	Laos	ERR340787	Wong et al, 2015 PMID: 25961941 (doi: 10.1038/ng.3281)
UI1954-2/3	2002	3.2.1	Blood	Laos	ERR340788	Wong et al, 2015 PMID: 25961941 (doi: 10.1038/ng.3281)
UI1965	2002	4.3.1	Blood	Laos	ERR340789	Wong et al, 2015 PMID: 25961941 (doi: 10.1038/ng.3281)
UI1998	2002	4.3.1	Blood	Laos	ERR340790	Wong et al, 2015 PMID: 25961941 (doi: 10.1038/ng.3281)
UI2000	2002	4.3.1	Blood	Laos	ERR340791	Wong et al, 2015 PMID: 25961941 (doi: 10.1038/ng.3281)
UI2001	2002	2.2.3	Blood	Laos	ERR340792	Wong et al, 2015 PMID: 25961941 (doi: 10.1038/ng.3281)
UI2006	2002	3.2.1	Blood	Laos	ERR340793	Wong et al, 2015 PMID: 25961941 (doi: 10.1038/ng.3281)
UI2063	2002	4.3.1	Blood	Laos	ERR340794	Wong et al, 2015 PMID: 25961941 (doi: 10.1038/ng.3281)
UI2120	2002	4.3.1	Blood	Laos	ERR340795	Wong et al, 2015 PMID: 25961941 (doi: 10.1038/ng.3281)
UI2144	2002	4.3.1	Blood	Laos	ERR340797	Wong et al, 2015 PMID: 25961941 (doi: 10.1038/ng.3281)
UI2152	2002	4.1.0	Blood	Laos	ERR340798	Wong et al, 2015 PMID: 25961941 (doi: 10.1038/ng.3281)
UI2155	2002	4.3.1	Blood	Laos	ERR340799	Wong et al, 2015 PMID: 25961941 (doi: 10.1038/ng.3281)
UI2220	2002	4.3.1	Blood	Laos	ERR340800	Wong et al, 2015 PMID: 25961941 (doi: 10.1038/ng.3281)
UI2351	2002	3.2.1	Blood	Laos	ERR340801	Wong et al, 2015 PMID: 25961941 (doi: 10.1038/ng.3281)
UI247	2000	4.3.1	Blood	Laos	ERR340802	Wong et al, 2015 PMID: 25961941 (doi: 10.1038/ng.3281)
UI2591	2002	3.4.0	Blood	Laos	ERR340803	Wong et al, 2015 PMID: 25961941 (doi: 10.1038/ng.3281)
UI2658	2002	3.4.0	Blood	Laos	ERR340804	Wong et al, 2015 PMID: 25961941 (doi: 10.1038/ng.3281)
UI2679	2002	3.2.1	Blood	Laos	ERR340805	Wong et al, 2015 PMID: 25961941 (doi: 10.1038/ng.3281)
UI2824	2002	4.3.1	Blood	Laos	ERR340806	Wong et al, 2015 PMID: 25961941 (doi: 10.1038/ng.3281)
UI286	2000	4.3.1	Blood	Laos	ERR340807	Wong et al, 2015 PMID: 25961941 (doi: 10.1038/ng.3281)
UI3146	2002	2.3.4	Blood	Laos	ERR340808	Wong et al, 2015 PMID: 25961941 (doi: 10.1038/ng.3281)
UI315	2000	4.3.1	Blood	Laos	ERR340809	Wong et al, 2015 PMID: 25961941 (doi: 10.1038/ng.3281)
UI3151	2002	2.3.4	Blood	Laos	ERR340810	Wong et al, 2015 PMID: 25961941 (doi: 10.1038/ng.3281)
UI3260	2003	3.2.1	Blood	Laos	ERR340811	Wong et al, 2015 PMID: 25961941 (doi: 10.1038/ng.3281)
UI3275	2003	4.3.1	Blood	Laos	ERR340812	Wong et al, 2015 PMID: 25961941 (doi: 10.1038/ng.3281)
UI3313	2003	3.4.0	Blood	Laos	ERR340813	Wong et al, 2015 PMID: 25961941 (doi: 10.1038/ng.3281)
UI3396	2003	2.2.3	Blood	Laos	ERR340814	Wong et al, 2015 PMID: 25961941 (doi: 10.1038/ng.3281)
UI3398	2003	4.3.1	Blood	Laos	ERR331333	Wong et al, 2015 PMID: 25961941 (doi: 10.1038/ng.3281)
UI3446	2003	3.0.0	Blood	Laos	ERR331334	Wong et al, 2015 PMID: 25961941 (doi: 10.1038/ng.3281)
UI3452	2003	4.3.1	Blood	Laos	ERR331335	Wong et al, 2015 PMID: 25961941 (doi: 10.1038/ng.3281)
UI3492	2003	4.3.1	Blood	Laos	ERR331336	Wong et al, 2015 PMID: 25961941 (doi: 10.1038/ng.3281)
UI3564	2003	4.1.0	Blood	Laos	ERR331337	Wong et al, 2015 PMID: 25961941 (doi: 10.1038/ng.3281)
UI3608	2003	2.2.0	Blood	Laos	ERR331339	Wong et al, 2015 PMID: 25961941 (doi: 10.1038/ng.3281)
UI3744	2003	3.4.0	Blood	Laos	ERR331340	Wong et al, 2015 PMID: 25961941 (doi: 10.1038/ng.3281)
UI3753	2003	3.2.1	Blood	Laos	ERR331341	Wong et al, 2015 PMID: 25961941 (doi: 10.1038/ng.3281)
UI3816	2003	3.4.0	Blood	Laos	ERR331342	Wong et al, 2015 PMID: 25961941 (doi: 10.1038/ng.3281)
UI3862	2003	3.4.0	Blood	Laos	ERR331343	Wong et al, 2015 PMID: 25961941 (doi: 10.1038/ng.3281)
UI3915	2003	4.3.1	Blood	Laos	ERR331344	Wong et al, 2015 PMID: 25961941 (doi: 10.1038/ng.3281)
UI3930	2003	3.4.0	Blood	Laos	ERR331345	Wong et al, 2015 PMID: 25961941 (doi: 10.1038/ng.3281)
UI4389	2003	4.3.1	Blood	Laos	ERR331346	Wong et al, 2015 PMID: 25961941 (doi: 10.1038/ng.3281)
UI4639	2003	4.3.1	Blood	Laos	ERR331347	Wong et al, 2015 PMID: 25961941 (doi: 10.1038/ng.3281)
UI4692	2004	2.2.3	Blood	Laos	ERR331348	Wong et al, 2015 PMID: 25961941 (doi: 10.1038/ng.3281)
UI473	2000	4.3.1	Blood	Laos	ERR340815	Wong et al, 2015 PMID: 25961941 (doi: 10.1038/ng.3281)
UI4940	2004	4.1.0	Blood	Laos	ERR331349	Wong et al, 2015 PMID: 25961941 (doi: 10.1038/ng.3281)
UI5026	2004	3.4.0	Blood	Laos	ERR331350	Wong et al, 2015 PMID: 25961941 (doi: 10.1038/ng.3281)
UI5106	2004	4.3.1	Blood	Laos	ERR331351	Wong et al, 2015 PMID: 25961941 (doi: 10.1038/ng.3281)
UI5154	2004	4.3.1	Blood	Laos	ERR331352	Wong et al, 2015 PMID: 25961941 (doi: 10.1038/ng.3281)
UI5275	2004	3.2.1	Blood	Laos	ERR331353	Wong et al, 2015 PMID: 25961941 (doi: 10.1038/ng.3281)
UI5312	2004	3.2.1	Blood	Laos	ERR331354	Wong et al, 2015 PMID: 25961941 (doi: 10.1038/ng.3281)
UI54	2000	4.1.0	Blood	Laos	ERR340816	Wong et al, 2015 PMID: 25961941 (doi: 10.1038/ng.3281)
UI5446	2004	3.4.0	Blood	Laos	ERR331355	Wong et al, 2015 PMID: 25961941 (doi: 10.1038/ng.3281)
UI5557	2004	3.4.0	Blood	Laos	ERR331356	Wong et al, 2015 PMID: 25961941 (doi: 10.1038/ng.3281)
UI5669	2004	4.1.0	Blood	Laos	ERR331357	Wong et al, 2015 PMID: 25961941 (doi: 10.1038/ng.3281)
UI5685-2	2004	4.1.0	Blood	Laos	ERR331358	Wong et al, 2015 PMID: 25961941 (doi: 10.1038/ng.3281)
UX229	2009	3.4.0	Blood	Laos	ERR331359	Wong et al, 2015 PMID: 25961941 (doi: 10.1038/ng.3281)
UX305	2009	3.4.0	Blood	Laos	ERR331360	Wong et al, 2015 PMID: 25961941 (doi: 10.1038/ng.3281)
UX309	2009	3.4.0	Blood	Laos	ERR331361	Wong et al, 2015 PMID: 25961941 (doi: 10.1038/ng.3281)
W478	2012	4.2.2	Rectal swab	Fiji	ERR331288	Wong et al, 2015 PMID: 25961941 (doi: 10.1038/ng.3281)
W794	2012	4.2.2	Stool	Fiji	ERR331289	Wong et al, 2015 PMID: 25961941 (doi: 10.1038/ng.3281)
XK1682	2010	3.2.1	Blood	Laos	ERR331363	Wong et al, 2015 PMID: 25961941 (doi: 10.1038/ng.3281)
XK1684	2010	3.2.1	Blood	Laos	ERR331364	Wong et al, 2015 PMID: 25961941 (doi: 10.1038/ng.3281)
XN211	2010	3.4.0	Blood	Laos	ERR331365	Wong et al, 2015 PMID: 25961941 (doi: 10.1038/ng.3281)
42	2003	4.3.1	Blood	Pakistan	ERR360480	Wong et al, 2015 PMID: 25961941 (doi: 10.1038/ng.3281)
200	2003	2.0.0	Blood	Pakistan	ERR360462	Wong et al, 2015 PMID: 25961941 (doi: 10.1038/ng.3281)
820	2003	2.0.1	Blood	Pakistan	ERR360449	Wong et al, 2015 PMID: 25961941 (doi: 10.1038/ng.3281)
1041	2003	4.3.1	Blood	Pakistan	ERR360468	Wong et al, 2015 PMID: 25961941 (doi: 10.1038/ng.3281)
1093	2003	4.3.1	Blood	Pakistan	ERR360452	Wong et al, 2015 PMID: 25961941 (doi: 10.1038/ng.3281)
1102	2011	4.3.1	Blood	Bangladesh	ERR331290	Wong et al, 2015 PMID: 25961941 (doi: 10.1038/ng.3281)
1154	2011	4.3.1	Blood	Bangladesh	ERR331291	Wong et al, 2015 PMID: 25961941 (doi: 10.1038/ng.3281)
1382	2003	4.3.1	Blood	Pakistan	ERR360461	Wong et al, 2015 PMID: 25961941 (doi: 10.1038/ng.3281)
1404	2011	4.3.1	Blood	Bangladesh	ERR331292	Wong et al, 2015 PMID: 25961941 (doi: 10.1038/ng.3281)
1499	2011	4.3.1	Blood	Bangladesh	ERR331293	Wong et al, 2015 PMID: 25961941 (doi: 10.1038/ng.3281)
1553	2011	4.3.1	Blood	Bangladesh	ERR331294	Wong et al, 2015 PMID: 25961941 (doi: 10.1038/ng.3281)
1607	2011	4.3.1	Blood	Bangladesh	ERR331295	Wong et al, 2015 PMID: 25961941 (doi: 10.1038/ng.3281)
1703	2008	4.3.1	Blood	Bangladesh	ERR331296	Wong et al, 2015 PMID: 25961941 (doi: 10.1038/ng.3281)
1707	2012	4.3.1	Blood	Bangladesh	ERR331297	Wong et al, 2015 PMID: 25961941 (doi: 10.1038/ng.3281)
1738	2012	4.3.1	Blood	Bangladesh	ERR337977	Wong et al, 2015 PMID: 25961941 (doi: 10.1038/ng.3281)
1877	2012	4.3.1	Blood	Bangladesh	ERR337978	Wong et al, 2015 PMID: 25961941 (doi: 10.1038/ng.3281)
2064	2003	2.0.1	Blood	Pakistan	ERR360467	Wong et al, 2015 PMID: 25961941 (doi: 10.1038/ng.3281)
2176	2003	4.3.1	Blood	Pakistan	ERR360476	Wong et al, 2015 PMID: 25961941 (doi: 10.1038/ng.3281)
2181	2012	3.3.0	Blood	Bangladesh	ERR337979	Wong et al, 2015 PMID: 25961941 (doi: 10.1038/ng.3281)
2439	2003	2.0.1	Blood	Pakistan	ERR360460	Wong et al, 2015 PMID: 25961941 (doi: 10.1038/ng.3281)
2513	2003	4.3.1	Blood	Pakistan	ERR360478	Wong et al, 2015 PMID: 25961941 (doi: 10.1038/ng.3281)
3163	2003	3.3.1	Blood	Pakistan	ERR360464	Wong et al, 2015 PMID: 25961941 (doi: 10.1038/ng.3281)
3164	2003	2.3.3	Blood	Pakistan	ERR360479	Wong et al, 2015 PMID: 25961941 (doi: 10.1038/ng.3281)
3283	2003	4.3.1	Blood	Pakistan	ERR360471	Wong et al, 2015 PMID: 25961941 (doi: 10.1038/ng.3281)
3484	2003	4.3.1	Blood	Pakistan	ERR360458	Wong et al, 2015 PMID: 25961941 (doi: 10.1038/ng.3281)
3657	2003	2.0.1	Blood	Pakistan	ERR360451	Wong et al, 2015 PMID: 25961941 (doi: 10.1038/ng.3281)
3723	2003	4.3.1	Blood	Pakistan	ERR360457	Wong et al, 2015 PMID: 25961941 (doi: 10.1038/ng.3281)
3769	2003	4.3.1	Blood	Pakistan	ERR360481	Wong et al, 2015 PMID: 25961941 (doi: 10.1038/ng.3281)
3802	2003	2.0.0	Blood	Pakistan	ERR360455	Wong et al, 2015 PMID: 25961941 (doi: 10.1038/ng.3281)
4180	2003	2.3.3	Blood	Pakistan	ERR360469	Wong et al, 2015 PMID: 25961941 (doi: 10.1038/ng.3281)
5504	2003	2.0.1	Blood	Pakistan	ERR360450	Wong et al, 2015 PMID: 25961941 (doi: 10.1038/ng.3281)
6289	2003	2.0.0	Blood	Pakistan	ERR360466	Wong et al, 2015 PMID: 25961941 (doi: 10.1038/ng.3281)
7415	2003	3.0.1	Blood	Pakistan	ERR360482	Wong et al, 2015 PMID: 25961941 (doi: 10.1038/ng.3281)
10109	2003	4.3.1	Blood	Pakistan	ERR360472	Wong et al, 2015 PMID: 25961941 (doi: 10.1038/ng.3281)
11110	2003	3.2.2	Blood	Pakistan	ERR360477	Wong et al, 2015 PMID: 25961941 (doi: 10.1038/ng.3281)
11193	2003	3.3.0	Blood	Pakistan	ERR360465	Wong et al, 2015 PMID: 25961941 (doi: 10.1038/ng.3281)
16599	2003	4.3.1	Blood	Pakistan	ERR360459	Wong et al, 2015 PMID: 25961941 (doi: 10.1038/ng.3281)
16637	2003	2.0.1	Blood	Pakistan	ERR360456	Wong et al, 2015 PMID: 25961941 (doi: 10.1038/ng.3281)
17311	2003	2.0.0	Blood	Pakistan	ERR360453	Wong et al, 2015 PMID: 25961941 (doi: 10.1038/ng.3281)
18763	2003	3.3.1	Blood	Pakistan	ERR360454	Wong et al, 2015 PMID: 25961941 (doi: 10.1038/ng.3281)
20753	2003	3.2.2	Blood	Pakistan	ERR360463	Wong et al, 2015 PMID: 25961941 (doi: 10.1038/ng.3281)
20911	2003	3.2.2	Blood	Pakistan	ERR360473	Wong et al, 2015 PMID: 25961941 (doi: 10.1038/ng.3281)
21095	2003	4.3.1	Blood	Pakistan	ERR360474	Wong et al, 2015 PMID: 25961941 (doi: 10.1038/ng.3281)
12-58	1958	0.1.1	Not provided	Cameroon	ERR360644	Wong et al, 2015 PMID: 25961941 (doi: 10.1038/ng.3281)
21669	2003	3.2.2	Blood	Pakistan	ERR360475	Wong et al, 2015 PMID: 25961941 (doi: 10.1038/ng.3281)
21801	2003	4.3.1	Blood	Pakistan	ERR360470	Wong et al, 2015 PMID: 25961941 (doi: 10.1038/ng.3281)
60434	2006	2.2.2	Blood	Tanzania	ERR331366	Wong et al, 2015 PMID: 25961941 (doi: 10.1038/ng.3281)
61025	2006	2.2.0	Blood	Tanzania	ERR331370	Wong et al, 2015 PMID: 25961941 (doi: 10.1038/ng.3281)
62717	2006	2.2.0	Blood	Tanzania	ERR331381	Wong et al, 2015 PMID: 25961941 (doi: 10.1038/ng.3281)
63714	2007	3.3.1	Blood	Tanzania	ERR331371	Wong et al, 2015 PMID: 25961941 (doi: 10.1038/ng.3281)
100949	2011	4.2.2	Unknown	Fiji	ERR331260	Wong et al, 2015 PMID: 25961941 (doi: 10.1038/ng.3281)
102196	2011	4.2.2	Unknown	Fiji	ERR331261	Wong et al, 2015 PMID: 25961941 (doi: 10.1038/ng.3281)
103643	2011	4.2.1	Unknown	Fiji	ERR331262	Wong et al, 2015 PMID: 25961941 (doi: 10.1038/ng.3281)
106774	2012	4.2.2	Unknown	Fiji	ERR331263	Wong et al, 2015 PMID: 25961941 (doi: 10.1038/ng.3281)
107123	2012	4.2.1	Unknown	Fiji	ERR331264	Wong et al, 2015 PMID: 25961941 (doi: 10.1038/ng.3281)
107364	2012	4.2.2	Unknown	Fiji	ERR331265	Wong et al, 2015 PMID: 25961941 (doi: 10.1038/ng.3281)
108891	2012	4.2.2	Unknown	Fiji	ERR331266	Wong et al, 2015 PMID: 25961941 (doi: 10.1038/ng.3281)
108910	2012	4.2.2	Unknown	Fiji	ERR331267	Wong et al, 2015 PMID: 25961941 (doi: 10.1038/ng.3281)
109520	2012	4.2.2	Unknown	Fiji	ERR331268	Wong et al, 2015 PMID: 25961941 (doi: 10.1038/ng.3281)
110829	2012	4.2.2	Unknown	Fiji	ERR331269	Wong et al, 2015 PMID: 25961941 (doi: 10.1038/ng.3281)
09-2213	2009	3.1.1	Not provided	France (mother-child, African name)	ERR360529	Wong et al, 2015 PMID: 25961941 (doi: 10.1038/ng.3281)
09-2214	2009	3.1.1	Not provided	France (mother-child, African name)	ERR360501	Wong et al, 2015 PMID: 25961941 (doi: 10.1038/ng.3281)
141461	2006	2.4.1	Blood	South Africa	ERR338016	Wong et al, 2015 PMID: 25961941 (doi: 10.1038/ng.3281)
155749	2006	2.5.0	Blood	South Africa	ERR337999	Wong et al, 2015 PMID: 25961941 (doi: 10.1038/ng.3281)
175806	2006	2.4.0	Blood	South Africa	ERR338001	Wong et al, 2015 PMID: 25961941 (doi: 10.1038/ng.3281)
206926	2007	1.1.2	Blood	South Africa	ERR338008	Wong et al, 2015 PMID: 25961941 (doi: 10.1038/ng.3281)
225555	2007	2.4.0	Blood	South Africa	ERR338009	Wong et al, 2015 PMID: 25961941 (doi: 10.1038/ng.3281)
226195	2007	2.4.1	Blood	South Africa	ERR338007	Wong et al, 2015 PMID: 25961941 (doi: 10.1038/ng.3281)
231697	2007	2.4.1	Blood	South Africa	ERR337998	Wong et al, 2015 PMID: 25961941 (doi: 10.1038/ng.3281)
237091	2007	2.4.1	Blood	South Africa	ERR338006	Wong et al, 2015 PMID: 25961941 (doi: 10.1038/ng.3281)
238675	2008	2.4.0	Blood	South Africa	ERR338011	Wong et al, 2015 PMID: 25961941 (doi: 10.1038/ng.3281)
241451	2008	2.4.1	Blood	South Africa	ERR338010	Wong et al, 2015 PMID: 25961941 (doi: 10.1038/ng.3281)
241454	2008	2.4.1	Blood	South Africa	ERR338012	Wong et al, 2015 PMID: 25961941 (doi: 10.1038/ng.3281)
09-2597	2009	3.1.1	Not provided	France (African meal)	ERR360687	Wong et al, 2015 PMID: 25961941 (doi: 10.1038/ng.3281)
257401	2008	2.4.0	Blood	South Africa	ERR338013	Wong et al, 2015 PMID: 25961941 (doi: 10.1038/ng.3281)
09-2619	2009	3.1.1	Not provided	France (African meal)	ERR360645	Wong et al, 2015 PMID: 25961941 (doi: 10.1038/ng.3281)
316083	2009	2.5.0	Blood	South Africa	ERR338040	Wong et al, 2015 PMID: 25961941 (doi: 10.1038/ng.3281)
05-2783	2005	2.5.1	Not provided	Angola	ERR360646	Wong et al, 2015 PMID: 25961941 (doi: 10.1038/ng.3281)
325681	2009	4.1.1	CSF & Blood	South Africa	ERR338042	Wong et al, 2015 PMID: 25961941 (doi: 10.1038/ng.3281)
338900	2009	2.4.1	Blood	South Africa	ERR338043	Wong et al, 2015 PMID: 25961941 (doi: 10.1038/ng.3281)
363192	2009	3.3.1	Blood	South Africa	ERR338039	Wong et al, 2015 PMID: 25961941 (doi: 10.1038/ng.3281)
379905	2009	2.4.1	Blood	South Africa	ERR338046	Wong et al, 2015 PMID: 25961941 (doi: 10.1038/ng.3281)
400746	2009	2.4.0	Blood	South Africa	ERR338044	Wong et al, 2015 PMID: 25961941 (doi: 10.1038/ng.3281)
410323	2009	3.3.1	Blood	South Africa	ERR338030	Wong et al, 2015 PMID: 25961941 (doi: 10.1038/ng.3281)
410378	2009	2.4.0	Blood	South Africa	ERR338029	Wong et al, 2015 PMID: 25961941 (doi: 10.1038/ng.3281)
412921	2009	2.5.0	Blood	South Africa	ERR338028	Wong et al, 2015 PMID: 25961941 (doi: 10.1038/ng.3281)
427489	2010	3.3.1	Blood & bone marrow	South Africa	ERR338027	Wong et al, 2015 PMID: 25961941 (doi: 10.1038/ng.3281)
07-3108	2007	2.3.1	Not provided	Cameroon	ERR360628	Wong et al, 2015 PMID: 25961941 (doi: 10.1038/ng.3281)
474899	2010	4.3.1	Blood	South Africa	ERR338026	Wong et al, 2015 PMID: 25961941 (doi: 10.1038/ng.3281)
493790	2010	4.3.1	Blood	South Africa	ERR338023	Wong et al, 2015 PMID: 25961941 (doi: 10.1038/ng.3281)
516981	2010	2.4.0	Blood	South Africa	ERR338025	Wong et al, 2015 PMID: 25961941 (doi: 10.1038/ng.3281)
520772	2010	2.4.1	Breast pus	South Africa	ERR338024	Wong et al, 2015 PMID: 25961941 (doi: 10.1038/ng.3281)
540614	2011	2.5.0	Blood	South Africa	ERR338032	Wong et al, 2015 PMID: 25961941 (doi: 10.1038/ng.3281)
542825	2011	3.3.1	Blood	South Africa	ERR338031	Wong et al, 2015 PMID: 25961941 (doi: 10.1038/ng.3281)
583236	2011	4.3.1	Blood	South Africa	ERR338034	Wong et al, 2015 PMID: 25961941 (doi: 10.1038/ng.3281)
627334	2012	1.1.2	Blood	South Africa	ERR338035	Wong et al, 2015 PMID: 25961941 (doi: 10.1038/ng.3281)
634660	2012	2.4.0	Blood	South Africa	ERR338047	Wong et al, 2015 PMID: 25961941 (doi: 10.1038/ng.3281)
639624	2012	3.3.1	Blood	South Africa	ERR338037	Wong et al, 2015 PMID: 25961941 (doi: 10.1038/ng.3281)
648212	2012	4.3.1	Blood	South Africa	ERR338036	Wong et al, 2015 PMID: 25961941 (doi: 10.1038/ng.3281)
671076	2012	3.1.0	Blood	South Africa	ERR338049	Wong et al, 2015 PMID: 25961941 (doi: 10.1038/ng.3281)
671445	2012	2.4.1	Stool	South Africa	ERR338041	Wong et al, 2015 PMID: 25961941 (doi: 10.1038/ng.3281)
08-4327	2008	3.1.1	Not provided	Ivory Coast	ERR360686	Wong et al, 2015 PMID: 25961941 (doi: 10.1038/ng.3281)
07-4565	2007	3.1.1	Not provided	Ivory Coast	ERR360488	Wong et al, 2015 PMID: 25961941 (doi: 10.1038/ng.3281)
09-4584	2009	3.1.1	Not provided	Africa	ERR360500	Wong et al, 2015 PMID: 25961941 (doi: 10.1038/ng.3281)
1003078	2010	4.3.1	Blood	Malawi	ERR360812	Wong et al, 2015 PMID: 25961941 (doi: 10.1038/ng.3281)
1003108	2010	4.3.1	Blood	Malawi	ERR360798	Wong et al, 2015 PMID: 25961941 (doi: 10.1038/ng.3281)
1003117	2010	4.3.1	Blood	Malawi	ERR360802	Wong et al, 2015 PMID: 25961941 (doi: 10.1038/ng.3281)
1004971	2010	2.4.1	Blood	Malawi	ERR360800	Wong et al, 2015 PMID: 25961941 (doi: 10.1038/ng.3281)
1005624	2010	4.3.1	Blood	Malawi	ERR360797	Wong et al, 2015 PMID: 25961941 (doi: 10.1038/ng.3281)
1006099	2010	4.3.1	Blood	Malawi	ERR360801	Wong et al, 2015 PMID: 25961941 (doi: 10.1038/ng.3281)
1007000	2010	2.2.2	Blood	Malawi	ERR360804	Wong et al, 2015 PMID: 25961941 (doi: 10.1038/ng.3281)
1007914	2011	4.3.1	Blood	Malawi	ERR279114	Wong et al, 2015 PMID: 25961941 (doi: 10.1038/ng.3281)
1007917	2011	4.3.1	Blood	Malawi	ERR279122	Wong et al, 2015 PMID: 25961941 (doi: 10.1038/ng.3281)
1008634	2011	4.3.1	Blood	Malawi	ERR279106	Wong et al, 2015 PMID: 25961941 (doi: 10.1038/ng.3281)
1010996	2011	2.2.0	Blood	Malawi	ERR279098	Wong et al, 2015 PMID: 25961941 (doi: 10.1038/ng.3281)
1012727	2011	4.3.1	Blood	Malawi	ERR279162	Wong et al, 2015 PMID: 25961941 (doi: 10.1038/ng.3281)
1012752	2011	2.4.1	Blood	Malawi	ERR279154	Wong et al, 2015 PMID: 25961941 (doi: 10.1038/ng.3281)
1012911	2011	4.3.1	Blood	Malawi	ERR279123	Wong et al, 2015 PMID: 25961941 (doi: 10.1038/ng.3281)
1013305	2011	4.3.1	Blood	Malawi	ERR279115	Wong et al, 2015 PMID: 25961941 (doi: 10.1038/ng.3281)
1013486	2011	4.1.1	Blood	Malawi	ERR279107	Wong et al, 2015 PMID: 25961941 (doi: 10.1038/ng.3281)
1013803	2011	4.3.1	Blood	Malawi	ERR279146	Wong et al, 2015 PMID: 25961941 (doi: 10.1038/ng.3281)
1014063	2011	4.3.1	Blood	Malawi	ERR279099	Wong et al, 2015 PMID: 25961941 (doi: 10.1038/ng.3281)
1014152	2011	4.3.1	Blood	Malawi	ERR279170	Wong et al, 2015 PMID: 25961941 (doi: 10.1038/ng.3281)
1014383	2011	4.3.1	Blood	Malawi	ERR279138	Wong et al, 2015 PMID: 25961941 (doi: 10.1038/ng.3281)
1014451	2011	4.3.1	Blood	Malawi	ERR279130	Wong et al, 2015 PMID: 25961941 (doi: 10.1038/ng.3281)
1016605	2011	4.3.1	Blood	Malawi	ERR279132	Wong et al, 2015 PMID: 25961941 (doi: 10.1038/ng.3281)
1016653	2011	4.3.1	Blood	Malawi	ERR279124	Wong et al, 2015 PMID: 25961941 (doi: 10.1038/ng.3281)
1016889	2011	4.3.1	Blood	Malawi	ERR279116	Wong et al, 2015 PMID: 25961941 (doi: 10.1038/ng.3281)
1017137	2011	4.3.1	Blood	Malawi	ERR279147	Wong et al, 2015 PMID: 25961941 (doi: 10.1038/ng.3281)
1017142	2011	4.1.1	Blood	Malawi	ERR279139	Wong et al, 2015 PMID: 25961941 (doi: 10.1038/ng.3281)
1018211	2011	4.3.1	Blood	Malawi	ERR279131	Wong et al, 2015 PMID: 25961941 (doi: 10.1038/ng.3281)
1018216	2011	4.1.1	Blood	Malawi	ERR279117	Wong et al, 2015 PMID: 25961941 (doi: 10.1038/ng.3281)
1018617	2011	4.3.1	Blood	Malawi	ERR279165	Wong et al, 2015 PMID: 25961941 (doi: 10.1038/ng.3281)
1019515	2011	4.3.1	Blood	Malawi	ERR279101	Wong et al, 2015 PMID: 25961941 (doi: 10.1038/ng.3281)
1019695	2011	4.3.1	Blood	Malawi	ERR279100	Wong et al, 2015 PMID: 25961941 (doi: 10.1038/ng.3281)
1019806	2011	4.3.1	Blood	Malawi	ERR279164	Wong et al, 2015 PMID: 25961941 (doi: 10.1038/ng.3281)
1019833	2011	4.3.1	Blood	Malawi	ERR279156	Wong et al, 2015 PMID: 25961941 (doi: 10.1038/ng.3281)
1019839	2011	4.3.1	Blood	Malawi	ERR279148	Wong et al, 2015 PMID: 25961941 (doi: 10.1038/ng.3281)
1020059	2011	4.3.1	Blood	Malawi	ERR279163	Wong et al, 2015 PMID: 25961941 (doi: 10.1038/ng.3281)
1020184	2011	3.3.1	Blood	Malawi	ERR279140	Wong et al, 2015 PMID: 25961941 (doi: 10.1038/ng.3281)
1020366	2011	4.3.1	Blood	Malawi	ERR279155	Wong et al, 2015 PMID: 25961941 (doi: 10.1038/ng.3281)
1020791	2011	4.3.1	Blood	Malawi	ERR279125	Wong et al, 2015 PMID: 25961941 (doi: 10.1038/ng.3281)
1020976	2011	4.3.1	Blood	Malawi	ERR279150	Wong et al, 2015 PMID: 25961941 (doi: 10.1038/ng.3281)
1021106	2011	4.3.1	Blood	Malawi	ERR279109	Wong et al, 2015 PMID: 25961941 (doi: 10.1038/ng.3281)
1021624	2011	4.3.1	Blood	Malawi	ERR279142	Wong et al, 2015 PMID: 25961941 (doi: 10.1038/ng.3281)
1021678	2011	4.3.1	Blood	Malawi	ERR279102	Wong et al, 2015 PMID: 25961941 (doi: 10.1038/ng.3281)
1021701	2011	2.4.1	Blood	Malawi	ERR279110	Wong et al, 2015 PMID: 25961941 (doi: 10.1038/ng.3281)
1021788	2011	4.3.1	Blood	Malawi	ERR279173	Wong et al, 2015 PMID: 25961941 (doi: 10.1038/ng.3281)
1021854	2011	4.3.1	Blood	Malawi	ERR279133	Wong et al, 2015 PMID: 25961941 (doi: 10.1038/ng.3281)
1022075	2011	4.1.1	Blood	Malawi	ERR279134	Wong et al, 2015 PMID: 25961941 (doi: 10.1038/ng.3281)
1022401	2011	4.3.1	Blood	Malawi	ERR279149	Wong et al, 2015 PMID: 25961941 (doi: 10.1038/ng.3281)
1022553	2011	4.3.1	Blood	Malawi	ERR279128	Wong et al, 2015 PMID: 25961941 (doi: 10.1038/ng.3281)
1022981	2011	4.1.1	Blood	Malawi	ERR279126	Wong et al, 2015 PMID: 25961941 (doi: 10.1038/ng.3281)
1023267	2011	2.4.1	Blood	Malawi	ERR279141	Wong et al, 2015 PMID: 25961941 (doi: 10.1038/ng.3281)
1023407	2011	4.3.1	Blood	Malawi	ERR279118	Wong et al, 2015 PMID: 25961941 (doi: 10.1038/ng.3281)
1023999	2011	4.3.1	Blood	Malawi	ERR279151	Wong et al, 2015 PMID: 25961941 (doi: 10.1038/ng.3281)
1024341	2011	4.3.1	Blood	Malawi	ERR279143	Wong et al, 2015 PMID: 25961941 (doi: 10.1038/ng.3281)
1025041	2004	2.4.1	Blood	South Africa	ERR338003	Wong et al, 2015 PMID: 25961941 (doi: 10.1038/ng.3281)
1025617	2004	4.1.1	Blood	South Africa	ERR338004	Wong et al, 2015 PMID: 25961941 (doi: 10.1038/ng.3281)
1025691	2011	2.4.1	Blood	Malawi	ERR279111	Wong et al, 2015 PMID: 25961941 (doi: 10.1038/ng.3281)
1025912	2011	4.3.1	Blood	Malawi	ERR279103	Wong et al, 2015 PMID: 25961941 (doi: 10.1038/ng.3281)
1026460	2012	4.3.1	Blood	Malawi	ERR279175	Wong et al, 2015 PMID: 25961941 (doi: 10.1038/ng.3281)
1026656	2004	2.4.0	Blood	South Africa	ERR338020	Wong et al, 2015 PMID: 25961941 (doi: 10.1038/ng.3281)
1028143	2012	4.3.1	Blood	Malawi	ERR279159	Wong et al, 2015 PMID: 25961941 (doi: 10.1038/ng.3281)
1028963	2012	4.3.1	Blood	Malawi	ERR279174	Wong et al, 2015 PMID: 25961941 (doi: 10.1038/ng.3281)
1029451	2012	4.3.1	Blood	Malawi	ERR279166	Wong et al, 2015 PMID: 25961941 (doi: 10.1038/ng.3281)
1029975	2012	4.3.1	Blood	Malawi	ERR279158	Wong et al, 2015 PMID: 25961941 (doi: 10.1038/ng.3281)
1030208	2012	4.3.1	Blood	Malawi	ERR279105	Wong et al, 2015 PMID: 25961941 (doi: 10.1038/ng.3281)
1030630	2012	4.3.1	Blood	Malawi	ERR279129	Wong et al, 2015 PMID: 25961941 (doi: 10.1038/ng.3281)
1031581	2012	4.3.1	Blood	Malawi	ERR279176	Wong et al, 2015 PMID: 25961941 (doi: 10.1038/ng.3281)
1031785	2012	4.3.1	Blood	Malawi	ERR279121	Wong et al, 2015 PMID: 25961941 (doi: 10.1038/ng.3281)
1031809	2012	4.3.1	Blood	Malawi	ERR279113	Wong et al, 2015 PMID: 25961941 (doi: 10.1038/ng.3281)
1032168	2012	4.3.1	Blood	Malawi	ERR279168	Wong et al, 2015 PMID: 25961941 (doi: 10.1038/ng.3281)
1032249	2012	4.3.1	Blood	Malawi	ERR279160	Wong et al, 2015 PMID: 25961941 (doi: 10.1038/ng.3281)
1032281	2012	4.3.1	Blood	Malawi	ERR279152	Wong et al, 2015 PMID: 25961941 (doi: 10.1038/ng.3281)
1032463	2012	4.3.1	Blood	Malawi	ERR279144	Wong et al, 2015 PMID: 25961941 (doi: 10.1038/ng.3281)
1032927	2012	4.3.1	Blood	Malawi	ERR279136	Wong et al, 2015 PMID: 25961941 (doi: 10.1038/ng.3281)
1035759	2012	4.3.1	Blood	Malawi	ERR360793	Wong et al, 2015 PMID: 25961941 (doi: 10.1038/ng.3281)
1036143	2012	4.3.1	Blood	Malawi	ERR360829	Wong et al, 2015 PMID: 25961941 (doi: 10.1038/ng.3281)
1036491	2012	4.3.1	Blood	Malawi	ERR360828	Wong et al, 2015 PMID: 25961941 (doi: 10.1038/ng.3281)
1037921	2012	4.3.1	Blood	Malawi	ERR360818	Wong et al, 2015 PMID: 25961941 (doi: 10.1038/ng.3281)
1038377	2012	4.3.1	Blood	Malawi	ERR360817	Wong et al, 2015 PMID: 25961941 (doi: 10.1038/ng.3281)
09-4821	2009	3.1.1	Not provided	Guinea	ERR360495	Wong et al, 2015 PMID: 25961941 (doi: 10.1038/ng.3281)
06-5029	2006	2.3.1	Not provided	Cameroon	ERR360679	Wong et al, 2015 PMID: 25961941 (doi: 10.1038/ng.3281)
09-5224	2009	3.1.1	Not provided	Cameroon	ERR360513	Wong et al, 2015 PMID: 25961941 (doi: 10.1038/ng.3281)
09-5232	2009	3.1.1	Not provided	Mauritania	ERR360523	Wong et al, 2015 PMID: 25961941 (doi: 10.1038/ng.3281)
07-5320	2007	4.3.1	Not provided	Bangladesh	ERR360526	Wong et al, 2015 PMID: 25961941 (doi: 10.1038/ng.3281)
07-5494	2007	3.1.1	Not provided	Ivory Coast	ERR360633	Wong et al, 2015 PMID: 25961941 (doi: 10.1038/ng.3281)
06-6055	2006	3.1.1	Not provided	Burkina Faso	ERR360527	Wong et al, 2015 PMID: 25961941 (doi: 10.1038/ng.3281)
09-6318	2009	0.1.0	Not provided	Algeria	ERR360484	Wong et al, 2015 PMID: 25961941 (doi: 10.1038/ng.3281)
1647624	2005	2.4.0	Blood	South Africa	ERR338005	Wong et al, 2015 PMID: 25961941 (doi: 10.1038/ng.3281)
1647901	2005	4.3.1	Blood	South Africa	ERR338002	Wong et al, 2015 PMID: 25961941 (doi: 10.1038/ng.3281)
1650362	2005	2.4.0	Blood	South Africa	ERR338019	Wong et al, 2015 PMID: 25961941 (doi: 10.1038/ng.3281)
06-6673	2006	3.1.1	Not provided	Ivory Coast	ERR360525	Wong et al, 2015 PMID: 25961941 (doi: 10.1038/ng.3281)
09-6677	2009	0.1.0	Not provided	Algeria	ERR360676	Wong et al, 2015 PMID: 25961941 (doi: 10.1038/ng.3281)
04-6845	2004	3.1.1	Not provided	Benin	ERR360671	Wong et al, 2015 PMID: 25961941 (doi: 10.1038/ng.3281)
09-6906	2009	2.5.1	Not provided	Central African Republic	ERR360506	Wong et al, 2015 PMID: 25961941 (doi: 10.1038/ng.3281)
04-7167	2004	3.1.1	Not provided	Benin	ERR360630	Wong et al, 2015 PMID: 25961941 (doi: 10.1038/ng.3281)
06-7490	2006	3.1.1	Not provided	Togo	ERR360682	Wong et al, 2015 PMID: 25961941 (doi: 10.1038/ng.3281)
04-7620	2004	2.3.1	Not provided	Cameroon	ERR360640	Wong et al, 2015 PMID: 25961941 (doi: 10.1038/ng.3281)
08-7714	2008	2.5.1	Blood	Democratic Republic of Congo	ERR360677	Wong et al, 2015 PMID: 25961941 (doi: 10.1038/ng.3281)
08-7802	2008	4.3.1	Not provided	Palestine	ERR360693	Wong et al, 2015 PMID: 25961941 (doi: 10.1038/ng.3281)
05-8683	2005	1.1.1	Not provided	Algeria	ERR360627	Wong et al, 2015 PMID: 25961941 (doi: 10.1038/ng.3281)
09-8774	2009	3.1.1	Not provided	Benin	ERR360641	Wong et al, 2015 PMID: 25961941 (doi: 10.1038/ng.3281)
09-8993	2009	3.1.1	Not provided	Nigeria	ERR360530	Wong et al, 2015 PMID: 25961941 (doi: 10.1038/ng.3281)
09-9292	2009	3.1.1	Not provided	Africa	ERR360625	Wong et al, 2015 PMID: 25961941 (doi: 10.1038/ng.3281)
ERL024120	2002	2.1.2	Stool	Indonesia	ERR343252	Wong et al, 2015 PMID: 25961941 (doi: 10.1038/ng.3281)
01-2010-000073	2012	4.3.1	Blood	Cambodia	ERR360786	Wong et al, 2015 PMID: 25961941 (doi: 10.1038/ng.3281)
01-2010-000934	2011	4.3.1	Blood	Cambodia	ERR360756	Wong et al, 2015 PMID: 25961941 (doi: 10.1038/ng.3281)
01-2010-001056	2012	4.3.1	Blood	Cambodia	ERR360978	Wong et al, 2015 PMID: 25961941 (doi: 10.1038/ng.3281)
01-2010-002043	2012	4.3.1	Blood	Cambodia	ERR319474	Wong et al, 2015 PMID: 25961941 (doi: 10.1038/ng.3281)
01-2010-004103	2011	4.3.1	Blood	Cambodia	ERR319449	Wong et al, 2015 PMID: 25961941 (doi: 10.1038/ng.3281)
01-2010-005164	2012	4.3.1	Blood	Cambodia	ERR360985	Wong et al, 2015 PMID: 25961941 (doi: 10.1038/ng.3281)
01-2010-005183	2012	4.3.1	Blood	Cambodia	ERR319481	Wong et al, 2015 PMID: 25961941 (doi: 10.1038/ng.3281)
01-2010-005821	2010	4.3.1	Blood	Cambodia	ERR360958	Wong et al, 2015 PMID: 25961941 (doi: 10.1038/ng.3281)
01-2011-000112	2011	4.3.1	Blood	Cambodia	ERR319442	Wong et al, 2015 PMID: 25961941 (doi: 10.1038/ng.3281)
01-2011-000113	2011	4.3.1	Blood	Cambodia	ERR319450	Wong et al, 2015 PMID: 25961941 (doi: 10.1038/ng.3281)
01-2011-000309	2011	4.3.1	Blood	Cambodia	ERR319451	Wong et al, 2015 PMID: 25961941 (doi: 10.1038/ng.3281)
01-2011-000483	2011	4.3.1	Blood	Cambodia	ERR319443	Wong et al, 2015 PMID: 25961941 (doi: 10.1038/ng.3281)
01-2011-000664	2011	4.3.1	Blood	Cambodia	ERR360961	Wong et al, 2015 PMID: 25961941 (doi: 10.1038/ng.3281)
01-2011-001522	2011	4.3.1	Blood	Cambodia	ERR319456	Wong et al, 2015 PMID: 25961941 (doi: 10.1038/ng.3281)
01-2011-002432	2012	4.3.1	Blood	Cambodia	ERR331206	Wong et al, 2015 PMID: 25961941 (doi: 10.1038/ng.3281)
01-2011-004759	2012	4.3.1	Blood	Cambodia	ERR360994	Wong et al, 2015 PMID: 25961941 (doi: 10.1038/ng.3281)
01-2011-005568	2012	4.3.1	Blood	Cambodia	ERR360993	Wong et al, 2015 PMID: 25961941 (doi: 10.1038/ng.3281)
01-2011-005712	2011	4.3.1	Blood	Cambodia	ERR360774	Wong et al, 2015 PMID: 25961941 (doi: 10.1038/ng.3281)
01-2012-001846	2012	4.3.1	Blood	Cambodia	ERR319475	Wong et al, 2015 PMID: 25961941 (doi: 10.1038/ng.3281)
01-2012-002175	2012	4.3.1	Blood	Cambodia	ERR319477	Wong et al, 2015 PMID: 25961941 (doi: 10.1038/ng.3281)
01-2012-002473	2012	4.3.1	Blood	Cambodia	ERR319480	Wong et al, 2015 PMID: 25961941 (doi: 10.1038/ng.3281)
01-2012-002529	2012	4.3.1	Blood	Cambodia	ERR319482	Wong et al, 2015 PMID: 25961941 (doi: 10.1038/ng.3281)
01-2012-002666	2012	4.3.1	Blood	Cambodia	ERR319490	Wong et al, 2015 PMID: 25961941 (doi: 10.1038/ng.3281)
01-2012-002669	2012	4.3.1	Blood	Cambodia	ERR319488	Wong et al, 2015 PMID: 25961941 (doi: 10.1038/ng.3281)
01-2012-002876	2012	4.3.1	Blood	Cambodia	ERR360982	Wong et al, 2015 PMID: 25961941 (doi: 10.1038/ng.3281)
01-2012-002891	2012	4.3.1	Blood	Cambodia	ERR360967	Wong et al, 2015 PMID: 25961941 (doi: 10.1038/ng.3281)
01-2012-003910	2012	4.3.1	Stool	Cambodia	ERR360975	Wong et al, 2015 PMID: 25961941 (doi: 10.1038/ng.3281)
04-0339	2004	3.1.1	Not provided	Togo	ERR360621	Wong et al, 2015 PMID: 25961941 (doi: 10.1038/ng.3281)
06-1510	2006	3.1.1	Not provided	Burkina Faso	ERR360632	Wong et al, 2015 PMID: 25961941 (doi: 10.1038/ng.3281)
06-1513	2006	3.1.1	Not provided	Burkina Faso	ERR360675	Wong et al, 2015 PMID: 25961941 (doi: 10.1038/ng.3281)
06-467	2006	2.3.1	Not provided	Cameroon	ERR360651	Wong et al, 2015 PMID: 25961941 (doi: 10.1038/ng.3281)
07-291	2007	2.3.1	Not provided	Cameroon	ERR360666	Wong et al, 2015 PMID: 25961941 (doi: 10.1038/ng.3281)
07-702	2007	2.3.1	Not provided	Cameroon	ERR360669	Wong et al, 2015 PMID: 25961941 (doi: 10.1038/ng.3281)
07-977	2007	2.5.1	Not provided	Central African Republic	ERR360678	Wong et al, 2015 PMID: 25961941 (doi: 10.1038/ng.3281)
08-10571	2008	3.1.1	Not provided	Mali	ERR360670	Wong et al, 2015 PMID: 25961941 (doi: 10.1038/ng.3281)
129-0177-M	2007	3.1.0	Blood	Tanzania	ERR331373	Wong et al, 2015 PMID: 25961941 (doi: 10.1038/ng.3281)
129-0230-K	2008	4.3.1	Blood	Tanzania	ERR331378	Wong et al, 2015 PMID: 25961941 (doi: 10.1038/ng.3281)
129-0238-M	2008	4.3.1	Blood	Tanzania	ERR331380	Wong et al, 2015 PMID: 25961941 (doi: 10.1038/ng.3281)
129-0242-M	2008	4.3.1	Blood	Tanzania	ERR331368	Wong et al, 2015 PMID: 25961941 (doi: 10.1038/ng.3281)
129-0254-M	2008	4.3.1	Blood	Tanzania	ERR331379	Wong et al, 2015 PMID: 25961941 (doi: 10.1038/ng.3281)
129-0257-M	2008	4.3.1	Blood	Tanzania	ERR331377	Wong et al, 2015 PMID: 25961941 (doi: 10.1038/ng.3281)
129-0268-M	2008	4.3.1	Blood	Tanzania	ERR331374	Wong et al, 2015 PMID: 25961941 (doi: 10.1038/ng.3281)
129-0289-M	2008	4.3.1	Blood	Tanzania	ERR331369	Wong et al, 2015 PMID: 25961941 (doi: 10.1038/ng.3281)
129-0303-M	2008	4.3.1	Blood	Tanzania	ERR331376	Wong et al, 2015 PMID: 25961941 (doi: 10.1038/ng.3281)
129-0327-M	2008	4.3.1	Blood	Tanzania	ERR331372	Wong et al, 2015 PMID: 25961941 (doi: 10.1038/ng.3281)
129-0339-M	2008	4.3.1	Blood	Tanzania	ERR331375	Wong et al, 2015 PMID: 25961941 (doi: 10.1038/ng.3281)
14-58	1958	2.3.1	Not provided	Cameroon	ERR360634	Wong et al, 2015 PMID: 25961941 (doi: 10.1038/ng.3281)
2001-100239	2007	3.2.1	Blood	Cambodia	ERR340769	Wong et al, 2015 PMID: 25961941 (doi: 10.1038/ng.3281)
2001-100510	2010	4.3.1	Blood	Cambodia	ERR319431	Wong et al, 2015 PMID: 25961941 (doi: 10.1038/ng.3281)
2001-102645	2007	4.3.1	Blood	Cambodia	ERR340759	Wong et al, 2015 PMID: 25961941 (doi: 10.1038/ng.3281)
2002-205957	2011	4.3.1	Blood	Cambodia	ERR360762	Wong et al, 2015 PMID: 25961941 (doi: 10.1038/ng.3281)
2002-213689	2012	4.3.1	Blood	Cambodia	ERR360991	Wong et al, 2015 PMID: 25961941 (doi: 10.1038/ng.3281)
2002-214318	2011	4.3.1	Blood	Cambodia	ERR360759	Wong et al, 2015 PMID: 25961941 (doi: 10.1038/ng.3281)
2002-215815	2012	4.3.1	Blood	Cambodia	ERR360992	Wong et al, 2015 PMID: 25961941 (doi: 10.1038/ng.3281)
2002-216507	2008	4.3.1	Blood	Cambodia	ERR319406	Wong et al, 2015 PMID: 25961941 (doi: 10.1038/ng.3281)
2002-216622	2011	4.3.1	Blood	Cambodia	ERR319447	Wong et al, 2015 PMID: 25961941 (doi: 10.1038/ng.3281)
2003-000735	2012	4.3.1	Blood	Cambodia	ERR360970	Wong et al, 2015 PMID: 25961941 (doi: 10.1038/ng.3281)
2003-008924	2009	4.3.1	Blood	Cambodia	ERR319419	Wong et al, 2015 PMID: 25961941 (doi: 10.1038/ng.3281)
2003-011175	2009	4.3.1	Blood	Cambodia	ERR360746	Wong et al, 2015 PMID: 25961941 (doi: 10.1038/ng.3281)
2003-013044	2008	4.3.1	Blood	Cambodia	ERR360738	Wong et al, 2015 PMID: 25961941 (doi: 10.1038/ng.3281)
2003-016955	2008	4.3.1	Blood	Cambodia	ERR319408	Wong et al, 2015 PMID: 25961941 (doi: 10.1038/ng.3281)
2004-006350	2012	4.3.1	Blood	Cambodia	ERR360990	Wong et al, 2015 PMID: 25961941 (doi: 10.1038/ng.3281)
2004-007692	2010	4.3.1	Blood	Cambodia	ERR360846	Wong et al, 2015 PMID: 25961941 (doi: 10.1038/ng.3281)
2005-005326	2008	4.3.1	Blood	Cambodia	ERR360743	Wong et al, 2015 PMID: 25961941 (doi: 10.1038/ng.3281)
2005-008425	2008	4.3.1	Blood	Cambodia	ERR319410	Wong et al, 2015 PMID: 25961941 (doi: 10.1038/ng.3281)
2005-009945	2011	4.3.1	Blood	Cambodia	ERR319444	Wong et al, 2015 PMID: 25961941 (doi: 10.1038/ng.3281)
2005-010317	2012	4.3.1	Blood	Cambodia	ERR319494	Wong et al, 2015 PMID: 25961941 (doi: 10.1038/ng.3281)
2005-010587	2009	3.2.1	Blood	Cambodia	ERR319418	Wong et al, 2015 PMID: 25961941 (doi: 10.1038/ng.3281)
2005-011215	2011	4.3.1	Blood	Cambodia	ERR319454	Wong et al, 2015 PMID: 25961941 (doi: 10.1038/ng.3281)
2005-012355	2012	4.3.1	Blood	Cambodia	ERR360789	Wong et al, 2015 PMID: 25961941 (doi: 10.1038/ng.3281)
2006-007642	2011	4.3.1	Blood	Cambodia	ERR319446	Wong et al, 2015 PMID: 25961941 (doi: 10.1038/ng.3281)
2006-008616	2011	4.3.1	Blood	Cambodia	ERR319460	Wong et al, 2015 PMID: 25961941 (doi: 10.1038/ng.3281)
2006-011021	2010	4.3.1	Blood	Cambodia	ERR319425	Wong et al, 2015 PMID: 25961941 (doi: 10.1038/ng.3281)
2006-014301	2012	4.3.1	Blood	Cambodia	ERR319483	Wong et al, 2015 PMID: 25961941 (doi: 10.1038/ng.3281)
2006-024861	2010	4.3.1	Blood	Cambodia	ERR360960	Wong et al, 2015 PMID: 25961941 (doi: 10.1038/ng.3281)
2007-001525	2007	4.3.1	Blood	Cambodia	ERR340757	Wong et al, 2015 PMID: 25961941 (doi: 10.1038/ng.3281)
2007-001619	2007	4.3.1	Blood	Cambodia	ERR340758	Wong et al, 2015 PMID: 25961941 (doi: 10.1038/ng.3281)
2007-003270	2007	4.3.1	Blood	Cambodia	ERR340760	Wong et al, 2015 PMID: 25961941 (doi: 10.1038/ng.3281)
2007-005516	2007	4.3.1	Blood	Cambodia	ERR340763	Wong et al, 2015 PMID: 25961941 (doi: 10.1038/ng.3281)
2007-006110	2007	4.3.1	Blood	Cambodia	ERR340761	Wong et al, 2015 PMID: 25961941 (doi: 10.1038/ng.3281)
2007-007073	2007	3.2.1	Blood	Cambodia	ERR340765	Wong et al, 2015 PMID: 25961941 (doi: 10.1038/ng.3281)
2007-007363	2007	4.3.1	Blood	Cambodia	ERR340775	Wong et al, 2015 PMID: 25961941 (doi: 10.1038/ng.3281)
2007-007506	2007	4.3.1	Blood	Cambodia	ERR340766	Wong et al, 2015 PMID: 25961941 (doi: 10.1038/ng.3281)
2007-011815	2007	4.3.1	Blood	Cambodia	ERR340768	Wong et al, 2015 PMID: 25961941 (doi: 10.1038/ng.3281)
2007-012990	2010	4.3.1	Blood	Cambodia	ERR319429	Wong et al, 2015 PMID: 25961941 (doi: 10.1038/ng.3281)
2007-013365	2010	4.3.1	Blood	Cambodia	ERR319427	Wong et al, 2015 PMID: 25961941 (doi: 10.1038/ng.3281)
2007-015726	2011	4.3.1	Blood	Cambodia	ERR319461	Wong et al, 2015 PMID: 25961941 (doi: 10.1038/ng.3281)
2007-015823	2007	4.3.1	Blood	Cambodia	ERR340770	Wong et al, 2015 PMID: 25961941 (doi: 10.1038/ng.3281)
2007-016977	2008	4.3.1	Blood	Cambodia	ERR360949	Wong et al, 2015 PMID: 25961941 (doi: 10.1038/ng.3281)
2007-017523	2011	4.3.1	Blood	Cambodia	ERR360763	Wong et al, 2015 PMID: 25961941 (doi: 10.1038/ng.3281)
2007-019648	2012	4.3.1	Blood	Cambodia	ERR331207	Wong et al, 2015 PMID: 25961941 (doi: 10.1038/ng.3281)
2007-021515	2011	4.3.1	Blood	Cambodia	ERR319445	Wong et al, 2015 PMID: 25961941 (doi: 10.1038/ng.3281)
2007-023116	2007	4.3.1	Blood	Cambodia	ERR340773	Wong et al, 2015 PMID: 25961941 (doi: 10.1038/ng.3281)
2007-023117	2007	4.3.1	Blood	Cambodia	ERR340771	Wong et al, 2015 PMID: 25961941 (doi: 10.1038/ng.3281)
2007-024445	2007	4.3.1	Blood	Cambodia	ERR340772	Wong et al, 2015 PMID: 25961941 (doi: 10.1038/ng.3281)
2007-024758	2007	4.3.1	Blood	Cambodia	ERR340774	Wong et al, 2015 PMID: 25961941 (doi: 10.1038/ng.3281)
2007-025892	2008	4.3.1	Blood	Cambodia	ERR360890	Wong et al, 2015 PMID: 25961941 (doi: 10.1038/ng.3281)
2008-000234	2010	4.3.1	Blood	Cambodia	ERR360847	Wong et al, 2015 PMID: 25961941 (doi: 10.1038/ng.3281)
2008-001909	2008	4.3.1	Blood	Cambodia	ERR319402	Wong et al, 2015 PMID: 25961941 (doi: 10.1038/ng.3281)
2008-002399	2008	4.3.1	Blood	Cambodia	ERR319403	Wong et al, 2015 PMID: 25961941 (doi: 10.1038/ng.3281)
2008-002960	2009	4.3.1	Blood	Cambodia	ERR319414	Wong et al, 2015 PMID: 25961941 (doi: 10.1038/ng.3281)
2008-003275	2008	4.3.1	Blood	Cambodia	ERR360889	Wong et al, 2015 PMID: 25961941 (doi: 10.1038/ng.3281)
2008-003680	2012	4.3.1	Blood	Cambodia	ERR331205	Wong et al, 2015 PMID: 25961941 (doi: 10.1038/ng.3281)
2008-003956	2008	4.3.1	Blood	Cambodia	ERR319404	Wong et al, 2015 PMID: 25961941 (doi: 10.1038/ng.3281)
2008-004254	2008	4.3.1	Blood	Cambodia	ERR319405	Wong et al, 2015 PMID: 25961941 (doi: 10.1038/ng.3281)
2008-006300	2008	4.3.1	Blood	Cambodia	ERR319411	Wong et al, 2015 PMID: 25961941 (doi: 10.1038/ng.3281)
2008-006312	2008	4.3.1	Blood	Cambodia	ERR319409	Wong et al, 2015 PMID: 25961941 (doi: 10.1038/ng.3281)
2008-006685	2008	4.3.1	Blood	Cambodia	ERR340767	Wong et al, 2015 PMID: 25961941 (doi: 10.1038/ng.3281)
2008-006720	2008	4.3.1	Blood	Cambodia	ERR360739	Wong et al, 2015 PMID: 25961941 (doi: 10.1038/ng.3281)
2008-007203	2008	4.3.1	Blood	Cambodia	ERR360891	Wong et al, 2015 PMID: 25961941 (doi: 10.1038/ng.3281)
2008-007824	2008	4.3.1	Blood	Cambodia	ERR360740	Wong et al, 2015 PMID: 25961941 (doi: 10.1038/ng.3281)
2008-007991	2008	4.3.1	Blood	Cambodia	ERR360948	Wong et al, 2015 PMID: 25961941 (doi: 10.1038/ng.3281)
2008-010439	2008	4.3.1	Blood	Cambodia	ERR360741	Wong et al, 2015 PMID: 25961941 (doi: 10.1038/ng.3281)
2008-011089	2012	4.3.1	Blood	Cambodia	ERR360782	Wong et al, 2015 PMID: 25961941 (doi: 10.1038/ng.3281)
2008-011433	2008	4.3.1	Blood	Cambodia	ERR360742	Wong et al, 2015 PMID: 25961941 (doi: 10.1038/ng.3281)
2008-012004	2008	4.3.1	Blood	Cambodia	ERR360950	Wong et al, 2015 PMID: 25961941 (doi: 10.1038/ng.3281)
2008-017452	2012	4.3.1	Blood	Cambodia	ERR319485	Wong et al, 2015 PMID: 25961941 (doi: 10.1038/ng.3281)
2008-020523	2012	4.3.1	Blood	Cambodia	ERR360968	Wong et al, 2015 PMID: 25961941 (doi: 10.1038/ng.3281)
2009-000156	2009	4.3.1	Blood	Cambodia	ERR319412	Wong et al, 2015 PMID: 25961941 (doi: 10.1038/ng.3281)
2009-000374	2011	4.3.1	Blood	Cambodia	ERR319455	Wong et al, 2015 PMID: 25961941 (doi: 10.1038/ng.3281)
2009-000892	2009	4.3.1	Blood	Cambodia	ERR319413	Wong et al, 2015 PMID: 25961941 (doi: 10.1038/ng.3281)
2009-004002	2009	4.3.1	Blood	Cambodia	ERR319415	Wong et al, 2015 PMID: 25961941 (doi: 10.1038/ng.3281)
2009-004677	2011	4.3.1	Blood	Cambodia	ERR360766	Wong et al, 2015 PMID: 25961941 (doi: 10.1038/ng.3281)
2009-006046	2009	4.3.1	Blood	Cambodia	ERR319416	Wong et al, 2015 PMID: 25961941 (doi: 10.1038/ng.3281)
2009-007146	2009	4.3.1	Blood	Cambodia	ERR319417	Wong et al, 2015 PMID: 25961941 (doi: 10.1038/ng.3281)
2009-008387	2010	4.3.1	Pleural fluid	Cambodia	ERR360754	Wong et al, 2015 PMID: 25961941 (doi: 10.1038/ng.3281)
2009-011935	2009	4.3.1	Blood	Cambodia	ERR319420	Wong et al, 2015 PMID: 25961941 (doi: 10.1038/ng.3281)
2009-012656	2012	4.3.1	Blood	Cambodia	ERR360983	Wong et al, 2015 PMID: 25961941 (doi: 10.1038/ng.3281)
2009-012898	2009	4.3.1	Blood	Cambodia	ERR319421	Wong et al, 2015 PMID: 25961941 (doi: 10.1038/ng.3281)
2009-017391	2010	4.3.1	Blood	Cambodia	ERR360848	Wong et al, 2015 PMID: 25961941 (doi: 10.1038/ng.3281)
2009-018790	2012	4.3.1	Blood	Cambodia	ERR360966	Wong et al, 2015 PMID: 25961941 (doi: 10.1038/ng.3281)
2009-019909	2012	4.3.1	Blood	Cambodia	ERR360780	Wong et al, 2015 PMID: 25961941 (doi: 10.1038/ng.3281)
2009-019983	2009	4.3.1	Blood	Cambodia	ERR360744	Wong et al, 2015 PMID: 25961941 (doi: 10.1038/ng.3281)
2009-020666	2009	4.3.1	Thigh pus	Cambodia	ERR360745	Wong et al, 2015 PMID: 25961941 (doi: 10.1038/ng.3281)
2010-002168	2010	3.4.0	Blood	Cambodia	ERR360747	Wong et al, 2015 PMID: 25961941 (doi: 10.1038/ng.3281)
2010-002605	2010	4.3.1	Blood	Cambodia	ERR319435	Wong et al, 2015 PMID: 25961941 (doi: 10.1038/ng.3281)
2010-002948	2010	4.3.1	Blood	Cambodia	ERR319438	Wong et al, 2015 PMID: 25961941 (doi: 10.1038/ng.3281)
2010-004004	2011	4.3.1	Blood	Cambodia	ERR319448	Wong et al, 2015 PMID: 25961941 (doi: 10.1038/ng.3281)
2010-005196	2010	4.3.1	Blood	Cambodia	ERR319422	Wong et al, 2015 PMID: 25961941 (doi: 10.1038/ng.3281)
2010-005872	2010	4.3.1	Blood	Cambodia	ERR319424	Wong et al, 2015 PMID: 25961941 (doi: 10.1038/ng.3281)
2010-006045	2012	4.3.1	Blood	Cambodia	ERR319489	Wong et al, 2015 PMID: 25961941 (doi: 10.1038/ng.3281)
2010-006459	2011	4.3.1	Blood	Cambodia	ERR360761	Wong et al, 2015 PMID: 25961941 (doi: 10.1038/ng.3281)
2010-006551	2010	4.3.1	Blood	Cambodia	ERR319426	Wong et al, 2015 PMID: 25961941 (doi: 10.1038/ng.3281)
2010-006866	2010	4.3.1	Blood	Cambodia	ERR319428	Wong et al, 2015 PMID: 25961941 (doi: 10.1038/ng.3281)
2010-007462	2010	4.3.1	Blood	Cambodia	ERR319434	Wong et al, 2015 PMID: 25961941 (doi: 10.1038/ng.3281)
2010-007898	2010	4.3.1	Blood	Cambodia	ERR319432	Wong et al, 2015 PMID: 25961941 (doi: 10.1038/ng.3281)
2010-008154	2010	4.3.1	Blood	Cambodia	ERR319433	Wong et al, 2015 PMID: 25961941 (doi: 10.1038/ng.3281)
2010-009987	2010	4.3.1	Blood	Cambodia	ERR319436	Wong et al, 2015 PMID: 25961941 (doi: 10.1038/ng.3281)
2010-010162	2010	4.3.1	Blood	Cambodia	ERR319437	Wong et al, 2015 PMID: 25961941 (doi: 10.1038/ng.3281)
2010-010972	2010	4.3.1	Blood	Cambodia	ERR319439	Wong et al, 2015 PMID: 25961941 (doi: 10.1038/ng.3281)
2010-011024	2012	4.3.1	Blood	Cambodia	ERR360778	Wong et al, 2015 PMID: 25961941 (doi: 10.1038/ng.3281)
2010-011187	2010	4.3.1	Blood	Cambodia	ERR319440	Wong et al, 2015 PMID: 25961941 (doi: 10.1038/ng.3281)
2010-011361	2010	4.3.1	Blood	Cambodia	ERR319423	Wong et al, 2015 PMID: 25961941 (doi: 10.1038/ng.3281)
2010-011712	2010	4.3.1	Blood	Cambodia	ERR319441	Wong et al, 2015 PMID: 25961941 (doi: 10.1038/ng.3281)
2010-012339	2010	4.3.1	Blood	Cambodia	ERR360748	Wong et al, 2015 PMID: 25961941 (doi: 10.1038/ng.3281)
2010-012486	2010	4.3.1	Blood	Cambodia	ERR360952	Wong et al, 2015 PMID: 25961941 (doi: 10.1038/ng.3281)
2010-013700	2010	4.3.1	Blood	Cambodia	ERR360845	Wong et al, 2015 PMID: 25961941 (doi: 10.1038/ng.3281)
2010-015926	2010	4.3.1	Blood	Cambodia	ERR360954	Wong et al, 2015 PMID: 25961941 (doi: 10.1038/ng.3281)
2010-018118	2010	4.3.1	Blood	Cambodia	ERR360955	Wong et al, 2015 PMID: 25961941 (doi: 10.1038/ng.3281)
2010-018908	2010	4.3.1	Blood	Cambodia	ERR360956	Wong et al, 2015 PMID: 25961941 (doi: 10.1038/ng.3281)
[truncated: 645 more rows]
